# Supplementary material for: Identification of biomarkers in common chronic lung diseases by co-expression networks and drug-target interactions analysis
Source: Mol Med. 2020 Jan 17;26:9. doi: 10.1186/s10020-019-0135-9 (PMC6969427; doi:10.1186/s10020-019-0135-9)
Supplement: Supplementary file 1 — Additional file 1. The list of DIPs and shared DEGs among three diseases. [file 10020_2019_135_MOESM1_ESM.xlsx]

## Sheet: Asthma-COPD
Shared DEGs	Down-Regulated DIPs	Up-Regulated DIPs
A1BG	A1BG	ABCA13
A4GALT	A4GALT	ABI2
ABCA13	ADAM11	ACSBG1
ABCC1	AGAP2	AGBL2
ABCC3	AGPS	AK8
ABCD3	AIF1L	AKAP11
ABI2	ALG1	AKAP9
ACSBG1	APBB2	AKD1
ADAM11	APOC2	AKR1C1
AGAP2	BBC3	ALS2CL
AGBL2	BCL7B	ANK3
AGPS	BTN2A1	ANKFN1
AHSA2	C10orf76	ANKK1
AIF1L	C18orf12	ANKRD36BP2
AK4	C6orf27	ANKRD54
AK8	CAND1	ANKUB1
AKAP11	CARD16	ARHGAP32
AKAP9	CARD17	ARHGAP44
AKD1	CATSPER1	ARL13B
AKR1C1	CBS	ARMC2
ALG1	CCDC109B	ARMC3
ALG11	CCDC88A	ARMC4
ALK	CCL13	ATF7IP
ALOX15	CCR10	ATP13A4
ALS2CL	CCR3	ATR
ANK3	CD1A	AXIN2
ANKFN1	CD1B	BCAS1
ANKK1	CDA	BCLAF1
ANKRD36	CDH22	BCO2
ANKRD36BP2	CDX1	BMS1
ANKRD54	CEACAM4	BNIPL
ANKUB1	CHRDL2	BRWD1
ANO1	CLC	BTAF1
ANXA2	CLEC4G	BTBD3
APBB2	CLIP4	C11orf16
APOC2	CMTM1	C11orf52
ARHGAP20	CT47A11	C11orf80
ARHGAP32	CXCL12	C11orf88
ARHGAP44	DIRC1	C13orf26
ARHGEF4	DOK2	C13orf30
ARL13B	EFCAB4A	C14orf45
ARMC2	EN2	C14orf79
ARMC3	FAM123C	C16orf55
ARMC4	FAM131C	C16orf93
ATF3	FAM70B	C17orf110
ATF7IP	FAM89A	C17orf72
ATP13A4	FGF2	C18orf1
ATP1A4	FKBP1A	C1orf114
ATR	GIGYF2	C1orf168
AXIN2	GLIS2	C1orf173
BAI2	GM2A	C1orf63
BBC3	GNGT2	C21orf63
BCAS1	GPSM1	C22orf23
BCL2L11	HBD	C2orf55
BCL7B	HIGD1A	C3orf15
BCLAF1	HIST1H3D	C4orf21
BCO2	HIST1H3F	C4orf47
BFSP1	HIST1H3H	C6
BHLHE41	HK2	C6orf165
BIN2	HMG20B	C6orf97
BMS1	HMGA2	C7orf57
BNIPL	HOXD1	C9orf117
BRWD1	HPGDS	C9orf174
BTAF1	HRH3	CAPN13
BTBD3	HS3ST4	CAPS2
BTN2A1	ICOSLG	CARKD
C10orf76		CASC2
C11orf16		CC2D2A
C11orf52		CCDC146
C11orf57		CCDC148
C11orf80		CCDC164
C11orf88		CCDC17
C13orf26		CCDC19
C13orf30		CCDC24
C14orf45		CCDC37
C14orf79		CCDC64B
C16orf55		CCDC65
C16orf93		CCDC74B
C17orf110		CCDC96
C17orf72		CCDC99
C18orf1		CD55
C18orf12		CDK20
C1orf114		CDS1
C1orf158		CEP95
C1orf168		CETN2
C1orf173		CFLAR
C1orf63		CGN
C1orf96		CHST9
C21orf58		CIRBP
C21orf63		CLDN8
C22orf23		CLU
C2orf27A		CNGA4
C2orf55		CNTN3
C3orf15		CNTNAP3
C4orf21		COG4
C4orf47		CORO2B
C6		CSH1
C6orf165		CWH43
C6orf27		CYB561
C6orf97		CYP2B6
C7orf57		CYP2F1
C9orf117		CYP2J2
C9orf174		CYP4F12
CA6		CYP4X1
CAND1		DDAH1
CAPN13		DLEC1
CAPS2		DMKN
CARD16		DMTF1
CARD17		DNAH11
CARKD		DNAH12
CASC2		DNAH5
CATSPER1		DNAH6
CBS		DNAH7
CBWD5		DNAJA4
CC2D2A		DNALI1
CCDC109B		DNER
CCDC146		DOCK9
CCDC148		DPY19L2P2
CCDC164		DTX3
CCDC17		DYNC2H1
CCDC19		DZANK1
CCDC24		DZIP3
CCDC37		ECT2L
CCDC64B		EFHB
CCDC65		EFHC1
CCDC74B		EFHC2
CCDC88A		EGFEM1P
CCDC96		ELL3
CCDC99		EMP2
CCL13		ENKUR
CCR10		ENPP5
CCR3		EPB41L4B
CD164		EXPH5
CD1A		EZR
CD1B		FAM134B
CD2AP		FAM166B
CD55		FAM81B
CDA		FANK1
CDH13		FBXL13
CDH22		FBXO36
CDK20		FHAD1
CDS1		FHOD3
CDX1		FILIP1
CEACAM4		FLJ40852
CEP95		FLNB
CETN2		FOXA1
CFLAR		FOXA2
CGN		FOXP2
CHGA		GAPVD1
CHIT1		GAS8
CHRDL2		GGT7
CHST9		GJB7
CIRBP		GOLGA2P5
CLC		GOLGA6L10
CLDN8		GOLGB1
CLEC4G		GOLM1
CLEC7A		GPSM2
CLIP2		GRAMD2
CLIP4		GRAMD3
CLN8		GSTA2
CLU		GUSBP1
CMTM1		HHLA2
CNGA4		HSP90AA1
CNTN3		IFT80
CNTNAP3
COG4
CORO2B
CPT1A
CSGALNACT1
CSH1
CT47A11
CWH43
CXCL12
CXorf23
CXorf36
CYB561
CYP2B6
CYP2F1
CYP2J2
CYP4F12
CYP4X1
DBF4B
DDAH1
DEF6
DENND2A
DHFR
DIRC1
DKK3
DLEC1
DMKN
DMTF1
DNAH11
DNAH12
DNAH5
DNAH6
DNAH7
DNAJA4
DNAJC5B
DNALI1
DNER
DOCK9
DOK2
DPY19L2P2
DSEL
DTX3
DYNC2H1
DZANK1
DZIP3
ECT2L
EFCAB4A
EFHB
EFHC1
EFHC2
EGFEM1P
ELL3
ELN
EMCN
EML1
EMP2
EN2
ENKUR
ENPP5
EPB41L4B
ERG
EXPH5
EZR
FAM105A
FAM115A
FAM123C
FAM131C
FAM133B
FAM134B
FAM166B
FAM171A1
FAM188B
FAM65B
FAM65C
FAM70B
FAM81B
FAM89A
FANK1
FBXL13
FBXO36
FCRL1
FGF2
FGF7
FGFR1
FHAD1
FHOD3
FILIP1
FKBP10
FKBP1A
FLJ40852
FLNB
FOXA1
FOXA2
FOXL1
FOXP2
FOXQ1
FRYL
FUCA1
GALNTL4
GAPVD1
GAS8
GGT7
GIGYF2
GIMAP6
GJB3
GJB7
GLIS2
GM2A
GNGT2
GOLGA2P5
GOLGA6L10
GOLGB1
GOLM1
GPSM1
GPSM2
GRAMD2
GRAMD3
GSTA2
GUSBP1
HBD
HCN4
HCP5
HHLA2
HIGD1A
HIP1R
HIST1H3D
HIST1H3F
HIST1H3H
HK2
HMG20B
HMGA2
HNF1A
HNMT
HOXA6
HOXD1
HPGDS
HRH3
HS3ST4
HSP90AA1
ICOSLG
IFT80
IGF2
INTU
IQCA1
IQCG
IQCH
IQCK
IQSEC2
IQUB
IRS1
ITIH5
ITPKA
KANK3
KCNMA1
KCNRG
KCTD1
KDELR2
KDR
KIAA0319
KIAA1009
KIAA1257
KIAA1377
KIAA1407
KIAA1456
KIAA1549
KIAA1671
KIAA1751
KIAA1875
KIF19
KIF26A
KLC3
KLHDC10
KLHDC9
KRT18
KRT7
KRTAP1-3
KRTAP2-4
L3MBTL1
LAMC3
LCE1A
LCE1C
LDLRAD1
LFNG
LGALS9
LILRB3
LINC00261
LMCD1
LNX2
LOC100131138
LOC100131176
LOC100131581
LOC100133050
LOC100272216
LOC100652762
LOC148413
LOC400891
LOC644189
LOC653075
LOC729173
LRRC37A3
LRRC48
LRRFIP1
LRRIQ1
LST1
LTBP1
LXN
LY9
LY96
MAGED2
MAGT1
MAMLD1
MAN1A2
MAP9
MAPK10
MCTP1
MDGA1
MDH1B
MFSD8
MICAL3
MICB
MID1
MIPOL1
MITF
MLF1
MLLT4
MNS1
MOK
MORN1
MPP7
MPPE1
MRPL2
MTHFD1L
MUC2
MUC4
MYCBPAP
MYH7B
NACAP1
NBPF14
NBPF3
NCALD
NCBP2
NCOR1
NDRG4
NEDD4L
NEK11
NLN
NME7
NME9
NOV
NPB
NPHP1
NPIP
NRG1
NTRK3
NUS1
OFD1
OLFML2A
OR2H1
OSBPL3
OSBPL6
OXT
PABPC4L
PACRG
PARP4
PCDHB10
PCP4
PDE6G
PDE7A
PDXDC2P
PGD
PHLDA3
PIK3R5
PILRB
PITX1
PKN2
PLCB2
PLXNA2
PLXNB1
PMS1
POLR1C
PPFIBP1
PPIL6
PPP1R36
PPP1R9A
PRKD1
PROM1
PTCRA
PTGDR2
PTH2
PXDNL
PXN
PZP
RAB32
RAB36
RAB3IL1
RABL2A
RAPH1
RARA
RASSF10
RBM15B
RBM20
RC3H2
RECQL
RERG
RFX2
RFX3
RGNEF
RHBDL1
RHOV
RIBC1
RIC3
RLTPR
RMND5A
RNF180
ROBO2
RORC
RPH3AL
RPS7P5
RS1
RSPH1
RSPH4A
RTBDN
SAMD4A
SEC14L3
SEC14L4
SEC16A
SEMA3C
SEMA6B
SERTM1
SETD6
SFN
SH3BP4
SHROOM3
SIX4
SLC12A2
SLC22A23
SLC22A4
SLC23A1
SLC27A2
SLC31A1
SLC35E2
SLC44A4
SLC6A8
SLC7A8
SMARCA2
SMARCA5
SMO
SNTN
SORBS2
SORCS2
SORD
SPACA5
SPAG17
SPAG6
SPAG8
SPATA13
SPEF2
SPG7
SPSB4
SRGAP3
ST6GALNAC3
STK33
STK38
STOML3
STRBP
SUFU
SUN1
SUSD4
SYNDIG1
SYNE1
SYNPO2
SYTL3
TARBP1
TECPR1
TEKT1
TEKT3
TIE1
TINAGL1
TMCO3
TMEM129
TMEM232
TMEM44
TMEM64
TMEM67
TNRC18
TNS1
TOB2
TOX2
TREM2
TREML1
TRIM2
TRIM7
TRNP1
TRPV6
TSGA10
TSNAXIP1
TSPAN6
TTC14
TTC16
TTC18
TTC21A
TTC29
TTLL7
TTYH3
TUBA3D
TUBB3
U2SURP
UBE2Z
UBXN10
UGGT1
ULK4
UNC119B
USP43
VMA21
VNN1
VSIG10
VSNL1
VTCN1
VWA3A
WDR19
WDR52
WDR65
WDR66
WDR92
WDR96
WWP2
XKRX
XRN2
ZBBX
ZCCHC14
ZDHHC11
ZFAND5
ZFP30
ZFYVE9
ZKSCAN1
ZMAT1
ZNF19
ZNF211
ZNF214
ZNF23
ZNF254
ZNF323
ZNF329
ZNF365
ZNF396
ZNF404
ZNF436
ZNF480
ZNF493
ZNF540
ZNF771
ZNRF3
ZRSR2

## Sheet: Asthma-IPF
Shared DEGs	Down-Regulated DIPs	Up-Regulated DIPs
AATK	ADAMTS14	AKAP11
ABCA13	ADCYAP1	ALS2CL
ABCC3	ADIPOQ	ANKRD18B
ABCG2	AK4	ANKRD37
ACHE	ALG1	ATF3
ACOT11	ALOX15	ATG9B
ACSBG1	ARNTL2	ATP13A4
ADAM11	BAI2	ATP6AP1L
ADAM28	BNC1	BNIPL
ADAMTS14	C16orf74	C21orf63
ADAMTS16	C18orf34	C2orf55
ADCYAP1	C1orf186	CES1
ADIPOQ	C3orf70	CLN8
ADM	CACNA1G	CXCL2
ADORA1	CCL13	DDC
AGBL2	CCR10	DNAJC5B
AGBL4	CD1A	DOCK9
AHSA2	CDCA2	DUSP1
AK4	CDH26	DUSP2
AK8	CHGA	DYRK3
AKAP11	CHRDL2	EDNRB
AKD1	CLDN1	EMP2
ALG1	CLEC10A	EXOC3L2
ALOX15	CLEC4G	FAM13A-AS1
ALS2CL	CNIH3	FAM65B
AMPD3	COL15A1	FAM95B1
AMY1C	COL5A2	FHDC1
ANKFN1	CPA3	FOLR3
ANKK1	CPNE7	FOXA2
ANKRD18B	CR2	GPR64
ANKRD36	CSGALNACT1	GPR98
ANKRD36BP2	CTHRC1	GRAMD2
ANKRD37	CTSG	GUSBP1
ANKUB1	CXCL12
ANO1	DIO2
APLN	ECE2
APOC2	EMID1
AQP3	ESPNL
ARF3	FAM155A
ARHGAP31	FAM155B
ARHGEF4	FAM83F
ARMC2	FBLIM1
ARMC3	FKBP10
ARMC4	FOXL1
ARNTL2	GJB2
ASTN2	GJB3
ATF3	GPR12
ATF7IP2	GRIN2C
ATG9B	HCN4
ATP13A4	HNF1A
ATP6AP1L	HOXA6
BAI2	HPGDS
BASP1
BCAS1
BCL6B
BCO2
BEX5
BFSP1
BNC1
BNIPL
BPIFA1
C11orf16
C11orf88
C13orf26
C13orf30
C14orf45
C16orf74
C16orf93
C17orf110
C17orf72
C17orf97
C18orf1
C18orf34
C1orf114
C1orf158
C1orf173
C1orf186
C1orf228
C21orf63
C22orf23
C2orf55
C3orf15
C3orf70
C4orf38
C4orf47
C6
C6orf165
C6orf25
C6orf97
C7
C7orf46
C7orf57
C8orf34
C9orf117
C9orf174
C9orf47
CACNA1G
CACNA2D2
CALML4
CAMK1D
CAPN13
CAPN8
CAPS2
CARD16
CARD17
CASC2
CASKIN2
CASZ1
CBS
CC2D2A
CCDC146
CCDC148
CCDC164
CCDC17
CCDC19
CCDC24
CCDC37
CCDC65
CCDC66
CCDC74B
CCDC96
CCL13
CCR10
CD1A
CD36
CD93
CDC42EP2
CDCA2
CDH13
CDH26
CDS1
CEACAM21
CEACAM6
CEACAM7
CELSR1
CES1
CES4A
CETN2
CFB
CHGA
CHL1
CHRDL2
CHST9
CLCA2
CLDN1
CLDN11
CLDN8
CLEC10A
CLEC4G
CLIC6
CLN8
CMAHP
CMTM5
CNGA4
CNIH3
CNTN3
CNTNAP3
COL13A1
COL15A1
COL5A2
COL6A6
CP
CPA3
CPNE7
CR2
CREB5
CSGALNACT1
CSH1
CT47A11
CTHRC1
CTSG
CWH43
CXCL12
CXCL2
CXCL6
CYP24A1
CYP2F1
CYP2J2
CYP4X1
DDC
DENND2A
DGKZ
DHH
DIO2
DISP1
DKK3
DLEC1
DNAH11
DNAH12
DNAH5
DNAH6
DNAH7
DNAJA4
DNAJC5B
DNER
DOCK9
DOK2
DPEP2
DPY19L2P2
DSCR6
DUSP1
DUSP2
DUSP5P
DYNC2H1
DYRK3
DZANK1
DZIP3
ECE2
ECT2L
EDNRB
EFHB
EFHC1
EFHC2
EGFEM1P
EHF
ELL3
ELN
EMB
EMID1
EML1
EMP2
EMR1
EN2
ENHO
ENKUR
ENPP5
EPHA10
ESAM
ESPNL
ETV1
EXOC3L1
EXOC3L2
FADS3
FAM105A
FAM124B
FAM13A-AS1
FAM153A
FAM155A
FAM155B
FAM166B
FAM188B
FAM65B
FAM70B
FAM81B
FAM83F
FAM89A
FAM95B1
FANK1
FBLIM1
FBXL13
FBXO36
FCRL1
FCRL3
FER1L4
FGF2
FGF7
FHAD1
FHDC1
FHOD3
FKBP10
FKBP1A
FOLR3
FOSL2
FOXA1
FOXA2
FOXL1
FOXQ1
FZD5
GIMAP6
GJA4
GJA5
GJB2
GJB3
GJB7
GLB1L
GLIS2
GOLGA6L10
GOLGB1
GOLM1
GP9
GPR12
GPR146
GPR150
GPR4
GPR64
GPR98
GRAMD2
GRAMD3
GRIN2C
GRRP1
GSG1
GSTA2
GUSBP1
HBD
HCN4
HCP5
HHLA2
HIGD1B
HNF1A
HOXA6
HPGD
HPGDS
HSP90AA1
HSPA12B
IER5L
IL13
IL17D
IL5RA
INTU
IP6K3
IQCA1
IQCG
IQCH
IQCK
IQUB
IRS2
ITGA11
ITGBL1
JAK3
JAM2
JUND
KANK3
KCNJ15
KCNJ16
KCNMA1
KCNN2
KCNRG
KCTD1
KCTD16
KDR
KIAA1244
KIAA1377
KIAA1407
KIAA1644
KIAA1751
KIF19
KLC3
KLHDC9
KRT14
LAMC3
LBH
LCN2
LCN6
LDB3
LDLRAD1
LGALS12
LILRA3
LILRB3
LINC00261
LNX2
LOC100130557
LOC100131176
LOC100131581
LOC100170939
LOC100505695
LOC283454
LOC375295
LOC388630
LOC400891
LOC401022
LOC644189
LOC644656
LOC645166
LOC645431
LONRF1
LOXL2
LOXL4
LRRC15
LRRC17
LRRC48
LRRIQ1
LRRIQ3
LTB4R2
LTBP1
LUZP2
LXN
LYPD1
LYPD5
MAFIP
MAPK10
MBP
MCTP1
MDGA1
MDH1B
METRN
MFI2
MGAT5B
MIAT
MICB
MLF1
MLLT4
MLPH
MLXIPL
MMP11
MMP14
MMP19
MNS1
MOK
MORN1
MS4A2
MSMB
MTHFD1L
MTRR
MUC4
MUC5B
MXRA7
MYC
MYCBPAP
NCOA7
NDRG4
NEDD4L
NEK11
NEURL2
NKX6-2
NME9
NOS2
NOV
NOVA2
NPHP1
NR4A3
NR5A2
NRG1
NRGN
NSUN7
NTRK3
OAF
OLFM1
OLFML2A
OR2A9P
OSBPL3
OSBPL6
P2RY14
PABPC1L
PACRG
PCDH7
PCDP1
PCP4
PCP4L1
PDGFB
PDLIM4
PER2
PHYHIP
PI15
PIK3R5
PITX1
PLVAP
PNMAL1
PP14571
PPFIBP1
PPIL6
PPP1R17
PPP1R36
PPP1R9A
PPP4R4
PROM1
PRSS57
PTCRA
PTGER1
PTGFR
PZP
RAB36
RABL2A
RAMP3
RAPH1
RASD1
RBM20
RBP5
RCAN1
REL
RFX2
RGNEF
RHOV
RIBC1
RNF122
ROBO4
ROR2
RORC
RSPH1
RSPH4A
RYR3
S1PR5
SAA4
SAMD4A
SCGB3A1
SEC14L3
SEC14L4
SEMA6B
SERTM1
SFN
SFRP1
SGPP2
SH2D1B
SH3BP4
SHC3
SHE
SHISA2
SHROOM3
SIGLECP3
SIK1
SIRT4
SIX4
SLAMF7
SLC10A4
SLC1A7
SLC22A16
SLC22A4
SLC23A1
SLC25A27
SLC27A2
SLC39A14
SLC44A4
SLC47A2
SLC4A8
SLCO2A1
SLFNL1
SLIT1
SNTN
SORCS2
SORD
SPAG17
SPAG6
SPAG8
SPATA13
SPATA18
SPEF2
SRGAP3
ST6GALNAC3
STAG3
STEAP4
STK33
STOML3
STRBP
SUSD4
SYNDIG1
SYNE1
SYNPO2
SYT15
SYTL3
TAAR2
TCF15
TCTEX1D1
TEAD4
TEK
TEKT1
TEKT3
TFF3
TG
TGM1
THBS1
THBS2
THY1
TIE1
TINAGL1
TKTL1
TMC5
TMEM229A
TMEM232
TMEM45A
TNC
TNFAIP1
TNFAIP3
TNFRSF18
TNFRSF6B
TNNT3
TNRC18
TOX2
TPSAB1
TRIM2
TRPM6
TRPV6
TSGA10
TSHZ2
TSNAXIP1
TSPAN18
TSPAN6
TTC16
TTC18
TTC21A
TTC29
TTYH3
TUBAL3
TUBB2B
TUBB3
TXLNB
UBXN10
UGT2B15
UHRF1
USHBP1
USP30
UTS2
UTS2R
VEGFC
VSIG1
VSIG10
VSNL1
VTCN1
VWA1
VWA3A
VWA5B2
WDR52
WDR65
WDR66
WDR96
WEE1
WNT10A
WTAP
WWP2
ZBBX
ZFAND5
ZNF323
ZNF334
ZNF365
ZNF404
ZNF541
ZNRF3

## Sheet: COPD-IPF
Shared DEGs	Down-Regulated DIPs	Up-Regulated DIPs
ABCA13	ABCC3	ABI3BP
ABCC3	AHSA2	ABL2
ABI3BP	AKR1B10	ABLIM1
ABL2	ALDH3A1	ACTA1
ABLIM1	ALG1	ADAMTS7
ACCSL	ANKRD36	ADAMTSL3
ACOT4	ANO8	ADARB2
ACSBG1	ATP8B4	ADD1
ACTA1	BCAT1	AFAP1L1
ACTG2	BHLHE22	AFF1
ADAM11	BLNK	AFF3
ADAMTS7	C1orf158	AGER
ADAMTSL3	C20orf201	AGTR1
ADAMTSL4	C21orf33	AHNAK
ADARB2	C2CD4A	AJAP1
ADD1	C9orf173	AJUBA
AFAP1L1	CA3	AKAP11
AFF1	CARD14	AKAP2
AFF3	CBLN4	ALDH3B1
AGBL2	CBX3	ALS2CL
AGER	CCDC78	ANKRD20A2
AGR2	CCL11	ANKRD20A5P
AGRP	CCL13	ANKRD20A8P
AGTR1	CCL8	ANKRD29
AGTR2	CCNE1	ANO1
AHNAK	CCR1	ANXA3
AHNAK2	CCR10	ARAP2
AHSA2	CD163L1	ARHGAP29
AJAP1	CD1A	ARHGEF10
AJUBA	CD209	ARHGEF2
AK4	CD70	ARHGEF26
AK7	CD79A	ARHGEF4
AK8	CDCA7	ASB9
AKAP11	CDKN2A	ASPG
AKAP14	CEBPE	ATOH8
AKAP2	CENPW	ATP13A4
AKD1	CERCAM	ATXN3
AKR1B10		B3GALNT1
AKR1C4		BAI3
ALAS2		BAIAP2
ALDH1L1		BFSP1
ALDH3A1		BMP6
ALDH3B1		BNIPL
ALG1		BTNL9
ALOX15		C10orf25
ALOX5AP		C10orf67
ALS2CL		C11orf9
ALS2CR12		C11orf95
ANGPTL1		C1orf115
ANKFN1		C1orf116
ANKK1		C1QTNF7
ANKMY1		C20orf46
ANKRD20A2		C21orf63
ANKRD20A5P		C2orf55
ANKRD20A8P		C2orf72
ANKRD29		C5orf38
ANKRD36		C6orf174
ANKRD36BP2		C6orf204
ANKRD43		CAB39L
ANKUB1		CACNA2D3
ANO1		CADM1
ANO8		CAV1
ANXA13		CAV2
ANXA3		CCBE1
AOAH		CCDC48
APCDD1		CCDC85A
APOBEC3A		CCRL1
APOBEC4		CDH13
APOBR		CDKN1B
APOC2		CDO1
APOH
ARAP2
ARG1
ARHGAP29
ARHGAP39
ARHGEF10
ARHGEF2
ARHGEF25
ARHGEF26
ARHGEF4
ARID5A
ARMC2
ARMC3
ARMC4
ARVCF
ASB5
ASB9
ASPG
ASPN
ATF3
ATG4B
ATOH8
ATP12A
ATP13A4
ATP1A2
ATP8B4
ATP8B5P
ATXN3
AXDND1
B3GALNT1
B4GALNT4
B9D1
BAI2
BAI3
BAIAP2
BAIAP3
BBOX1
BCAS1
BCAT1
BCHE
BCL2A1
BCO2
BEST4
BFSP1
BHLHE22
BIRC7
BLNK
BMP6
BMP7
BNIPL
BTC
BTNL9
C10orf10
C10orf107
C10orf25
C10orf67
C10orf81
C10orf92
C10orf95
C11orf16
C11orf70
C11orf88
C11orf9
C11orf93
C11orf95
C12orf63
C13orf26
C13orf30
C14orf37
C14orf45
C15orf26
C16orf71
C16orf93
C17orf110
C17orf72
C17orf87
C18orf1
C19orf51
C1orf106
C1orf110
C1orf114
C1orf115
C1orf116
C1orf129
C1orf158
C1orf173
C1orf189
C1orf192
C1orf194
C1orf87
C1orf88
C1QTNF7
C1QTNF8
C20orf195
C20orf201
C20orf26
C20orf46
C20orf85
C20orf96
C21orf33
C21orf63
C22orf15
C22orf23
C2CD4A
C2orf55
C2orf62
C2orf72
C2orf73
C2orf77
C2orf81
C3orf15
C3orf25
C3orf67
C4orf22
C4orf47
C5orf38
C5orf49
C6
C6orf103
C6orf105
C6orf118
C6orf154
C6orf165
C6orf174
C6orf204
C6orf225
C6orf97
C7orf57
C8orf4
C8orf47
C9orf116
C9orf117
C9orf135
C9orf171
C9orf173
C9orf174
C9orf24
C9orf9
CA3
CAB39L
CACNA2D3
CACNG6
CADM1
CADM3
CAPN12
CAPN13
CAPN6
CAPS
CAPS2
CAPSL
CARD14
CARD16
CARD17
CARD9
CASC1
CASC2
CATSPERB
CAV1
CAV2
CBLN4
CBS
CBX3
CC2D2A
CCBE1
CCDC103
CCDC108
CCDC11
CCDC113
CCDC114
CCDC13
CCDC135
CCDC146
CCDC147
CCDC148
CCDC151
CCDC153
CCDC157
CCDC160
CCDC164
CCDC17
CCDC19
CCDC24
CCDC30
CCDC33
CCDC34
CCDC37
CCDC39
CCDC40
CCDC41
CCDC42B
CCDC48
CCDC60
CCDC65
CCDC67
CCDC68
CCDC74B
CCDC78
CCDC81
CCDC85A
CCDC96
CCL11
CCL13
CCL14
CCL3
CCL3L3
CCL8
CCNA1
CCNE1
CCNO
CCR1
CCR10
CCRL1
CD163L1
CD164L2
CD1A
CD209
CD300A
CD300C
CD300LF
CD69
CD70
CD79A
CDCA7
CDH13
CDHR3
CDHR4
CDKN1B
CDKN2A
CDO1
CDS1
CEBPE
CENPW
CEP41
CERCAM
CES1P2
CETN2
CFH
CFHR3
CFTR
CHGA
CHI3L1
CHI3L2
CHRDL2
CHRNA10
CHST1
CHST6
CHST8
CHST9
CIT
CITED4
CLDN18
CLDN3
CLDN5
CLDN8
CLEC12A
CLEC14A
CLEC4D
CLEC4G
CLGN
CLIC5
CLMN
CLN8
CLUAP1
CMTM2
CNGA4
CNKSR3
CNN1
CNST
CNTN3
CNTN6
CNTNAP3
CNTNAP3B
COL10A1
COL27A1
COL28A1
COL4A3
COL4A4
COL4A6
COL7A1
COLEC11
COMP
COX11
CRIP1
CRISP2
CRISPLD1
CRLF1
CRTAM
CSF1
CSF2RA
CSF3R
CSGALNACT1
CSH1
CST6
CSTA
CT47A11
CTNNAL1
CTNND2
CTSW
CTTNBP2NL
CWH43
CXCL12
CXCL17
CXCL3
CXCL5
CXCR2
CXCR5
CXorf22
CXorf30
CXorf41
CXorf57
CXorf59
CXXC4
CYMP
CYP1A1
CYP1A2
CYP1B1
CYP27C1
CYP2A13
CYP2A7
CYP2F1
CYP2J2
CYP3A5
CYP3A7
CYP4X1
CYP4Z1
CYS1
CYTL1
DACH1
DAPK2
DAPL1
DCDC1
DCDC2
DCDC2B
DCDC5
DEFB4A
DENND2A
DERL3
DES
DGAT2
DHRS9
DKFZp434J0226
DKFZp547J222
DKFZP547L112
DKK2
DKK3
DLEC1
DLK2
DNAAF1
DNAH1
DNAH10
DNAH11
DNAH12
DNAH2
DNAH3
DNAH5
DNAH6
DNAH7
DNAH9
DNAI1
DNAI2
DNAJA4
DNAJB13
DNAJC5B
DNASE1L3
DNASE2B
DNER
DNM3
DOC2A
DOCK9
DOK2
DOK6
DPCD
DPH3
DPP6
DPT
DPY19L2P2
DQX1
DSCAML1
DSP
DST
DYDC1
DYDC2
DYNC2H1
DYNLRB2
DYX1C1
DZANK1
DZIP3
E2F2
EAF2
EBPL
ECEL1P2
ECM2
ECT2L
EDA
EDA2R
EDN1
EFCAB1
EFCAB10
EFCAB6
EFHB
EFHC1
EFHC2
EFNB3
EFR3B
EGFEM1P
EIF3C
ELF5
ELL3
ELN
EML1
EMP2
EMR3
EN2
ENC1
ENKUR
ENPP5
EPB41L5
EPHB4
EPN3
EPPK1
ERBB3
ERN2
ETV5
F13A1
F2R
FABP3
FABP4
FABP6
FAIM3
FAM105A
FAM154B
FAM161A
FAM166B
FAM167A
FAM169A
FAM176A
FAM177B
FAM183A
FAM183B
FAM188B
FAM189A1
FAM189A2
FAM21C
FAM27E3
FAM36A
FAM46B
FAM47E
FAM65B
FAM70B
FAM81B
FAM84A
FAM89A
FAM92B
FANK1
FASN
FBN1
FBXL13
FBXO15
FBXO36
FBXW9
FCGR1B
FCGR2B
FCN1
FCRL1
FCRL2
FCRL5
FCRLB
FGA
FGF12
FGF14
FGF2
FGF7
FHAD1
FHOD3
FIBIN
FKBP10
FKBP1A
FLJ23152
FLJ27352
FLJ42875
FLJ45482
FLT4
FLYWCH1
FMO2
FN1
FNDC1
FOLH1
FOLR2
FOXA1
FOXA2
FOXB1
FOXJ1
FOXL1
FOXQ1
FPR1
FRAS1
FREM3
FRMD3
FRMPD2
FRY
FXYD3
FXYD4
FZD8
GABRB2
GALNT14
GAS2L2
GDPD3
GDPD5
GGT6
GHRL
GIMAP6
GJB3
GJB4
GJB7
GK
GLB1L2
GLI2
GLIS2
GLT1D1
GOLGA6L10
GOLGB1
GOLIM4
GOLM1
GPAT2
GPC3
GPD1
GPIHBP1
GPM6A
GPM6B
GPR110
GPR123
GPR133
GPR135
GPR158
GPR162
GPR34
GPR84
GPR97
GPRC5A
GPRIN2
GPT2
GRAMD2
GRAMD3
GREM1
GREM2
GRIA1
GRIN2A
GRM8
GSTA2
GUSBP1
GYPE
HABP2
HAMP
HAPLN1
HAVCR2
HBD
HBM
HBQ1
HBZ
HCAR3
HCK
HCN4
HCP5
HES2
HHLA2
HIF1A
HIF3A
HILPDA
HIST1H4E
HK3
HKDC1
HLX
HMCN1
HMGB3
HMGB3P1
HMGCLL1
HMGCS1
HNF1A
HOXA6
HOXB5
HOXC6
HPGDS
HPN
HR
HS3ST1
HS3ST6
HSD17B13
HSP90AA1
HTR2A
HTR2B
HULC
HUWE1
HVCN1
HYDIN
ICOS
IFIT2
IFT81
IGDCC4
IGFBP3
IGFBP6
IGLL1
IGSF10
IHH
IL13RA2
IL1A
IL1B
IL1RN
IL22RA1
IL6R
IL8
INHBA
INMT
INSL3
INTU
IQCA1
IQCD
IQCG
IQCH
IQCK
IQGAP3
IQSEC3
IQUB
IRAK2
ISM1
ITGA10
ITGAL
ITGAX
ITGB1BP2
ITGB2
ITGB4
ITLN2
IYD
JMJD6
JPH1
JSRP1
KALRN
KANK3
KANK4
KATNAL2
KCNA3
KCNC3
KCNJ5
KCNK3
KCNMA1
KCNMB2
KCNMB4
KCNN3
KCNN4
KCNRG
KCP
KCTD1
KDR
KIAA0125
KIAA0408
KIAA1199
KIAA1217
KIAA1274
KIAA1377
KIAA1407
KIAA1462
KIAA1751
KIAA1804
KIAA1841
KIF19
KIF21A
KIF24
KIF26B
KIF6
KL
KLC3
KLHDC7B
KLHDC9
KLHL13
KLHL32
KLHL6
KLK1
KLK13
KLRC3
KMO
KPNA7
KRT13
KRT19P2
KRT4
KRT42P
KRT5
KRT8
KRT81
KRT8P12
L1TD1
LAD1
LAMA3
LAMA4
LAMC2
LAMC3
LCA5L
LDB2
LDLRAD1
LEPR
LGR4
LGSN
LHX9
LIFR
LILRA2
LILRA4
LILRA5
LILRB3
LILRB4
LILRB5
LIMCH1
LIMS2
LINC00163
LINC00261
LINC00312
LINC00315
LINC00472
LIPH
LMO7
LMOD1
LNX2
LOC100127909
LOC100128292
LOC100128563
LOC100129387
LOC100129534
LOC100129960
LOC100130232
LOC100130276
LOC100130547
LOC100130811
LOC100130899
LOC100131094
LOC100131176
LOC100131581
LOC100131733
LOC100132529
LOC100216546
LOC100288292
LOC100507055
LOC100652824
LOC100653245
LOC145694
LOC145837
LOC153684
LOC201651
LOC254896
LOC283174
LOC283270
LOC283485
LOC283710
LOC284276
LOC284751
LOC285178
LOC339240
LOC339524
LOC388152
LOC388780
LOC390660
LOC400568
LOC400891
LOC401847
LOC541473
LOC643037
LOC643650
LOC644189
LOC644339
LOC646576
LOC646903
LOC647979
LOC727869
LOC728196
LOC728763
LOC729324
LOC729732
LOC730202
LOC90246
LOC96610
LPHN2
LPPR3
LRGUK
LRP11
LRP3
LRP4
LRRC10B
LRRC18
LRRC23
LRRC25
LRRC34
LRRC43
LRRC46
LRRC48
LRRC49
LRRC56
LRRC6
LRRC71
LRRIQ1
LRRN2
LRRN3
LRRN4
LRTOMT
LTB
LTBP1
LXN
LYNX1
MAK
MAP1A
MAP3K4
MAP3K8
MAP6
MAPK10
MAPK4
MARCH10
MAT1A
MATN2
MB
MBTD1
MCF2L
MCTP1
MDGA1
MDH1B
MEIG1
MESP1
MEX3A
MEX3B
MFSD2A
MGC16025
MGC50722
MIA
MICB
MIR205HG
MIR22HG
MLF1
MLLT4
MMP1
MMP12
MMP25
MMP9
MNDA
MNS1
MOGAT1
MOK
MORN1
MORN2
MORN3
MORN5
MPO
MPP3
MS4A15
MS4A8B
MSMO1
MSR1
MTHFD1L
MTHFD2
MTTP
MUC16
MUC4
MUC6
MXD1
MXD4
MXI1
MYADM
MYCBPAP
MYH11
MYLK3
MYO1A
MYO5B
MYOC
MYOCD
MYOF
MYZAP
MZB1
NAMPT
NAT8L
NBEA
NCAM1
NCF1
NCKAP5
NDEL1
NDRG4
NEBL
NEDD4L
NEDD9
NEK10
NEK11
NELL2
NEO1
NEXN
NFE2
NFIX
NGEF
NHLRC4
NHS
NKAIN4
NKD1
NLRC4
NLRP12
NME5
NME9
NMNAT2
NNMT
NOTCH4
NOV
NOVA1
NOX4
NPHP1
NR4A1
NRADDP
NRG1
NRG2
NRG3
NRG4
NRK
NT5DC2
NTF3
NTN1
NTNG1
NTRK3
NTS
NUP62CL
NWD1
NXF2
NXF5
NYX
O3FAR1
OAS1
OBSCN
ODF2L
OLFML2A
OLR1
OPN3
OSBPL3
OSBPL6
OSCAR
OSCP1
OSM
OSTalpha
OVOL2
OXTR
P2RY1
P2RY6
PACRG
PAG1
PAPL
PAPPA
PARD6B
PCDH20
PCDHA12
PCDHB9
PCP4
PCSK9
PDE1C
PDE4DIP
PDGFA
PDK1
PDZD2
PEG10
PENK
PFKFB3
PFN2
PGAP1
PGM5
PHACTR1
PIH1D2
PIK3R5
PIM2
PITX1
PKD1
PKDCC
PLA2G7
PLAU
PLAUR
PLBD1
PLEKHG1
PLEKHG6
PLEKHG7
PLEKHM1
PLG
PLLP
PNMT
PNOC
PNPLA6
PPAP2C
PPARG
PPARGC1A
PPARGC1B
PPFIBP1
PPIH
PPIL6
PPP1R14A
PPP1R32
PPP1R36
PPP1R42
PPP1R9A
PRAM1
PRELP
PRIMA1
PRINS
PRMT8
PROK2
PROM1
PRR18
PRRG3
PRRT3
PRSS12
PRSS2
PRSS21
PRUNE2
PSAPL1
PTAFR
PTCRA
PTPN14
PTPN21
PTPRB
PTPRC
PTPRT
PVALB
PZP
QKI
QPCT
QRICH2
RAB11FIP1
RAB17
RAB36
RAB42
RABL2A
RADIL
RAPGEF4
RAPGEF5
RAPH1
RASIP1
RBM20
RBP4
RBPJL
REEP2
RET
RETN
RFX2
RGL4
RGNEF
RGS22
RGS7BP
RGS9BP
RHBDL2
RHOV
RHPN2
RIBC1
RIBC2
RIIAD1
RIMS1
RN18S1
RN28S1
RNASE6
RNF207
ROPN1
ROPN1L
ROR1
RORA
RORC
RPGR
RPGRIP1L
RPL23AP32
RPN2
RSPH1
RSPH10B
RSPH4A
RSPH9
RTDR1
RUNX1
RXFP1
S100A12
S100A2
S100A8
S100A9
S100B
S100P
SAMD4A
SAMSN1
SCAI
SCAMP5
SCARA3
SCARNA13
SCARNA16
SCEL
SCGB1A1
SCGB2A1
SCN1A
SCN7A
SCNN1B
SCTR
SDPR
SEC14L3
SEC14L4
SEC24A
SECTM1
SEMA3E
SEMA5A
SEMA6A
SEMA6B
SEPT2
SERPINA1
SERPINA3
SERPINB5
SERPIND1
SERPINI2
SERTM1
SESTD1
SFN
SFTPA2
SFXN5
SGIP1
SH3BP4
SH3GL2
SH3GL3
SHANK2
SHANK3
SHROOM3
SIGLEC11
SIGLEC5
SIGLEC7
SIRPB1
SIRPG
SIX1
SIX4
SLAIN1
SLC11A1
SLC16A12
SLC16A6
SLC17A9
SLC1A1
SLC1A3
SLC22A4
SLC23A1
SLC25A25
SLC25A45
SLC27A2
SLC2A12
SLC2A14
SLC2A3
SLC2A5
SLC37A2
SLC44A4
SLC47A1
SLC4A1
SLC4A4
SLC5A1
SLC6A16
SLCO4C1
SLED1
SLITRK3
SLITRK6
SMAD7
SMR3A
SMURF1
SNAI3
SNAP25
SNCAIP
SNORA71A
SNTN
SNX10
SORBS1
SORCS2
SORD
SOSTDC1
SOX13
SOX2
SOX9
SP9
SPA17
SPACA4
SPAG16
SPAG17
SPAG6
SPAG8
SPATA13
SPATA17
SPATA4
SPATS1
SPEF1
SPEF2
SPINK5
SPIRE1
SPOCD1
SPOCK3
SPP1
SPRNP1
SPRR3
SPTAN1
SPTBN1
SRD5A2
SRGAP2P2
SRGAP3
SRMS
SSTR1
ST6GALNAC3
ST6GALNAC5
STARD13
STARD9
STC2
STEAP1
STK17B
STK33
STOML3
STOX1
STRBP
STX19
SULT2B1
SUSD2
SUSD4
SV2B
SYNDIG1
SYNE1
SYNJ2
SYNPO2
SYNPO2L
SYT13
SYTL3
TARP
TBC1D3
TBX3
TBX4
TCAP
TCEA2
TCF21
TCHH
TCTE1
TCTEX1D4
TEKT1
TEKT2
TEKT3
TET1
TEX14
TGFA
TGFBR2
TGFBR3
THSD1
TIE1
TINAGL1
TJP2
TJP3
TLR8
TM4SF19
TM7SF4
TMC4
TMEM130
TMEM132C
TMEM139
TMEM146
TMEM154
TMEM190
TMEM204
TMEM212
TMEM231
TMEM232
TMEM238
TMEM27
TMEM52
TMEM61
TMIGD2
TMPRSS7
TMSB15A
TNFRSF10C
TNFSF13B
TNN
TNNC1
TNRC18
TOP1
TOX2
TPM3
TPPP3
TPSD1
TRIB2
TRIM14
TRIM2
TRIM29
TRIM58
TRIM66
TRIP13
TRPC3
TRPC6
TRPV6
TSC22D3
TSGA10
TSNAXIP1
TSPAN1
TSPAN11
TSPAN13
TSPAN19
TSPAN32
TSPAN6
TSPAN8
TSPO2
TTC16
TTC18
TTC21A
TTC25
TTC26
TTC29
TTC30B
TTLL10
TTLL6
TTLL9
TTYH3
TUBB3
TUBB8
TUBBP5
TUFT1
TUSC1
TXNL4A
UBXN10
UCHL1
UNC13B
USP53
UTRN
VAPA
VAT1L
VEGFA
VNN2
VPREB3
VSIG10
VSIG2
VSIG8
VSNL1
VSTM2L
VTCN1
VWA2
VWA3A
VWA3B
VWCE
WBP11
WDR16
WDR38
WDR52
WDR54
WDR63
WDR65
WDR66
WDR69
WDR78
WDR86
WDR96
WFDC6
WFIKKN2
WIPF1
WNK2
WNT5B
WNT7A
WNT7B
WWP2
XAF1
XKR6
XLOC_000626
XLOC_001946
XLOC_002736
XLOC_004598
XLOC_005764
XLOC_005810
XLOC_006924
XLOC_007052
XLOC_008115
XLOC_012046
XLOC_012335
YSK4
YTHDF1
ZBBX
ZBP1
ZC3H7B
ZDHHC14
ZFAND5
ZFP14
ZFR2
ZMYND10
ZMYND12
ZNF323
ZNF365
ZNF366
ZNF404
ZNF441
ZNF474
ZNF503
ZNF521
ZNF577
ZNF738
ZNRF3

## Sheet: Asthma-COPD-IPF
Shared DEGs	Down-Regulated DIPs	Up-Regulated DIPs
ABCA13	ALG1	AKAP11
ABCC3	CCL13	ALS2CL
ACSBG1	CCR10	ATP13A4
ADAM11	CD1A	BNIPL
AGBL2	CHRDL2	C21orf63
AHSA2	CLEC4G	C2orf55
AK4	CXCL12	DOCK9
AK8	HPGDS	EMP2
AKAP11	MTHFD1L	FOXA2
AKD1	MUC4	GRAMD2
ALG1	PCP4	GUSBP1
ALOX15	SEMA6B	KLC3
ALS2CL	SFN	LINC00261
ANKFN1	SORCS2	MLLT4
ANKK1	TNRC18	NEDD4L
ANKRD36	TTYH3	PPP1R9A
ANKRD36BP2	TUBB3	RGNEF
ANKUB1		RORC
ANO1		SEC14L4
APOC2		SERTM1
ARHGEF4		SH3BP4
ARMC2		SHROOM3
ARMC3		SPATA13
ARMC4		WWP2
ATF3		ZNF323
ATP13A4		ZNF365
BAI2		ZNF404
BCAS1
BCO2
BFSP1
BNIPL
C11orf16
C11orf88
C13orf26
C13orf30
C14orf45
C16orf93
C17orf110
C17orf72
C18orf1
C1orf114
C1orf158
C1orf173
C21orf63
C22orf23
C2orf55
C3orf15
C4orf47
C6
C6orf165
C6orf97
C7orf57
C9orf117
C9orf174
CAPN13
CAPS2
CARD16
CARD17
CASC2
CBS
CC2D2A
CCDC146
CCDC148
CCDC164
CCDC17
CCDC19
CCDC24
CCDC37
CCDC65
CCDC74B
CCDC96
CCL13
CCR10
CD1A
CDH13
CDS1
CETN2
CHGA
CHRDL2
CHST9
CLDN8
CLEC4G
CLN8
CNGA4
CNTN3
CNTNAP3
CSGALNACT1
CSH1
CT47A11
CWH43
CXCL12
CYP2F1
CYP2J2
CYP4X1
DENND2A
DKK3
DLEC1
DNAH11
DNAH12
DNAH5
DNAH6
DNAH7
DNAJA4
DNAJC5B
DNER
DOCK9
DOK2
DPY19L2P2
DYNC2H1
DZANK1
DZIP3
ECT2L
EFHB
EFHC1
EFHC2
EGFEM1P
ELL3
ELN
EML1
EMP2
EN2
ENKUR
ENPP5
FAM105A
FAM166B
FAM188B
FAM65B
FAM70B
FAM81B
FAM89A
FANK1
FBXL13
FBXO36
FCRL1
FGF2
FGF7
FHAD1
FHOD3
FKBP10
FKBP1A
FOXA1
FOXA2
FOXL1
FOXQ1
GIMAP6
GJB3
GJB7
GLIS2
GOLGA6L10
GOLGB1
GOLM1
GRAMD2
GRAMD3
GSTA2
GUSBP1
HBD
HCN4
HCP5
HHLA2
HNF1A
HOXA6
HPGDS
HSP90AA1
INTU
IQCA1
IQCG
IQCH
IQCK
IQUB
KANK3
KCNMA1
KCNRG
KCTD1
KDR
KIAA1377
KIAA1407
KIAA1751
KIF19
KLC3
KLHDC9
LAMC3
LDLRAD1
LILRB3
LINC00261
LNX2
LOC100131176
LOC100131581
LOC400891
LOC644189
LRRC48
LRRIQ1
LTBP1
LXN
MAPK10
MCTP1
MDGA1
MDH1B
MICB
MLF1
MLLT4
MNS1
MOK
MORN1
MTHFD1L
MUC4
MYCBPAP
NDRG4
NEDD4L
NEK11
NME9
NOV
NPHP1
NRG1
NTRK3
OLFML2A
OSBPL3
OSBPL6
PACRG
PCP4
PIK3R5
PITX1
PPFIBP1
PPIL6
PPP1R36
PPP1R9A
PROM1
PTCRA
PZP
RAB36
RABL2A
RAPH1
RBM20
RFX2
RGNEF
RHOV
RIBC1
RORC
RSPH1
RSPH4A
SAMD4A
SEC14L3
SEC14L4
SEMA6B
SERTM1
SFN
SH3BP4
SHROOM3
SIX4
SLC22A4
SLC23A1
SLC27A2
SLC44A4
SNTN
SORCS2
SORD
SPAG17
SPAG6
SPAG8
SPATA13
SPEF2
SRGAP3
ST6GALNAC3
STK33
STOML3
STRBP
SUSD4
SYNDIG1
SYNE1
SYNPO2
SYTL3
TEKT1
TEKT3
TIE1
TINAGL1
TMEM232
TNRC18
TOX2
TRIM2
TRPV6
TSGA10
TSNAXIP1
TSPAN6
TTC16
TTC18
TTC21A
TTC29
TTYH3
TUBB3
UBXN10
VSIG10
VSNL1
VTCN1
VWA3A
WDR52
WDR65
WDR66
WDR96
WWP2
ZBBX
ZFAND5
ZNF323
ZNF365
ZNF404
ZNRF3
