# Supplementary material for: Identification of biomarkers in common chronic lung diseases by co-expression networks and drug-target interactions analysis
Source: Mol Med. 2020 Jan 17;26:9. doi: 10.1186/s10020-019-0135-9 (PMC6969427; doi:10.1186/s10020-019-0135-9)
Supplement: Supplementary file 3 — Additional file 3. The list of all gene symbols in candidate disease-specific modules. [file 10020_2019_135_MOESM3_ESM.xlsx]

## Sheet: Asthma
				List Of Gene Symbols in 25 Asthma Modules
black	brown	cyan	darkgreen	darkmagneta	darkolivegreen	darkred	darkturquoise	greenyellow	grey60	lightcyan	lightyellow	orange	paleturquoise	plum1	purple	red	saddlebrown	sienna3	skyblue	skyblue3	steelblue	white	yellow	yellowgreen
42803	AAMP	ANKRD2	42800	ADPRHL2	ADAM10	ALOXE3	ACYP1	ADRA1D	ABI3	AADAT	42989	ACTR3B	C19orf12	AKIP1	AGBL1	AASS	ACPL2	ALKBH7	ATP6V0B	C5orf47	AVEN	ABCE1	42984	C10orf11
A2LD1	AARSD1	ASRGL1	ALS2CR8	AFG3L1P	ANO7	APBB3	ASB14	APOA4	ACTR1A	AGAP8	ABLIM2	C17orf79	DCUN1D5	C12orf73	AGPAT5	ABCD1	ATP10B	C11orf51	BAP1	CRCT1	CLCA1	C19orf42	42992	CCL26
ABHD13	ABCA7	ATP5G2	C12orf51	GFRA4	DENND4A	C6orf26	C10orf57	ASB4	ADAMTSL2	ALG13	ADRA2C	CCT5	GH2	COL6A5	ARL6	ABT1	C12orf57	CCDC72	CD151	GPT	CST1	CLNS1A	AARS2	DDX58
ABHD8	ACAP2	C17orf61	CAPN3	HTT	FOXA3	C7orf26	C7orf63	ASTL	C19orf20	ALPK1	ANGPTL2	CLN3	KCNJ1	CYP11A1	ATP6V1D	ACTR8	C1orf183	ERO1L	EML3	KRTAP5-8	CST2	FAM82A1	ABCA6	HEG1
ACAT1	ACTG1	C1orf122	CCNL2	IQCF5	G3BP1	C8orf85	CCP110	C15orf50	C19orf76	ANKRD13D	BACE1	CYFIP2	KITLG	DAZ2	BBS4	ADCK2	C1orf54	FRG1B	IPO13	NOL7	DHX35	GAPDHS	ACN9	HRH1
ACCN5	ADAT1	C22orf39	CDK5RAP3	LUC7L3	GNPNAT1	CORO2A	CECR7	C1orf111	C1QTNF9B	ANKRD36B	BCAM	DHX58	LIN9	FAM110C	BNIP3	ADCY9	CCDC149	HSPE1	MED22	RIOK2	FEM1C	GTF2H1	ACOT9	ITGA2B
ACTN4	ADCK1	C9orf16	CRAMP1L	MMS19	KCNK6	DHRS12	CTAGE4	C3orf22	CCDC134	ATXN2	C11orf24	FAM86FP	MGAT2	GMPS	BPHL	ALDH4A1	DDR2	LOC100506428	MPP6	RPS19	FETUB	HIPK3	ACTN3	LOC100506798
ADRA2B	ADNP	CDADC1	DTX2P1-UPK3BP1-PMS2P11	NSUN5	KRTAP5-9	DKFZP434F142	DPY19L2	C6orf162	CHMP4A	ATXN7	C3orf54	FOLR1	MRPL30	HAS3	BPI	AMHR2	DLGAP3	LSM1	PIN1	RWDD1	HSD3B1	IFI16	ACVR1C	NAGS
AGPHD1	AHCYL1	CYP4V2	DUOX1	NSUN5P2	LEMD1	DNHD1	FAM174A	CABP4	CHST7	CARS2	CBLL1	GBP7	NAA15	IL1R2	C11orf74	AMOTL1	LOC645513	POLE4	POLR2L	SLC25A21	ITLN1	IFIT5	ADCK4	RAB3A
AGRN	AHSA1	DPM3	FAM118A	PASK	MAFA	DPPA5	FMN1	CBX3P2	DEF8	CCDC14	CCDC165	GUCY2F	PKNOX1	KRT1	C5orf45	APTX	MTA2	RPL35	PPP6R2	SLC26A8	MRPL44	LOC100192204	ADD3	RAB3C
AIRE	ALDH2	DR1	GSS	SDR39U1	MUC22	FAM205A	GK5	CDSN	DRAM1	DDX26B	CCL23	HTR1F	RPL10A	PDPN	CD59	ARHGAP11A	NDOR1	RPS14	RBM42	TBC1D15	NTRK2	MREG	AKAP8L	SLC24A3
ANAPC1	ALG10B	DRAP1	GUSBP11	SRSF5	RAB3D	GRXCR1	GRIK2	CLDN9	FAM167B	ECHDC2	CDC37L1	IFT172	RPL27A		CLDN16	ARHGEF1	NUDT22	TMSB10	RNPEPL1	ZNF222	RAD51D	NTRK1	AKNA	TMEM132B
ANKRD6	ANKRD44	ENY2	HERC2P2	TMCO4	SAC3D1	HCRT	GRM7	DUSP7	FLT3LG	FAM153B	CFD	IQCE	SLC44A1		CPEB4	ARID5B	PTRF	ZNF33A	SLC35B2		SIGLEC6	PAICS	ALDH3A2
APBA1	ANKZF1	ETHE1	HIBCH	TYMP	SLC39A11	INPP5E	KIAA0513	ERGIC1	GALK1	FLJ45340	CHPF2	LOC100652951	SOCS5		DHCR24	ARMC5	RFTN1		STX5		SLC7A1	PHKB	ALMS1
APC2	ANXA2P1	EXOSC4	HNRPDL		TNF	LIG1	KIF27	ESR1	GIMAP4	FUT6	CLIC4	LOC728392	TLN1		DNAJC3-AS1	ARNT2	RHOC		TAB1		TMCO7	PPIAL4A	ALMS1P
ARHGDIA	AP3M2	GGCX	LOC221442			LOC100132287	LOC100506990	FAM102B	HDGFRP3	GOLGA8A	CSRP2	LRP2BP	ZNF555		DYNLL1	ARSE	RYR1		TMEM101		ZMAT4	PRKRIR	ANAPC5
ATAD1	AP4B1	GLRX2	NHLRC3			LOC100507904	METTL7A	FAM123A	HSPG2	GPR157	CTSF	PRDX6			EDDM3A	ASMTL	SF3A2		TNKS1BP1			R3HDM1	ANAPC7
ATXN7L3	APEX1	GTF2H3	NXF1			LOC285740	RNF32	FAM138A	IL15RA	INSL5	CYYR1	PSMC1			FAM149A	ATG12	ZSCAN20		TRIM41			SMAD5-AS1	ANKS1A
B3GAT2	ARF1	HIST1H4H	PAN2			LOC388387	SLC16A5	FRMPD3	ITGA9	KIAA0664L3	DACT1	TDP1			FAM55B	ATG7						UBE2N	ANP32B
B4GALNT2	ARMC9	HIST1H4I	PILRA			LOC641518	SPAG1	GNRH2	KCTD10	LINC00260	DCHS1	TSPYL4			FBXO40	ATG9A						UBTF	ANXA5
BAI1	ASS1	HIST2H4B	PNISR			LOC728537	SRD5A3	GPHB5	KRTAP1-5	LOC100131564	DEAF1	UBXN11			GCLM	ATP5D							ASAH1
BCDIN3D	ATM	IER3IP1	RABGEF1			LYZL6	TCTN1	GPR25	LRRC70	LOC100132247	DENND5A	WDR73			GLA	ATP5S							ASB8
BCL2	ATP6V1C1	IFI27L1	RBM5			METTL3	TMEM68	GPSM3	LTBP2	LOC339260	DEXI				HCG22	B4GALT2							AZI2
BMP8A	ATRX	LLPH	RPL32P3			MGC15885	TRAF3IP1	GRIK5	LYL1	LPIN1	DOK1				HLA-G	BATF3							B3GNT7
C10orf91	AUH	LOC100129292	SLC2A11			NEIL1	UNC79	INSM1	MCM6	ME3	DTNBP1				HSD17B12	BCL2L1							BCL9
C15orf39	BAIAP2L1	LOC100506870	SLC7A9			NPCDR1	USP10	KIAA1539	MFNG	MGC10814	DYSF				IFT43	BGN							BCS1L
C1orf144	BBIP1	LOC100652821	SNORA70			OR10A5	ZNF273	LINC00421	MSN	MIR17HG	EMILIN1				IK	BMP1							BPIFA4P
C1orf85	BIN3	LOC390940	SUGP2			PPP1R16A		LOC100130856	NEDD4	MYLIP	ENPP6				KCNA1	BNIP2							C11orf63
C4orf26	BIRC2	LOC401127	TBRG1			PTPLAD2		LOC100505974	NT5M	MYO1C	FAM165B				KRTCAP3	BOP1							C15orf40
C7orf60	BMS1P1	MDP1				SPATA3		LOC494558	NUTF2	NOC2L	FAM189B				LINC00094	BRI3BP							C15orf5
C7orf70	BUB3	MED28				STRC		LRP10	PLEKHO2	NPEPL1	FAM59B				LINC00326	BTBD2							C17orf108
C8orf33	C10orf96	MRPS12				TCP10L		MCCD1	RANGRF	NPIPL2	FKBP9				LOC100128840	C10orf2							C2orf61
C9orf167	C12orf35	MYOD1				TMEM234		MLL2	RGS10	NPIPL3	FLJ35390				LOC100130924	C11orf2							C3orf71
CA5BP1	C14orf135	NDUFA11				TRIP11		NTN3	RHD	ORAI1	FUT11				LOC100506674	C11orf68							C5
CAMKK1	C15orf17	NDUFAF2				WDR90		NXPH4	SAMD14	PDZD7	GRK5				LOC100507309	C11orf84							C5orf34
CCDC59	C16orf53	NOP10						ODF3L2	SHB	PKD1P1	GSTM3				LOC100507429	C14orf43							C8orf46
CCDC9	C16orf89	NPM3						ODF4	STMN3	PP12719	HAAO				LRRTM3	C15orf59							C9orf93
CDK12	C1orf38	RIT1						P2RX2	SYT11	SGSM3	HRC				LY75	C17orf39							CAPN2
CDKL4	C1orf93	ROM1						PAK4	TERF2	SLC35E4	HYAL2				LZTFL1	C19orf25							CAT
CENPB	C20orf30	RPS12						PAX1	TGFB1	SMA4	IER5				MSH3	C19orf68							CBFB
CHDH	C22orf28	SNRPB2						PLCXD2	TMEM43	SMYD4	IL1R1				NAIP	C19orf73							CBLB
CLCN6	C3	SNRPD2						RASSF2	TNFRSF4	TNFAIP2	INF2				P4HTM	C1orf190							CD180
COL9A1	C6orf70	SNRPF						RNF220	TPM4	UBOX5	JMY				PCM1	C1orf212							CEP192
CTBP2	C7orf23	TCEB2						SCARB1	VAMP5	VHL	KDELC1				PPP2CB	C20orf108							CES1P1
CUEDC2	C9orf150	TOMM5						SEC16B	ZYX	WSB1	KIAA0748				PRR15L	C21orf104							CETN1
CYB561D1	C9orf78	UBE2D2						SEZ6L			KIRREL				RABL5	C2orf19							CHD2
DBP	C9orf95	ZBTB8OS						SLC29A2			KIRREL3				RBM11	C4orf32							CHD7
DDX43	CACHD1							SLC36A3			LOC100507165				SAMHD1	C6orf1							CLEC2D
DMWD	CAPRIN2							SP3			LOXL1				SERPINB1	C9orf123							CNTRL
DNAH17	CCDC47							TMEM239			LPHN1				SERPINB7	C9orf140							COG1
DYRK1B	CCT8							TRAPPC6B			LYRM7				SFTA3	C9orf40							CPLX4
EIF1AD	CDC16							TRIM46			LZTS1				SH3YL1	CACNA1I							CRX
EIF4ENIF1	CDK5RAP1							TTBK1			MEF2D				SLC22A25	CACNG7							CSMD3
ELAVL3	CDKAL1							UPK2			MFGE8				SPG11	CALM3							CTR9
ERAL1	CENPBD1							XCR1			MIR497HG				TMEM31	CBX8							CTSH
ETV3	CFHR1							ZNF446			MMP23B				TNFAIP8L1	CCDC61							DCAF4
EXOC7	CHD1										MPZL1				TOM1L1	CCDC85C							DCP1B
FAM123B	CHKB										NBL1				VNN3	CCND3							DDX21
FAM181B	CHTOP										NID2				VPS13B	CD1E							DIP2B
FAM47C	CIB1										NR3C1				YWHAE	CD99P1							DKFZp547G183
FAM53B	CKB										NXT1				ZACN	CDC42EP1							DMGDH
FBXO44	CLIC1										PCDHB2				ZSCAN18	CDC42EP5							DNAJB6
FLJ23865	CLK1										PDLIM7					CDR2L							DOCK10
FLJ36848	CNOT1										PEA15					CEND1							DOPEY1
FOXC2	COL22A1										PELI3					CEP72							ENOSF1
FOXH1	COPA										PHF15					CHCHD10							ERMN
FSCN2	COPS6										PHLDB2					CHCHD8							EXOSC8
FZR1	COQ9										PHYHIPL					CHRNA4							FAM126B
GABRR1	CPSF3L										PI4K2A					CIZ1							FAM177A1
GHDC	CRELD2										PIAS2					CLASP2							FAM21A
GLTPD1	CRY1										PKDREJ					CNBP							FAM46A
GNAT1	CSNK1E										PODXL					CNGB1							FANCM
GPHA2	CTAGE15P										POLM					COPG2							FCRL4
GPN2	CTNNA1										PRIC285					CORO1C							FLJ33360
HAO1	CTSB										PRPF18					CREBBP							FLJ43390
HIST1H3A	CYB5D2										PTGIS					CRTAP							GEN1
HIST1H3E	CYHR1										RTN4R					CRYBB2P1							GGA1
HSD17B1	CYP26A1										SAE1					CST11							GLCCI1
HSP90AB6P	CYP2A6										SAP130					CTTN							GLT8D1
IDS	CYP39A1										SCML2					CXorf61							GNAS
IFNA21	CYP4F2										SELP					DAB1							GPR125
IL1RL2	CYTH2										SEMA7A					DAPK3							GRAMD1B
IL36A	DALRD3										SEPN1					DDHD2							GRIA2
IL9R	DAP										SLC16A2					DDX11L2							GTF2I
JOSD2	DCAF8										SLC2A4RG					DDX18							GTPBP10
KCTD7	DDX39A										SLC8A3					DDX28							HAT1
KIAA0895L	DDX3X										SLC9A6					DEDD							HHIPL2
KIAA1430	DDX5										SLC9A9					DHDH							HNRNPD
KIF22	DENND2C										SNAPC2					DHX37							HSDL2
KLK4	DHRS1										SPDYE1					DLL3							HSPA8
KPNA4	DHX38										STRN3					DNAJC6							ICA1L
KRT3	DIRAS2										TBC1D1					DPH2							IKBKAP
KRT82	DKFZP586I1420										TBXA2R					DSCR4							INADL
KRTAP12-1	DMAP1										TEAD3					DTWD1							JPH3
KRTAP6-3	DMRTA1										TMEM184B					DUSP3							KDM4C
LARP1	DNAJA1										TMSB15B					EFHD2							KIAA0922
LHX1	DNAJC10										TRIM35					EGFL6							KIF13A
LIME1	DNTTIP1										VAMP2					EHD2							KLHL11
LOC100506409	DPY19L3										VAT1					EIF3J							KRTAP4-9
LOC100506649	DPYD										ZNF71					ERVV-2							LCOR
LOC100653218	DYRK1A										ZNF778					ETS2							LGALS8
LOC149703	EEF1A1															EXOSC6							LMLN
LOC340508	EFCAB4B															FAM109A							LOC100130744
LOC440792	EIF2B5															FAM132A							LOC100131929
LOC646938	EIF4B															FAM173A							LOC100169752
LSR	EIF4G1															FAM176B							LOC100288198
MAP1S	EIF4G2															FAM187B							LOC100294362
MAPKAPK3	EIF4H															FANCC							LOC100505915
MB21D2	ELOF1															FGD1							LOC100505964
MBD3	EP400															FGD6							LOC100506029
MCM3	ERGIC3															FLJ31485							LOC100506473
MED20	ERI2															FLJ37453							LOC100506710
MEF2BNB-MEF2B	ERP29															FOXD3							LOC100652887
MEGF8	ETV3L															FOXE1							LOC339894
MFHAS1	FAM118B															FPGS							LOC401320
MMP15	FAM120B															FXN							LOC440905
MON1A	FAM135B															GAA							LOC727820
MPST	FAM71D															GABPB1							LOC730101
MRPL45	FAM82A2															GALR3							LRMP
MTA1	FARSB															GAMT							LYN
MYL3	FBXO9															GATAD2A							MAGI2-AS3
N4BP3	FIP1L1															GDF11							MALAT1
NARFL	FLJ10038															GDF5							MARK3
NF1	FOXN3															GDNF							MCHR2
NFATC4	FOXRED1															GFAP							MCPH1
NKX2-5	FTH1															GGA2							MDM1
NKX2-8	FTSJD1															GLTSCR1							MEIS3P1
NLE1	FUS															GLYR1							MON2
NMNAT1	GABRP															GML							MRPL50
NOTCH3	GCC2															GNB4							MTCH1
NPAS4	GLUL															GNG4							MTPAP
NPPC	GNL1															GPR172A							MYO1B
NR6A1	GNPAT															GSN							NARS
NRSN2	GNPTAB															HAUS6							NAV2
OOEP	GORASP1															HAUS8							NCOA1
OR10J5	GOT2															HBP1							NEMF
OR1N2	GTF2F1															HCCS							NKTR
OTUD6A	GZF1															HCFC1R1							NOP56
PARP10	H3F3B															HCN2							NUDT12
PCDHB1	H3F3C															HECA							OMA1
PDDC1	HAGH															HECTD2							OSBPL11
PDIA5	HAGHL															HGS							OTUD7A
PEX5L-AS2	HARS2															HIC1							PAFAH1B1
PGAP3	HES1															HNRNPA3							PAK2
PHF10	HIAT1															HNRNPUL2							PAPOLA
PHF13	HIBADH															HOMEZ							PARP3
PKM2	HIRA															HOTAIRM1							PCMTD2
POLR3D	HIST1H2BJ															HOXD9							PDPR
POM121L8P	HIST1H3C															HPDL							PLK1S1
POMGNT1	HIST3H2BB															HYAL3							POLK
PPARD	HMGN2															IBA57							PPIG
PPP3R1	HOOK1															IFI27L2							PPIP5K1
PQLC1	HSPA1A															INPP5K							PPM1E
PRIM2	HTR1E															INSIG2							PYROXD1
PRODH	IFT122															KCNE1L							RAB43
PROKR1	IL10RB															KCNIP4							RFX6
PRRG2	IL18															KCNS3							RIC8A
PSMD8	IL36RN															KIAA0664							RNF34
R3HCC1	IMPDH2															KIAA0889							RUFY2
RAB8B	ING1															KIF1C							SATB1
RASGRP4	JKAMP															KIF3C							SCML1
RBM8A	KARS															KIFC3							SCN11A
RGS12	KAT5															KLHL25							SDCBP
RHBDD3	KBTBD2															KLHL5							SDK1
RHBDL3	KBTBD4															KRT31							SELENBP1
RHO	KDM3A															KRT32							SENP2
RNF215	KIAA0146															KRTAP4-1							SETBP1
RPL3L	KIAA0182															LAMP1							SETD2
RPS6KA4	KIAA0907															LINC00346							SLC12A7
RPS7	KIAA1370															LLGL2							SLC6A2
RQCD1	KIF3B															LOC100129138							SLC7A14
RTN3	KLF5															LOC100130776							SMARCA4
RUSC2	KLHL2															LOC100505820							SNX29
SENP1	KPNA3															LOC100507246							SPATA5L1
SF3B3	LOC100129858															LOC100507415							SRGAP2
SGTA	LOC100130331															LOC100507588							SRSF8
SHD	LOC100131089															LOC100507630							ST3GAL5
SIPA1L3	LOC100133131															LOC100652765							STK4
SIRT6	LOC100291666															LOC100652876							STT3B
SLC13A1	LOC100505930															LOC643733							SUPT7L
SLC22A7	LOC100506190															LOX							TCP1
SLC25A40	LOC100507033															LRFN4							TFG
SLC25A46	LOC100507280															LRRTM1							TIA1
SLC26A3	LOC100507599															LTC4S							TMC2
SLC5A5	LOC344595															MAP3K11							TMCC1
SLC6A19	LOC494150															MAP3K14							TMEM169
SMEK1	LOC550643															MAPK13							TMEM223
SMG5	LOC645212															MARK4							TMEM87A
SMG6	LPAR3															MAX							TNPO2
SNX11	LRRC37A4															MCTP2							TPR
SNX12	LRRC37B															MED1							TRA2A
SPRN	LYPD6B															MED21							TRAPPC8
SRCAP	MAEA															MESDC1							TRIM33
SSTR5	MAGED1															METTL22							TRIM43
STK11	MANBA															METTL8							TRIM44
STT3A	MANSC1															MIB2							TRIM52
SUPT6H	MAPK1															MKL1							TROVE2
TANC1	MED27															MLXIP							TSPAN33
TAS2R31	MED6															MMD							TTC17
TBC1D14	METTL17															MRM1							TTC28-AS1
TBC1D17	MGC16142															MRPL12							TYW1
TBC1D3P5	MGC21881															MRPL3							UBC
TCEANC2	MGC2752															MRPL34							UBE2W
TEX101	MIPEP															MRPS10							UGT2B4
THAP4	MMAB															MTERF							USP16
THRSP	MRPS7															MTFP1							USP34
TIGD5	MTPN															MYL2							USP48
TMEM8B	N4BP2L2															MYL6B							VPS41
TMUB1	NARF															MYO18A							WDFY2
TP53I11	NBN															NAB2							WDR17
TREML4	NBPF1															NDST1							WIF1
TRIM40	NFRKB															NIPSNAP1							ZBTB37
TRPC4	NFS1															NLGN2							ZMYND8
TTC38	NHLRC2															NPDC1							ZNF100
TTTY13	NMT1															NR1I3							ZNF193
TXN2	NOB1															NRTN							ZNF274
TYRO3	NPRL2															NUB1							ZNF345
UBE2S	NRD1															NUDCD1							ZNF429
UPB1	NUDC															OBFC2B							ZNF430
VPS37D	NUP93															OGFR							ZNF471
VPS4A	NUPL2															OR10H4							ZNF514
VSTM4	NXT2															OSGIN2							ZNF585A
WAS	OCIAD1															OSTCP1							ZNF596
WDR4	OTUD4															OSTM1							ZNF597
WFDC5	PACRGL															PA2G4							ZNF638
YDJC	PAF1															PARD6G							ZNF667
ZC3H10	PAPSS1															PAX5
ZC3H8	PCYT2															PBXIP1
ZDHHC24	PDCD4															PCDH1
ZNF14	PDHA2															PCDHGA8
ZNF257	PDLIM1															PDCL
ZNF304	PEX1															PDLIM2
ZNF362	PHB															PGBD3
ZNF496	PHC1															PHOX2A
ZNF787	PHGDH															PIGC
ZNHIT3	PHKG2															PIN1P1
ZP2	PIGG															PLBD2
	PIP5K1B															PML
	PITPNA															PNP
	PLRG1															PPFIA3
	PMM1															PPP2R3A
	PNO1															PPP2R4
	POLR2C															PPP2R5E
	POLR3E															PPP6C
	POLR3H															PRELID2
	POM121															PRICKLE3
	POTEKP															PRKAR1B
	PPM1H															PSG1
	PPP3CA															PSMB2
	PRKAR1A															PTDSS2
	PRKCD															PTGIR
	PRMT2															PURB
	PROS1															PYGB
	PRPF4B															R3HDM2
	PRRC2C															RAB1B
	PSMC3IP															RABAC1
	PSMC5															RALBP1
	PSMC6															RARG
	PSMD13															RBM28
	PTOV1															RBP7
	PTP4A1															RFFL
	PTP4A2															RIN1
	PURA															RNASE1
	QARS															RNF17
	RABIF															RNF187
	RALGAPA1															RNF217
	RANBP2															ROBO1
	RARB															RPN1
	RBM23															RPP25
	RBMXL1															RPS21
	RCHY1															RRP7B
	RDBP															RTF1
	RER1															RTN2
	RHOQ															SCNM1
	RIOK3															SDHAF1
	RIPK3															SERBP1
	RPGRIP1															SIRPA
	RPL22															SLA
	RPL3															SLC25A44
	RRP7A															SLC34A3
	RTP1															SLC7A4
	RUVBL2															SLURP1
	SACM1L															SMC1B
	SCN9A															SNCG
	SCNN1G															SNRPA
	SEC23B															SNRPD1
	SECISBP2															SOX1
	SFT2D3															SPATS2
	SFXN4															SPDYE3
	SIRT7															SPHK1
	SLAIN2															SRF
	SLC25A38															SRRM3
	SLC38A1															SSH3
	SLC39A10															ST3GAL3
	SLTM															ST7L
	SNRNP35															STIM1
	SNX17															SUMO3
	SRI															TAF1
	SRP68															TAOK2
	SRP9															TATDN2
	ST7															TBC1D16
	STBD1															TCEAL7
	STYXL1															TCEAL8
	SULT1A1															TDRD1
	SVIL															TFE3
	SYS1															TFEB
	TAGLN3															TGM2
	TALDO1															TM9SF4
	TAS2R1															TMCC3
	TCF25															TMEM160
	TGOLN2															TMEM200A
	THAP7-AS1															TMEM40
	TMED1															TNFRSF10B
	TMED10															TNFRSF1A
	TMED3															TOP3A
	TMEM116															TPK1
	TMEM60															TPO
	TMEM66															TPRG1
	TMEM97															TRABD
	TMTC3															TRAM2
	TNFRSF19															TRMT61A
	TOB1															TSEN15
	TOX3															TSN
	TP53BP1															TTTY12
	TPRG1L															TUBA8
	TRIM25															UBE3C
	TRIM9															UBXN6
	TRIP12															UGT2B17
	TRMT11															UROS
	TTC35															VAV2
	TTC4															VCL
	TTC8															VPS13D
	TTC9															VTN
	TTF2															WASF1
	TTI2															WBSCR17
	TUBA1A															WDR70
	TUBA1C															WIPF2
	TUBA4A															YPEL4
	TUBE1															ZAK
	TUBGCP2															ZBTB7B
	TULP3															ZCCHC3
	UBA6															ZDHHC3
	UBE2L6															ZFYVE1
	UBE2U															ZNF219
	UBXN4															ZNF48
	USH1C															ZNF488
	USP3															ZNF574
	USP33															ZNF581
	USP4															ZNF624
	VRK3															ZNF668
	WAC															ZNF775
	WDR11															ZNF780B
	WDR13															ZNF821
	WDR20															ZRANB1
	WDR26															ZSWIM1
	WDR46															ZZEF1
	WDR5B
	WDR60
	WNK1
	WRAP53
	XBP1
	XPO7
	YIPF6
	YLPM1
	YPEL2
	ZC3H11A
	ZC3H7A
	ZC3HC1
	ZDHHC13
	ZER1
	ZFP90
	ZNF217
	ZNF473
	ZNF627
	ZNF684
	ZNF826P
	ZNF83
	ZRANB3
	ZSCAN16

## Sheet: COPD
				List Of Gene Symbols in 18 COPD Modules
black	blue	brown	cyan	darkred	greenyellow	grey60	lightcyan	lightgreen	lightyellow	midnightblue	pink	purple	red	royalblue	tan	turquoise	yellow
ABHD6	A1BG	ABCC3	ADAMTS3	BICC1	ANKRD27	AGAP2	CCL11	AGAP1	C8orf4	APOBEC3A	A4GALT	ABCA1	AAK1	CPNE1	ABCA8	ABCA13	ABCC1
ABLIM3	ABCD3	ABHD15	ANGPTL1	GPR179	ARMCX6	AOAH	CCR10	ANXA6	CCL3	C19orf38	ACBD4	AGBL5	ABCA11P	DIRC1	AFAP1	ABCA4	ABHD2
ADAM19	ACBD5	ABHD5	ANTXR1	GPR182	ATP1A1OS	APBB1IP	CXCR5	AP1S1	CCL3L3	CCR3	ACTL6B	AJUBA	ABCC10	LCE1E	AFAP1L2	ABCC5	ACRC
ADAMTS13	ACBD7	ACOT1	ASPN	KRT79	ATP7A	ARHGAP15	EAF2	ARHGEF25	CD69	CDA	ACTR3BP5	ANKRD29	ABI2	LOC100131138	AHNAK2	ABCC6	ACVR1
ADAMTS7	ACCN4	ACOT4	BCHE	LRRC2	BCOR	ARHGAP9	FAM55D	CCDC71	CXCL3	CFP	ADAM11	ANXA3	ABI3BP	LRRD1	ANGPTL5	ACCS	ADHFE1
ADAMTSL3	ADAM9	ADAMTSL4	C14orf37	MAGEB6	BTBD8	ATP8B4	FCRL1	CHMP4B	IER3	CLC	ADAMTSL5	AP1S3	ABL2	MAB21L2	ARHGAP20	ACCSL	AGTR1
ADARB2	AEN	ADCK3	CADM3	MGC39584	C22orf29	BIN2	FCRL5	CYTH1	IL1B	CMTM2	AGBL3	ARHGAP44	ABLIM1	NEURL	ARHGAP21	ACSBG1	AHNAK
ADCY8	AGAP7	ADCY7	CAPN6	OR52E8	C2orf68	BLNK	HGF	DLST	IL8	CXCR2	AHSA2	ARHGEF18	ACAD11	PRSS36	ASXL3	ACTA1	ALS2CR11
ADD1	AGTR2	ADORA3	CFH	PPP6R1	C5orf54	C1QTNF4	IGLL1	DNAJC7	JMJD6	DGAT2	AMN	ARHGEF26	ACIN1	SHISA5	C1QTNF7	ACTG2	ANKAR
AFAP1L1	AIF1L	AGPS	CFHR3	PYY2	C6orf124	C21orf7	JSRP1	EMD	MAP3K8	FAM49A	ARHGAP33	ATP13A4	ADARB1	SPATA21	C2orf27A	ACTN2	ANKRD26
AGER	AKNAD1	AGRP	COL12A1		CA5A	C21orf96	KIAA0125	EXOG	NFKBID	FAM65B	ATG4B	ATP1A4	AFF1	TMEM8C	C7orf58	AGBL2	APC
AJAP1	AKR1C4	AHRR	COL6A2		CEP68	CCDC88B	LOC100130811	FAM22A	NNMT	FCN1	BCORP1	BAIAP2	AFF3	XLOC_007052	CAP2	AGR2	APH1A
AKAP2	ALAS2	AIFM3	DBN1		CIRBP	CCL13	LOC100653245	LENG9	NR4A1	FFAR2	BPIFB2	BNIPL	AKAP11		CCL14	AHR	ARAP2
ALDH7A1	ALDH3A1	ALAS1	DPYSL3		COX11	CCL8	LOC401847	MPHOSPH8	OSM	FPR1	C14orf162	C19orf33	ALG11		CDH23	AK4	ARHGEF2
ALS2CL	ALG1	ALK	ECM2		CRIP3	CCR1	LOC96610	PBX2	SLC25A25	GLT1D1	C17orf63	C1orf116	ANKRD11		COL21A1	AK7	ARL13B
ANKRD20A1	ALOX15B	ALOX5	FAT1		CROCCP2	CD209	LY9	PRPS1	SLC2A14	GPR97	C18orf12	C1orf172	ARCN1		COL4A5	AK8	ATG16L1
ANKRD20A2	ALPPL2	ALOX5AP	FAT4		CUZD1	CD300A	MGC16025	SLC39A7	SLC2A3	LILRA5	C1orf158	C5orf38	ARHGAP29		CSGALNACT1	AKAP14	ATR
ANKRD20A5P	ANKRD12	APIP	FBLN1		DBF4B	CD48	MZB1	TAF15	STK17B	LILRB2	C21orf58	CACNG4	ATF7IP		CXorf36	AKAP9	ATXN7L1
ANKRD20A8P	ANKRD30BL	APOBEC3C	FKBP10		DENR	CECR6	PDK1	TAF5L	VMP1	MMP25	C2CD4C	CADM1	ATP8B2		DENND2A	AKD1	BMS1
ANKRD50	ANKRD33	APOBEC3F	FOXL1		DKFZp547J222	CHIT1	PIM2	TRMT2B		MXD1	C2orf49	CAV1	AXIN2		DIP2C	AKR1B10	BPTF
ANO1	ANKRD36	APOBR	FSTL1		EBPL	CHRNA1	PNOC			NAMPT	C3AR1	CAV2	BCLAF1		DPT	AKR1C1	BSDC1
APOL6	ANKRD36BP1	APOC1	H2BFM		FLJ39653	CTSZ	PPIH			NLRP12	C9orf163	CD55	BIVM		EDNRA	ALDH1L1	BTAF1
APP	ANO8	APOC2	HMCN1		FLJ45482	CYTH4	RAPH1			PROK2	C9orf173	CDC42BPG	BRD3		ENPP2	ALDH3B1	C10orf28
AQP1	ANP32A	APOC4	HR		GALM	CYTIP	SLC2A5			S100A12	CA6	CELF4	BRWD1		F10	ALOX15	C11orf57
AR	ANXA2	APOE	HS3ST3A1		GDAP1	DEF6	TNRC18			S100A8	CASKIN1	CGN	C14orf41		FBXL7	ALS2CR12	C11orf95
ARHGAP28	ANXA2P3	AQP9	IGFBP6		GNRH1	DENND1C	ZBP1			S100A9	CCDC78	CHST10	C17orf13		FHL1	ANK3	C18orf54
ARHGEF10	APBB2	ARHGAP22	ISM1		GPR180	DHRS9				SAMSN1	CCL24	CLDN18	C1orf35		FMO2	ANKFN1	C1orf63
ARHGEF37	APOH	ARHGAP30	KIF7		H1FX-AS1	E2F3				SELL	CCT8L2	CLIC5	C4orf21		FOLH1	ANKK1	C2orf43
ARHGEF4	ARFRP1	ARHGEF10L	LAMA2		HDAC7	EMR2				SRGN	CD22	COBL	C5orf25		FOLH1B	ANKMY1	C4orf39
ARSI	ARG1	ARRDC4	LTBP1		KBTBD3	F13A1				TMEM154	CD4	CUL3	C6orf174		FOXO1	ANKRD36BP2	C6orf163
ASB9	ARHGAP42	ARSB	MATN2		L3MBTL1	FCGR2B				TNFRSF10C	CD72	CXADR	C6orf204		GARNL3	ANKRD43	C9orf5
ASPG	ARID5A	ASGR1	MGP		LOC100129195	FCGR2C				TREML2	CD79A	CYP4Z1	C9orf102		GAS1	ANKRD5	CACNA1D
ATOH8	ARL4A	ATP6V0D2	MYOZ3		LOC100132356	FOLR2				VNN2	CDH22	DAPK2	C9orf64		GHR	ANKRD54	CARKD
ATP7B	ARVCF	BCL2A1	NAP1L3		LOC100216546	FYB					CEL	DDR1	CCDC122		GNAI1	ANKUB1	CASP8
ATXN3	ASB10	BHLHE41	NOVA1		LOC148413	GPR132					CERS3	DGCR14	CDK13		GPC3	ANO4	CCDC121
AVIL	ASB16	BID	PABPC4L		LOC202181	GPR84					CHST13	DPP6	CDKL1		GPRASP1	ANXA13	CCDC6
AVPR2	ASGR2	BLM	PCDHB14		LOC286272	HAMP					COL11A2	ECEL1P2	CDKN1B		GRIN2A	AP1M2	CCDC99
B3GALNT1	ATF3	BST1	PLAC9		LOC338799	ICAM3					CREB3L1	EFR3B	CENPC1		GTF2IRD2	APCDD1	CCNG2
BACH2	ATF6B	BTK	PRTFDC1		LOC400238	KCNJ5					CT47A11	EMP2	CHD6		HEPH	APOBEC4	CEP135
BAI3	ATG4C	C10orf125	SCARA3		LOC644554	KCNN4					CTRB2	ENDOV	CLIP2		HMGCLL1	ARHGAP32	CEP95
BCAS3	ATMIN	C10orf58	SMO		LOC728743	KIAA0226L					CYGB	EPB41L5	CNST		HOXB3	ARHGAP39	CERK
BCL9L	ATP5L2	C11orf75	SSPN		LOC728903	KLHDC7B					CYP4F30P	EPB49	COG4		IGSF10	ARHGEF35	CHST14
BCR	ATXN7L2	C17orf87	SYNDIG1		LOC729324	LILRA4					DAPL1	ERBB3	COL27A1		IL6ST	ARMC2	CLK4
BEND7	AWAT2	C19orf28	TSPAN5		MCTS1	LILRB3					DERL3	ESRP1	CPT1A		IQCJ-SCHIP1	ARMC3	CNTLN
BFSP1	BBC3	C1GALT1	ZFPM2		METTL20	LILRB4					DKFZP547L112	ETV5	CYB561		LRRC66	ARMC4	COL4A3
BMP6	BCAT1	C1orf162			MTAP	LILRB5					DOCK3	EXPH5	DDX55		MAOB	ARSD	CSAD
BTBD11	BCL10	C1orf96			MTG1	LOC100130298					DPEP3	FAM105A	DLG1		MICAL3	ASB5	CTNNB1
BTBD3	BCL2L11	C1QA			MZT2A	LTB					DUSP15	FAM176A	DLGAP4		MSRB3	ATP12A	CUX1
BTN3A1	BCL7B	C1QB			NAPEPLD	MMP9					DUSP8	FAM189A2	DMTF1		NFASC	ATP1A2	DAPK1
BTNL9	BEAN1	C1QC			NS3BP	MPEG1					ELFN1	FRMD3	DNPEP		NFIB	ATP8B5P	DKFZP586K1520
BVES	BEST3	C21orf33			PDP2	MYO1F					EN2	FXYD3	DTL		PALMD	AXDND1	DKK3
C10orf25	BHLHE22	C2orf65			PDXDC2P	NFAM1					EVX1	FZD8	EHBP1		PCDHB10	B4GALNT4	DPP9
C10orf67	BIRC7	C3orf14			PHACTR4	NFKBIE					FAM131C	GPRC5A	EIF3C		PCDHB15	B9D1	DSG2
C11orf9	BOLA3	C4orf48			PTCH1	OBFC2A					FAM21C	GPRIN2	F2R		PCDHB5	BAI2	DSN1
C17orf28	BPNT1	C6orf105			PTPRF	P2RY6					FBRSL1	GRAMD2	FAM115A		PENK	BAIAP3	DTX3
C19orf57	BTN2A1	C6orf211			RCL1	PDE6G					FLJ22184	GRIA1	FAM135A		PGR	BBOX1	DYNC1LI2
C1orf115	C10orf10	C9orf30-TMEFF1			SOX12	PIK3R5					FLJ25694	IL17RE	FAM161B		PKD2	BCAS1	EFHA2
C1orf70	C10orf76	CAPG			THAP3	PLA2G7					FLJ43860	IRX1	FBXO11		PLEKHH2	BCO2	EHMT1
C2orf55	C11orf87	CAPN12			TMEM79	PLEK					FOXB1	IRX2	FBXO27		PRDM6	BEST4	ELAC2
C2orf72	C12orf32	CAPZA1			TNFRSF25	PPIF					GPAT2	JPH1	FMR1		PRSS35	BMP7	ELF1
C6orf123	C14orf167	CARD16			TRAIP	PTPRC					GPR119	KHDRBS3	FOXP1		PXDNL	BSPRY	ENC1
C7orf41	C15orf37	CARD17			XLOC_002779	QPCT					GPSM1	KIAA0408	FRYL		RAB23	BTC	EPB41L2
C9orf125	C17orf67	CARD9			XLOC_004366	RELT					HAND1	KIAA1328	GAK		RAB9B	BZRAP1	ERMAP
CA5B	C18orf32	CATSPER1			XLOC_013282	RGL4					HBZ	KLC3	GAPVD1		RERG	C10orf107	FAM76B
CBFA2T3	C20orf144	CCDC109B			XLOC_013283	SAMD4A					HDGF	LAMA3	GEMIN5		SCN2B	C10orf114	FAR1
CCBE1	C22orf43	CCDC88A			ZADH2	SDS					HIF3A	LAMC2	GOLGA6L10		SCN7A	C10orf47	FBXO18
CCDC116	C2CD4A	CCNE1			ZFP14	SEC24A					HLA-A	LIPH	GOLGB1		SGCD	C10orf81	FILIP1
CCDC48	C3orf51	CD163			ZFP30	SIGLEC15					HMG20B	LMO7	GPATCH1		SH3BGRL2	C10orf92	FLJ16734
CCDC85A	C3orf64	CD163L1			ZNF30	SIRPG					HMGA2	LOC400568	GTPBP5		SON	C10orf93	FMNL2
CCNB3	C3orf80	CD164			ZNF397	SLC17A9					HOXA10	LRP5	HECTD3		SYNPO2L	C10orf95	GABBR1
CCRL1	C5orf58	CD1A			ZNF436	SLC1A3					HOXA9	LRRC1	HERC2		TMEM200B	C11orf16	GGT7
CD200	C6orf138	CD1B			ZNF502	SOD2					HOXB13-AS1	LRRC31	HERC2P4		TMEM237	C11orf49	GKAP1
CDH13	C6orf27	CD300C			ZNF503-AS2	SPNS3					HS3ST2	LRRN4	HIST1H1D		TMEM47	C11orf52	GPR133
CDO1	C7orf11	CD300LF			ZNF511	STAP1					HSP90AA5P	MORN4	HIST1H1E		TMOD1	C11orf70	GYPE
CFLAR	C9orf153	CD33			ZNF540	TLE4					HSPB9	MRPL2	HIST1H4C		TSPAN2	C11orf80	HIST2H2BE
CHCHD6	CA1	CD37			ZNF563	TLR1					IQSEC2	MS4A15	HIST1H4E		VGLL4	C11orf88	HPS5
CHST1	CA3	CD53			ZNF564	TNFSF13B					IQSEC3	MYO5B	HIVEP3		VLDLR	C11orf92	IFIH1
CITED4	CALCR	CD58			ZNF572	TRPM2					KCNC3	NEDD4L	HNRNPA2B1		ZNF521	C11orf93	IKBIP
CLDN5	CALML3	CD68			ZNF671	TTYH3					KCNQ2	NOS1AP	HOXA6			C12orf60	IL6R
CLEC14A	CAND1	CD74			ZNF767	WIPF1					KCP	NXN	HSP90AA1			C12orf63	KANSL3
CNN3	CAPZA2	CDCP1			ZNF865	XLOC_006924					KCTD19	P4HA2	HSP90AB2P			C13orf26	KAT6B
CNTN6	CARD14	CEBPE				ZDHHC18					KIRREL2	PCYOX1	HUWE1			C13orf30	KBTBD10
COL4A1	CBLN4	CECR1				ZNF267					KLF1	PKDCC	IKBKB			C14orf132	KCTD18
COL4A4	CBS	CERS6									KRT81	PLAC2	INE1			C14orf45	KDM2B
COL5A3	CBWD5	CFTR									KRT85	PPL	ING5			C14orf79	KIAA1009
COLEC10	CBX3	CHI3L1									KRTAP1-3	PPP1R9A	ITSN2			C14orf80	KIAA1456
CORO2B	CBX7	CHST11									KRTAP2-4	PRKG2	KIF13B			C15orf26	KIAA2026
CRYAB	CCDC141	CIITA									KRTAP5-11	RAB17	LAMA4			C16orf55	KIF5C
CSNK2A1	CCDC68	CLEC12A									KRTAP5-4	REPS2	LOC100127885			C16orf71	KLHDC10
CST6	CCM2	CLEC12B									LCE1A	RGS9BP	LOC100128398			C16orf93	KLKB1
CTNNAL1	CCNYL1	CLEC4A									LCE1C	RIPK4	LOC100129917			C17orf109	L3MBTL4
CTNND2	CD14	CLEC5A									LCE1D	ROR1	LOC100130276			C17orf110	LARP1B
CTTNBP2NL	CD2AP	CLEC7A									LFNG	RS1	LOC100131541			C17orf72	LEPR
CYMP	CD70	CLIP4									LHX3	SCD5	LOC100132352			C17orf82	LHFPL2
CYP20A1	CD8B	CMTM7									LINC00176	SCEL	LOC100505648			C18orf1	LIMCH1
CYP3A5	CDCA7	COL8A2									LINC00315	SCNN1B	LOC142937			C19orf18	LMO4
CYP3A7	CDK11B	CPVL									LOC100128107	SDR42E1	LOC153684			C19orf21	LNX1
CYS1	CDKN2A	CRTAM									LOC100128714	SEC14L4	LOC158863			C19orf51	LOC100128288
DAAM1	CDX1	CSF2RA									LOC100129196	SERTM1	LOC283728			C1orf106	LOC100128893
DAAM2	CEACAM20	CSTA									LOC100130238	SESTD1	LOC285178			C1orf110	LOC100129900
DACH1	CEACAM4	CTSC									LOC100130430	SH3GL2	LOC340335			C1orf114	LOC100130357
DBIL5P2	CENPK	CTSD									LOC100132147	SLC15A2	LOC389765			C1orf129	LOC100616668
DCLK2	CENPP	CTSS									LOC100132249	SLC16A12	LOC401037			C1orf133	LOC157562
DKK2	CENPW	CXCL16									LOC100132966	SLC1A1	LOC643650			C1orf168	LOC158572
DNM3	CERCAM	CYBA									LOC100133161	SLC5A1	LOC647979			C1orf173	LOC284244
DOCK9	CES1P2	CYBB									LOC100133286	SLITRK2	LOC729088			C1orf189	LOC339290
DOK6	CHI3L2	CYP27A1									LOC100506676	SOSTDC1	LRRC37A2			C1orf192	LOC645752
DSEL	CHN2	DDO									LOC100507547	SPRED2	LRRC37A3			C1orf194	LOC653075
ECE1	CHPF	DNAJC5B									LOC100652762	SPTAN1	MAN1A2			C1orf201	LRRFIP1
EDA	CHRDL2	DNASE2B									LOC113230	ST6GALNAC5	MAP3K4			C1orf226	MAGI1
EDN1	CHST8	DOCK2									LOC339803	TACSTD2	MAU2			C1orf87	MBNL2
EEPD1	CIDEC	DOCK8									LOC389834	TMEM139	MBNL3			C1orf88	MCU
EGFL8	CINP	DOK2									LOC390660	TNNC1	MBTD1			C1QTNF2	MDN1
ELK4	CISH	DOK3									LOC401286	TPD52	MIA3			C1QTNF8	MEX3B
ELN	CKLF	DPYS									LOC439951	TSPAN13	MIPOL1			C20orf195	MFN2
EMCN	CLDN19	EIF4EBP1									LOC642826	TUFT1	MLLT4			C20orf201	MFSD8
EML1	CLEC4D	ELF5									LOC644962	UNC13B	MPDZ			C20orf26	MID1
ENPP1	CLEC4G	EVI2B									LOC728054	VEGFA	MRE11A			C20orf46	MLL
EPHB4	CLN8	EXOSC5									LOC729558	VSIG2	MXI1			C20orf54	MLLT10
ERG	CLRN1-AS1	FABP3									LRP3	WFS1	MYOF			C20orf85	MTERFD3
EXD3	CMTM1	FABP4									LRRC26	WNT7A	NBPF10			C20orf96	MYO5C
FAM108A1	CNFN	FABP5									LYNX1	WNT7B	NCAPD2			C21orf15	N4BP2L1
FAM167A	CNIH	FAM89A									MAST1	YIF1B	NCKAP5L			C21orf2	NBPF14
FAM171A1	COL10A1	FAR2									MEX3D	ZDHHC23	NEK1			C21orf63	NDNL2
FAM189A1	COLEC11	FBP1									MGC45922	ZNF425	NFIA			C22orf15	NEBL
FAM84A	COMP	FBXO41									MMP17		NFIX			C22orf23	NINL
FBF1	COPZ2	FCER1G									MOP-1		NKAPP1			C2orf62	NUDT13
FGF12	COX6A2	FCGR1B									MUC6		NPHP3			C2orf73	OLA1
FLJ26332	CR1	FCGR2A									MXD4		NPIP			C2orf77	OSBPL9
FLJ39639	CRHR1	FCHO1									MYH14		NUAK1			C2orf81	PAQR8
FLJ44124	CRIM1	FCRLB									ND3		ODZ2			C3orf15	PARD6B
FLT1	CRLF1	FERMT3									NIP7		OFD1			C3orf25	PCDHA11
FLT4	CRNKL1	FGR									NKAPL		ORC2			C3orf52	PCDHA12
FOXO3	CRYBA2	FIG4									NKX1-2		OSBPL2			C3orf67	PEX5
FRAS1	CSF1	FLVCR1									NLRC3		PAWR			C4orf22	PIK3R1
FREM3	CSF3R	FLVCR1-AS1									NOTCH1		PDE4DIP			C4orf47	PIN4
FRY	CST5	FPGT									NPB		PDE7A			C5orf49	PITRM1
FXYD4	CTBS	FUCA1									NYX		PDE8B			C6	PLAGL1
FZD2	CTSW	G6PD									OR10H2		PDGFA			C6orf103	PLGLB1
GABRB2	CXCL12	GAS2L3									OSCAR		PHACTR2			C6orf118	PLXNA2
GABRE	CXCL17	GBAP1									OXT		PIBF1			C6orf132	PNPLA4
GALNT14	CXCL5	GCHFR									PCDHGA7		PKD1			C6orf141	PPFIA1
GALNTL4	CXorf23	GGTA1P									PCSK1N		PKN2			C6orf154	PPP2R5A
GAS2L1	CXorf49B	GJB1									PFDN6		PLA2R1			C6orf164	PRDM5
GDPD3	CYLD	GK									PFKL		PLCB1			C6orf165	PRKD1
GDPD5	CYP17A1	GLIPR2									PHOSPHO1		PLEKHM1			C6orf225	PTPRG
GIMAP6	CYP1A1	GM2A									PITX3		PM20D2			C6orf97	RAI14
GIT1	CYP1A2	GMFB									PLEKHG5		PMS1			C7orf57	RANBP17
GNAZ	CYP1B1	GNGT2									PNMA5		PMS2L2			C8orf12	RANBP6
GPIHBP1	CYTL1	GPAM									PNPO		PPFIBP1			C8orf47	RBM15B
GPM6A	DAGLA	GPD1									PPDPF		PRPF38B			C8orf84	RBM41
GPM6B	DDX6	GPNMB									PPP1R14A		PTPN14			C9orf116	RHOBTB3
GPR126	DEFB132	GPR110									PRB3		PTTG1IP			C9orf117	RHOF
GPR158	DEFB4A	GPR137B									PRKAG3		RAB11FIP1			C9orf135	RIC3
GPR161	DHFR	GPR34									PROP1		RAB12			C9orf171	RMND5A
GRM8	DKFZp779M0652	GPR65									PRR25		RABGAP1			C9orf174	RNF125
GSDMD	DNASE1L3	HAVCR2									RBAK-LOC389458		RAPGEF2			C9orf24	RNF145
GUSBP1	DNMT1	HCAR2									REXO1		RBFOX2			C9orf68	RRAGB
HAPLN1	DPH3	HCAR3									RHBDL1		RC3H2			C9orf9	SAMD3
HCP5	DPH3P1	HCK									RLTPR		RCAN3			CAB39L	SCAI
HDHD1	DSCR10	HCST									S100A5		RCC1			CACNA2D3	SEC16A
HIP1	DSTNP2	HES2									SEPT2		RGNEF			CACNB2	SEMA3C
HIP1R	DTNA	HFE									SFXN5		RGS7BP			CACNG6	SENP7
HIST1H2AC	DUT	HIST2H2BF									SHISA7		RHOJ			CAPN13	SETD4
HLX	E2F2	HK2									SIAE		RN18S1			CAPS	SGIP1
HOXA2	EDA2R	HK3									SNORA71A		RN28S1			CAPS2	SGOL2
HOXB5	EFCAB4A	HKDC1									SPRNP1		RNMT			CAPSL	SIRT5
HS3ST5	EGLN3	HLA-DQA2									SPSB4		RNPC3			CASC1	SLC23A3
HSD17B3	EIF4G3	HMOX1									SSX2		RORA			CASC2	SLC40A1
HULC	ELANE	HNMT									SUSD4		RRBP1			CATSPERB	SLC7A6
IHH	EMR3	HOXD1									SYNE1		SEPT7			CC2D2A	SNX13
IL11RA	EMX1	HSD17B14									SYNGR4		SETD6			CCDC103	SPIN3
IL33	EPHA8	HSD3B7									TBC1D3		SLC2A10			CCDC108	STK38
INMT	EPHX3	HTRA4									TMEM145		SLC35E2			CCDC11	SUV420H1
INPP1	ERAP1	HVCN1									TMEM151A		SMAP1			CCDC110	TACC1
IPP	FADS1	ICOS									TMEM238		SNORA16B			CCDC113	TADA1
IPPK	FADS2	IDH1									TMIGD2		SNORD8			CCDC114	TARBP1
IRS1	FAIM3	IGSF6									TOR2A		SP9			CCDC13	TAS2R10
ITGA10	FAM123C	IL17RA									TUBA3D		SPATA13			CCDC135	TAX1BP3
ITGA3	FAM133B	IL1A									TUSC1		SRRT			CCDC138	TBCB
ITGA6	FAM164A	IL37									UTF1		STIL			CCDC146	TBCK
ITIH5	FAM177B	INPP5F									VWCE		STX16			CCDC147	TBX4
ITLN2	FAM178B	IRF8									WDTC1		SUSD2			CCDC148	TCFL5
ITM2A	FAM36A	ITGAE									XLOC_001906		SYNE2			CCDC151	TES
ITPKA	FAM65C	ITGAL									XLOC_002078		TAOK1			CCDC153	TJP2
KALRN	FAM70B	ITGAM									XLOC_004643		TCF7L1			CCDC157	TLE6
KANK4	FAM84B	ITGAX									XLOC_008900		TGFBR2			CCDC160	TMCO3
KCNK3	FAS	ITGB2									XLOC_009615		TINAGL1			CCDC164	TMED6
KCNMB4	FASN	KCNA3									YJEFN3		TM7SF3			CCDC17	TMEM64
KCTD3	FBN1	KCNAB2									ZFP36L1		TMEM150C			CCDC19	TNKS2
KDR	FBXL19	KCNE3									ZNF205		TPCN1			CCDC24	TOP1
KIAA1217	FBXO17	KIAA1024									ZNF329		TRIB2			CCDC30	TTC14
KIAA1274	FBXO31	KLHL6									ZNF771		TRIM4			CCDC33	TTLL7
KIAA1462	FCRL2	KLRC3									ZNF843		TUBD1			CCDC34	U2SURP
KIAA1549	FGA	KMO											UBE3B			CCDC37	UBE2Z
KIAA1614	FGF2	KRT27											UGGT1			CCDC39	UHRF2
KIAA1875	FGF3	KYNU											UTRN			CCDC40	UNC119B
KIF26A	FGF7	LACTB											VAPB			CCDC41	UPF2
KL	FGG	LACTB2											VPS13A			CCDC42B	VEZT
KLHL23	FGL2	LAD1											WDR48			CCDC60	VIP
KLK1	FKBP1A	LAIR1											WDR92			CCDC64B	WDR91
L1TD1	FKSG2	LAMP2											WWC1			CCDC65	XLOC_004284
LAMC3	FLJ14186	LAPTM5											WWP2			CCDC67	XLOC_007206
LDB2	FLJ31813	LGALS9											XAF1			CCDC7	XLOC_011183
LGR4	FLJ33996	LILRA2											XLOC_004598			CCDC74B	XLOC_011185
LIFR	FLYWCH2	LILRA6											ZEB1			CCDC8	XRN2
LIMK2	FNDC9	LILRB1											ZFC3H1			CCDC81	ZBTB6
LIMS2	FRS3	LIMK1											ZHX3			CCDC88C	ZCCHC14
LINC00085	FRZB	LINC00239											ZKSCAN1			CCDC96	ZFP112
LINC00312	FSCN3	LIPA											ZNF132			CCNA1	ZFP2
LINC00338	FTHL17	LOC100130232											ZNF280D			CCNO	ZFP62
LINC00340	FTMT	LOC100131289											ZNF322			CD164L2	ZMAT1
LINC00472	G0S2	LOC100131733											ZNF480			CDH16	ZMYM3
LMCD1	GABRB1	LOC158402											ZNF587			CDHR3	ZNF136
LOC100129387	GABRG2	LOC284751											ZNF641			CDHR4	ZNF148
LOC100129399	GALC	LOC344887											ZNF660			CDK20	ZNF177
LOC100130463	GALNT3	LOC344967											ZNF696			CDON	ZNF181
LOC100132731	GAS2	LOC644189											ZSCAN30			CDS1	ZNF23
LOC100133039	GDF6	LOC729732														CEP41	ZNF239
LOC100133050	GFRA3	LPXN														CETN2	ZNF254
LOC100133190	GGN	LRRC25														CHGA	ZNF266
LOC100272216	GIGYF2	LSP1														CHRNA10	ZNF28
LOC100506191	GIPR	LST1														CHST4	ZNF285
LOC100506694	GLIS2	LY6E														CHST6	ZNF300
LOC100507055	GNG2	LY86														CHST9	ZNF302
LOC145678	GOLGA6C	LY96														CIT	ZNF337
LOC283713	GOLGA8E	MAGT1														CLDN3	ZNF396
LOC283888	GOLIM4	MAN2B1														CLDN8	ZNF404
LOC284408	GPR45	MARCH1														CLEC18B	ZNF415
LOC285768	GREB1	MCOLN1														CLEC19A	ZNF419
LOC400927	GREM1	MGC42157														CLGN	ZNF420
LOC644339	GRIN2D	MGST1														CLMN	ZNF441
LOC645722	GUCY1A3	MILR1														CLU	ZNF501
LOC646324	GYPA	MNDA														CLUAP1	ZNF512
LOC646762	HABP2	MOB1A														CMYA5	ZNF559
LOC727808	HBD	MOGAT1														CNGA4	ZNF57
LOC729867	HBM	MOSPD1														CNKSR3	ZNF623
LOC90246	HBQ1	MOSPD2														CNN1	ZNF658
LPHN2	HCRTR1	MPDU1														CNTN3	ZNF677
LRCH2	HIC2	MR1														CNTNAP3	ZNF682
LRP4	HIF1A	MRC1														CNTNAP3B	ZNF711
LRRN3	HIGD1A	MS4A4A														COL28A1	ZNF75D
LRRTM4	HILPDA	MS4A7														COL4A6	ZNF77
LYPD6	HIST1H2BN	MSR1														COL7A1	ZNF776
LYRM4	HIST1H3D	MTHFD2														CRIP1	ZNF781
MAGED2	HIST1H3F	MUC2														CRISP2	ZNF782
MAMDC2	HIST1H3H	MUSK														CRISPLD1	ZNF789
MAMLD1	HIST1H3I	MYBPC3														CROCC	ZNF793
MAPK11	HIST1H3J	MYO1A														CSH1	ZNF823
MAPK4	HMGCS1	NAT8L														CSPP1	ZNF84
MAPRE2	HNRNPCL1	NCEH1														CWH43	ZRANB2
MARCKSL1	HOXC6	NCF1														CXCR7	ZRSR2
MARVELD2	HOXC8	NCF2														CXorf22
MDGA1	HOXC9	NCF4														CXorf30
MDK	HPGDS	NEK6														CXorf41
MEIS1	HPN	NLN														CXorf57
MEX3A	HRASLS5	NLRC4														CXorf59
MIRLET7BHG	HRH3	NOD2														CXXC4
MPP3	HS3ST4	NPL														CYP27C1
MPPE1	HSBP1L1	NRIP3														CYP2A13
MTMR9LP	HTR2B	NUS1														CYP2A7
MUM1	ICMT	O3FAR1														CYP2B6
MYCT1	ICOSLG	OAS1														CYP2F1
MYH3	IDI1	OGFRL1														CYP2J2
MYO15B	IFIT2	OLR1														CYP4F12
MYZAP	IFITM1	OPN3														CYP4F8
NBEAP1	IGDCC4	OSBPL1A														CYP4X1
NCALD	IGSF1	PADI2														DACH2
NCKAP5	IL13RA2	PARP11														DCDC1
NDEL1	IL1RN	PARVG														DCDC2
NDRG2	IL5	PCSK9														DCDC2B
NDRG4	IMPACT	PDE1B														DCDC5
NEB	INHBA	PDE3B														DDAH1
NEDD9	INSIG1	PDGFC														DDX17
NEFL	INSL3	PGD														DES
NEO1	IQGAP3	PHLDA3														DKFZp434J0226
NEURL1B	IRAK2	PIK3AP1														DKFZp451A211
NKD1	ISG15	PLA2G15														DKFZP564C152
NMT2	ITGA2	PLAUR														DLEC1
NOTCH4	JMJD5	PLBD1														DLK2
NOX4	KANK3	PLCB2														DLL1
NRADDP	KCNJ2	PNKD														DMKN
NRCAM	KCNMB1	PNPLA3														DNAAF1
NRG3	KDELR2	PNPLA6														DNAH1
NRP1	KIAA1199	PPARG														DNAH10
NT5DC2	KIAA1804	PPM1N														DNAH11
NTN5	KIF26B	PPPDE2														DNAH12
NTNG1	KLHL36	PRAM1														DNAH2
NYNRIN	KRTAP10-10	PRKACB														DNAH3
OBSCN	KRTAP10-12	PRSS21														DNAH5
OBSL1	KRTAP10-9	PTAFR														DNAH6
OLFML2A	KRTAP12-2	PTCRA														DNAH7
OPHN1	KRTAP4-8	PTPN2														DNAH9
OSBPL5	KRTAP5-2	PTPN22														DNAI1
P2RY1	KU-MEL-3	PTPN6														DNAI2
PAG1	LAIR2	PYCARD														DNAJA4
PCDH10	LANCL3	PYDC1														DNAJB13
PCDH15	LDHAL6A	RAB42														DNALI1
PCDHB4	LHX9	RAC2														DNER
PCDHB9	LILRA1	RBP4														DOC2A
PCDHGA2	LINC00152	RENBP														DPCD
PDE1C	LINC00265	RETN														DPY19L2P2
PDZD2	LINC00478	RNASE6														DPY19L2P3
PEG10	LIPC	RNF13														DQX1
PFKFB3	LMAN1L	RNFT1														DSCAML1
PGAP2	LOC100127888	RNLS														DSP
PGM1	LOC100128348	RRAGD														DST
PHC2	LOC100128593	S100A11														DUSP14
PILRB	LOC100128607	S100B														DUSP16
PKP4	LOC100129129	SASH3														DUSP18
PLCE1	LOC100129250	SCN1A														DYDC1
PLEKHF1	LOC100129324	SCTR														DYDC2
PLEKHG1	LOC100129518	SDSL														DYNC2H1
PLLP	LOC100129960	SEH1L														DYNLRB2
PLXNB3	LOC100130348	SERPINA1														DYX1C1
PNMT	LOC100130456	SERPINA2														DZANK1
PNPLA7	LOC100130522	SERPIND1														DZIP3
PPP1R8	LOC100130560	SESN2														E2F5
PPT2	LOC100130587	SFN														ECT2L
PRELP	LOC100130654	SH2B2														EFCAB1
PRICKLE2	LOC100131094	SHKBP1														EFCAB10
PRINS	LOC100131551	SIGLEC1														EFCAB6
PRPF40B	LOC100132339	SIGLEC11														EFCAB7
PRPSAP1	LOC100132790	SIGLEC5														EFHB
PRR5L	LOC100133985	SIGLEC7														EFHC1
PRRG3	LOC100134167	SIGLEC9														EFHC2
PTPN21	LOC100216545	SIRPB1														EFNB3
PTPRB	LOC100287314	SIRPD														EGFEM1P
PXN	LOC100288292	SLC11A1														ELL3
QRFPR	LOC100289178	SLC15A3														ENKUR
QRICH2	LOC100505876	SLC16A6														ENPP5
RADIL	LOC100507507	SLC22A15														EPB41L4B
RAG1	LOC145757	SLC25A19														EPHX2
RAPGEF4	LOC153577	SLC2A9														EPN3
RAPGEF5	LOC170425	SLC31A1														EPPK1
RASIP1	LOC202781	SLC36A4														EPS8L1
RASL10B	LOC254896	SLC37A2														ERF
RASL11B	LOC283270	SLC38A6														ERN2
RASL12	LOC283335	SLC47A1														EZR
RAVER2	LOC283710	SLC6A12														FAAH2
RC3H1	LOC285095	SLC6A6														FABP6
RHEBL1	LOC339524	SLC7A7														FAM107B
RIMKLB	LOC388152	SLC9A7P1														FAM131A
RIMS1	LOC388796	SLCO2B1														FAM134B
RIMS3	LOC392288	SLITRK4														FAM154B
RNF112	LOC400743	SNAI3														FAM161A
RNF180	LOC400968	SNX10														FAM164C
RNF213	LOC440934	SNX8														FAM166B
ROBO2	LOC441025	SOAT1														FAM169A
RPL23AP32	LOC441666	SP140														FAM183A
RPP14	LOC442132	SPI1														FAM183B
RPS6KA2	LOC497256	SPOCD1														FAM184A
RXFP1	LOC646576	SRMS														FAM188B
RYR2	LOC646743	ST3GAL6														FAM201A
SCARF1	LOC647086	STXBP2														FAM27E3
SDCBP2	LOC647983	SUSD1														FAM46B
SDPR	LOC648740	SYK														FAM47E
SEMA3B	LOC652586	SYNJ2														FAM81B
SEMA3E	LOC728739	TAC4														FAM83E
SEMA5A	LOC729040	TBXAS1														FAM92B
SEMA6A	LOC729080	TCHH														FANK1
SEMA6C	LOC729173	TEX14														FBP2
SERHL2	LOC729305	TFEC														FBXL13
SGSM1	LOC729770	TLR2														FBXL2
SH3BP4	LOC91948	TLR8														FBXO15
SH3GL3	LOH12CR1	TM4SF19														FBXO36
SH3RF2	LRG1	TM6SF1														FBXW9
SHANK3	LRP2	TM7SF4														FGF14
SLC2A12	LRRC14	TMED5														FGF18
SLCO1A2	LRRC37BP1	TMEM104														FGFR1
SMAD7	LRRC39	TMEM144														FGFR2
SMG7	LRRN2	TMEM170B														FHAD1
SNPH	MACROD2	TMEM206														FHOD3
SNRK	MADCAM1	TMEM236														FIBIN
SOX13	MAG	TMEM38B														FLJ13197
SPACA4	MAGOH	TMEM86A														FLJ23152
SPRY3	MAMSTR	TNFAIP8L2														FLJ25917
SPTBN1	MAN2A1	TNIP3														FLJ27352
SRGAP1	MAT2B	TPP1														FLJ35946
SRGAP2P2	MCTP1	TREM2														FLJ40852
SSTR1	MDM2	TREML1														FLJ42875
ST6GALNAC3	MED29	TRIM14														FLJ43663
STARD13	MERTK	TRPC2														FLNB
STARD3	MESP1	TSPAN32														FLYWCH1
STARD9	MFSD2A	TTC39B														FN1
STGC3	MGC4473	UPP1														FNDC1
STIM2	MICB	USP49														FOXA1
SULT2B1	MIR22HG	USP6														FOXA2
SYCP2L	MITF	VAV1														FOXJ1
SYT13	MMP1	VMA21														FOXP2
SYTL4	MMP12	VNN1														FOXQ1
TAS1R1	MOG	VRK2														FP588
TBX3	MPO	WDFY4														FRMPD2
TCAP	MPP7	XLOC_001537														FSD1L
TCEA2	MPRIP	XLOC_008115														GADD45G
TCEAL2	MRI1	ZMYND15														GAS2L2
TCF21	MRPS36	ZNF365														GAS8
TECPR1	MSMO1															GGT6
TENC1	MT3															GHRL
TET1	MTHFD1L															GJB3
TGFB2	MUC4															GJB4
TGFBR3	NACAP1															GJB7
THSD1	NACC2															GLB1L2
TIE1	NAG20															GLI2
TIMP3	NBPF3															GNN
TLL1	NCAPH2															GOLGA2P5
TMEM108	NCBP2															GOLM1
TMEM132A	NCOR1															GPR123
TMEM204	NDST2															GPR135
TMEM44	NDUFA6															GPR162
TMEM57	NECAB1															GPR39
TMOD3	NFE2															GPSM2
TMPRSS3	NHLH2															GPT2
TMSB15A	NIPSNAP3B															GRAMD1C
TNAP	NKAIN4															GRAMD3
TNN	NKX2-3															GREM2
TNS1	NMB															GRHL2
TNXB	NOTCH2NL															GRP
TOX2	NPPB															GSDMB
TRIM45	NQO1															GSTA2
TRIM7	NUPL1															GSTM2
TRO	ODF2L															HCG18
TRPC3	OR11A1															HCN4
TSPAN9	OR2A12															HEATR8
TSPYL5	OR2H1															HEY2
TTC28	OR3A4P															HHLA2
TTYH2	OR4C6															HIST1H1C
VANGL2	OR51F1															HMGB3
VSIG10	OR52E4															HMGB3P1
VSNL1	OR52K2															HMSD
WSCD1	OR5H1															HN1L
XKR6	OTOF															HNF1A
XKRX	P2RX1															HRASLS2
XLOC_005764	PABPC3															HS3ST1
XLOC_009544	PAEP															HS3ST3B1
YPEL1	PANX2															HS3ST6
ZBTB8A	PAPL															HSD17B13
ZDHHC14	PAPPA															HSPB3
ZFYVE9	PARP4															HTR2A
ZNF135	PATE3															HTR4
ZNF211	PCK2															HYDIN
ZNF250	PCMTD1															IFT140
ZNF323	PCP4															IFT46
ZNF366	PDE9A															IFT57
ZNF503	PEG3															IFT80
ZNF577	PFN1P2															IFT81
ZNF608	PGAM4															IFT88
ZNF718	PHACTR1															IGF2
ZNF792	PIAS4															IGFBP3
ZNF833P	PIGL															IL22RA1
ZNF853	PLAU															INSR
	PLEKHA8															INTU
	PLEKHG6															IP6K2
	PLIN2															IQCA1
	POLR1C															IQCD
	PPAN-P2RY11															IQCG
	PPARGC1B															IQCH
	PPP1R1C															IQCK
	PPP1R2															IQUB
	PRAME															IRF6
	PRB1															ITGA8
	PRKDC															ITGB1BP2
	PRR13															ITGB4
	PRRC2B															IYD
	PRSS2															IZUMO4
	PSIP1															KANK1
	PTGDR2															KATNAL2
	PTH2															KCNJ3
	PTK2															KCNMA1
	PTK2B															KCNMB2
	PTX3															KCNN3
	PVALB															KCNRG
	PZP															KCTD1
	QKI															KIAA0319
	QPRT															KIAA1257
	RAB18															KIAA1377
	RAB32															KIAA1407
	RAB3IL1															KIAA1609
	RABEPK															KIAA1671
	RARA															KIAA1751
	RASAL1															KIAA1841
	RBMX															KIAA1967
	RBPJL															KIF19
	RDH10															KIF21A
	RECQL															KIF23
	REREP3															KIF24
	RET															KIF6
	RIMBP2															KIF9
	RNASE13															KLHDC9
	RNASE2															KLHL13
	RNASET2															KLHL32
	RNF113B															KLHL35
	RNF166															KLK11
	RNF2															KLK13
	RPL13AP17															KPNA7
	RPL21															KRT13
	RPL23AP64															KRT18
	RPN2															KRT18P55
	RPS7P5															KRT19
	RTBDN															KRT19P2
	RUFY4															KRT4
	RUNX1															KRT42P
	S100P															KRT5
	S100Z															KRT7
	SALL3															KRT8
	SAMD11															KRT83
	SCAMP5															KRT8P12
	SCARNA9L															LAYN
	SDCCAG8															LCA5L
	SDHC															LDLRAD1
	SECTM1															LGSN
	SEMA6B															LINC00163
	SEPT7P2															LINC00261
	SERPINA3															LMNA
	SET															LMOD1
	SETD3															LMTK3
	SETP20															LNP1
	SF3B2															LNX2
	SFTPA2															LOC100127909
	SGSM2															LOC100128292
	SH3TC1															LOC100128402
	SHMT1															LOC100128563
	SLC10A2															LOC100129110
	SLC16A10															LOC100129534
	SLC17A7															LOC100129596
	SLC22A18AS															LOC100129940
	SLC25A45															LOC100130000
	SLC35A3															LOC100130111
	SLC43A2															LOC100130547
	SLC4A1															LOC100130876
	SLC6A8															LOC100130899
	SLC7A8															LOC100131176
	SLCO3A1															LOC100131434
	SLCO4C1															LOC100131581
	SLED1															LOC100131825
	SMARCA2															LOC100132529
	SMARCA5															LOC100652824
	SMC4															LOC145694
	SMC5															LOC145837
	SMCHD1															LOC201651
	SMR3A															LOC255167
	SMURF1															LOC283174
	SNAP25															LOC283485
	SNAR-E															LOC284276
	SNHG10															LOC284581
	SNHG3															LOC339240
	SNHG7															LOC339988
	SNRPC															LOC388780
	SNRPD2P2															LOC400891
	SNRPE															LOC441601
	SORCS2															LOC541473
	SOX18															LOC643037
	SPACA5															LOC646903
	SPINK5															LOC727869
	SPP1															LOC728196
	SPRR2F															LOC728763
	SPRR3															LOC730202
	SPTLC3															LONRF2
	SPTY2D1															LPPR3
	SQLE															LRGUK
	SRP19															LRP11
	ST13															LRRC10B
	STAG2															LRRC18
	STARD4															LRRC23
	STC2															LRRC34
	STEAP1															LRRC43
	SUFU															LRRC45
	SUGT1															LRRC46
	SUMO1P3															LRRC48
	SURF4															LRRC49
	SV2A															LRRC56
	SV2B															LRRC6
	SYNGR1															LRRC71
	SYNGR3															LRRC9
	TAAR5															LRRIQ1
	TARP															LRTOMT
	TBX10															LRWD1
	TCF7L2															LXN
	TGFA															MAFK
	THAP5															MAGIX
	TK2															MAK
	TLCD1															MAP1A
	TLE1															MAP3K13
	TLK2															MAP3K9
	TLR4															MAP6
	TM7SF2															MAP9
	TMED7-TICAM2															MAPK10
	TMEM129															MARCH10
	TMEM130															MAT1A
	TMEM176A															MATN4
	TMEM189															MB
	TMEM201															MCF2L
	TMEM27															MCF2L-AS1
	TMEM82															MDH1B
	TNFAIP8															MEIG1
	TNFSF9															MFSD6L
	TNP2															MGC50722
	TNR															MIA
	TOMM20L															MIR205HG
	TPM3															MKX
	TPSD1															MLF1
	TRAF3															MNS1
	TRAF7															MOK
	TRIM10															MORN1
	TRIM23															MORN2
	TRIM54															MORN3
	TRIM58															MORN5
	TRIM66															MPP2
	TRPC6															MRAP2
	TRUB1															MS4A8B
	TSKU															MTTP
	TSPAN10															MTUS2
	TSPAN11															MUC16
	TSPEAR															MYADM
	TSPO2															MYCBPAP
	TTTY16															MYH11
	TUBB3															MYH7B
	TUBBP5															MYLK3
	TWSG1															MYOC
	TXNDC2															MYOCD
	TXNL4A															NACAD
	UBAP2L															NBEA
	UBR3															NCAM1
	UBXN2B															NEK10
	UCHL1															NEK11
	UCN3															NELL2
	USP17															NET1
	VASN															NEXN
	VPREB3															NGEF
	VSTM1															NHLRC4
	WASH3P															NHS
	WASH5P															NME5
	WBP11															NME7
	WDR93															NME9
	WFDC3															NMNAT2
	WFIKKN2															NOV
	WNT2															NPHP1
	XAGE-4															NRG1
	XAGE1A															NRG2
	XLOC_001946															NRG4
	XLOC_002736															NRK
	XLOC_002892															NT5DC3
	XLOC_003385															NT5E
	XLOC_003462															NTF3
	XLOC_005020															NTN1
	XLOC_005614															NTRK3
	XLOC_005810															NTS
	XLOC_005832															NUP62CL
	XLOC_005939															NWD1
	XLOC_006555															NXF2
	XLOC_006925															NXF5
	XLOC_007290															OCA2
	XLOC_007506															OSBPL3
	XLOC_008811															OSBPL6
	XLOC_012046															OSCP1
	XLOC_012335															OSTalpha
	XLOC_012720															OVOL2
	XLOC_014327															OXGR1
	XLOC_014394															OXTR
	YTHDF1															PACRG
	YY2															PALLD
	ZBTB49															PAR-SN
	ZC3H7B															PBX4
	ZNF2															PCDH11Y
	ZNF29P															PCDH20
	ZNF319															PCYT1B
	ZNF493															PDLIM3
	ZNF675															PDZRN4
	ZNF680															PFN2
	ZNF692															PGAP1
	ZNF708															PGC
	ZNF714															PGM5
	ZNF729															PHEX
	ZNF732															PHF17
	ZNF737															PHOSPHO2
	ZNF738															PIH1D2
	ZNF85															PITX1
	ZNF99															PLA2G5
																PLCB4
																PLCH1
																PLEKHA5
																PLEKHB1
																PLEKHG7
																PLG
																PLP1
																PLS1
																PLXNB1
																PPAP2C
																PPARGC1A
																PPFIA4
																PPIL6
																PPM1B
																PPP1R12B
																PPP1R32
																PPP1R36
																PPP1R42
																PRIMA1
																PRMT8
																PROM1
																PRR18
																PRRG4
																PRRT2
																PRRT3
																PRSS12
																PRSS45
																PRSS50
																PRUNE2
																PSAPL1
																PTPN3
																PTPRT
																PTPRU
																PTPRVP
																PYROXD2
																RAB36
																RAB3IP
																RAB6B
																RABL2A
																RAC3
																RASEF
																RASSF10
																RBM20
																REEP1
																REEP2
																RFWD3
																RFX2
																RFX3
																RGS22
																RHBDL2
																RHOV
																RHPN2
																RIBC1
																RIBC2
																RIIAD1
																RN7SL1
																RND2
																RNF152
																RNF207
																ROPN1
																ROPN1L
																RORC
																RP1
																RPGR
																RPGRIP1L
																RPH3AL
																RSPH1
																RSPH10B
																RSPH4A
																RSPH9
																RTDR1
																RUVBL1
																S100A2
																SCARNA13
																SCARNA16
																SCGB1A1
																SCGB2A1
																SCGN
																SDC4
																SEC14L3
																SERPINB5
																SERPINI2
																SERTAD4
																SESN1
																SGK223
																SH2D6
																SHANK2
																SHC4
																SHCBP1
																SHROOM3
																SIX1
																SIX4
																SLAIN1
																SLC12A2
																SLC22A23
																SLC22A4
																SLC23A1
																SLC26A10
																SLC27A2
																SLC37A1
																SLC44A2
																SLC44A3
																SLC44A4
																SLC4A4
																SLC5A11
																SLC6A16
																SLITRK3
																SLITRK6
																SNCAIP
																SNORA12
																SNTN
																SORBS1
																SORBS2
																SORD
																SOX2
																SOX6
																SOX9
																SPA17
																SPAG16
																SPAG17
																SPAG6
																SPAG8
																SPATA17
																SPATA4
																SPATS1
																SPEF1
																SPEF2
																SPG7
																SPIRE1
																SPOCK3
																SPRY2
																SPTBN5
																SRD5A2
																SRGAP3
																SRL
																ST6GALNAC2
																STC1
																STK33
																STOML3
																STOX1
																STRBP
																STX19
																STXBP4
																SUN1
																SYBU
																SYNPO2
																SYTL1
																SYTL3
																TACC2
																TCTE1
																TCTEX1D4
																TCTN2
																TEKT1
																TEKT2
																TEKT3
																THNSL2
																THOC3
																THSD4
																TIAM2
																TJP3
																TMC4
																TMEM120B
																TMEM121
																TMEM132C
																TMEM146
																TMEM190
																TMEM212
																TMEM231
																TMEM232
																TMEM52
																TMEM61
																TMEM65
																TMEM67
																TMPRSS2
																TMPRSS6
																TMPRSS7
																TNFRSF21
																TNNI3
																TOB2
																TP53TG3
																TPPP
																TPPP3
																TRAF4
																TRIM16L
																TRIM2
																TRIM29
																TRIM50
																TRIP13
																TRNP1
																TRPV6
																TSC22D3
																TSGA10
																TSNAXIP1
																TSPAN1
																TSPAN19
																TSPAN6
																TSPAN8
																TTC16
																TTC18
																TTC21A
																TTC23L
																TTC25
																TTC26
																TTC29
																TTC30B
																TTLL10
																TTLL6
																TTLL9
																TUB
																TUBB8
																TUSC3
																UBE2Q2P3
																UBXN10
																ULK4
																UNCX
																URB1
																USP27X
																USP37
																USP43
																USP53
																USP54
																UST
																VAPA
																VAT1L
																VPS37B
																VSIG8
																VSTM2L
																VTCN1
																VWA2
																VWA3A
																VWA3B
																WBSCR27
																WDPCP
																WDR16
																WDR19
																WDR31
																WDR38
																WDR52
																WDR54
																WDR63
																WDR65
																WDR66
																WDR69
																WDR78
																WDR86
																WDR96
																WFDC6
																WFIKKN1
																WNK2
																WNT5B
																XK
																XLOC_000626
																XLOC_003202
																YSK4
																ZBBX
																ZDHHC1
																ZDHHC11
																ZDHHC8P1
																ZFAND5
																ZFP64
																ZFR2
																ZMYND10
																ZMYND12
																ZNF10
																ZNF19
																ZNF214
																ZNF295-AS1
																ZNF474
																ZNF497
																ZNF644
																ZNRF3

## Sheet: IPF
				List Of Gene Symbols in 18 COPD Modules
black	blue	brown	cyan	darkgreen	darkgrey	darkolivergreen	darkorange	darkred	darkturquoise	green	greenyellow	grey60	lightcyan	lightgreen	lightyellow	magneta	midnightblue	orange	paleturquoise	pink	purple	red	royalblue	saddlebrown	salmon	skyblue	steelblue	tan	turquoise	violet	white	yellow
ANKRD37	AATK	ABCC8	ABL2	AKR1C4	ANGPTL1	DDX60	CD300A	APOBEC3A	C1orf130	ACCN2	AOAH	ADAM11	ACOT4	ABCA12	ARC	ADAMTS1	ACAP1	AHSA2	GNG13	ANGPTL6	ABCC3	ABCB4	ABCG1	ABCA3	ACAN	AADACL2	EIF1AY	ATG9B	AADAC	KGFLP1	ADAMDEC1	ABCB1
ARID5A	ABCG2	ACE	ABO	ANO8	C1orf186	EPSTI1	FCN1	APOBEC3B	C20orf165	ACOT11	CCL5	ATG4B	ADAMTSL4	CABYR	C6orf145	ADAMTS4	AIM2	BCL2L15	GOLGA7B	ANKRD22	ASPHD1	ADCYAP1	C17orf87	DPCR1	ACTA2	AQPEP	GYG2	C6orf170	ABCA13	PHF12	BLK	ADAM12
ATF3	ABI3BP	ACRBP	AFF1	CBX3	CD1C	IFI44L	HVCN1	ARG1	FAM70B	ADAM28	CD244	AVP	ALOX5AP	CFB	C8orf4	ADM	APOBEC3H	C9orf173	LY6G5C	ANLN	BAAT	AMPD1	CARD9	HPN	ACTG2	C4orf49	KDM5D	CSAG1	ABCA5	PKD1	C4orf7	ADAM23
B3GNT5	ABLIM1	ACSM5	AKAP11	CLN8	CPA3	IFIT1	ITGAL	CLEC4D	FASN	ADH4	CD247	C1orf229	APOBR	COL7A1	CX3CL1	AKAP12	BTLA	CD79A	MMACHC	ARNTL2	CDH15	ANK1	CD300C	LAMP3	AK4	CPXM2	LINC00230A	EPB41L1	ABHD12B	RN28S1	CD19	ADAMTS14
BCL3	ACADL	ACVRL1	C6orf204	FAM177B	ECM2	IFIT3	ITGB2	CMTM2	FHDC1	AHNAK2	CD6	CISD3	BCL2A1	CPNE4	DOT1L	APOLD1	C5orf20	FAM21C	MUC5AC	ASPM	CHI3L1	ANKRD30BP2	CEBPE	LOC723809	ASB2	FAIM2	NCRNA00185	FLG	ACCSL	RN7SK	CR2	ADAMTS16
BHLHE40	ACOXL	ADAMTS7	CDKN1B	FGF2	FCER1A	OAS2	LILRA2	CXCR1	GOLT1A	ALDH1A3	CD8A	CNIH2	C19orf59	CYP27C1	DUSP6	BAG3	C9orf139	KCP	SSBP3	BCAT1	CLDN2	ASPHD2	CRTAM	LRRK2	ATP1A2	GLP2R	NLGN4Y	FLJ33630	ACHE	SNORA26	CXCL13	ADAMTS18
BTG2	ADAMTS17	ADD1	DGKZ	GLIS2	HDC	OAS3	LILRA3	CXCR2	GPR152	ALG1	CST7	CT47A11	CD300LF	D4S234E	FAM107A	C10orf10	CCR2	KRT73	ST18	BIRC5	COX11	BATF	CSF2RA	MYBPHL	C14orf180	LRRN4CL	TTTY15	FLJ35424	ACSBG1	SNORD3B-1	CXCR5	ADAMTS5
C11orf96	ADAMTS8	ADORA2A	DKFZp761E198	KIAA1804	HPGDS	RSAD2	LILRA4	DGAT2	LGI3	AMTN	CXCL10	DKFZP547L112	FABP4	FERMT1	FSTL3	CIT	CCR5	KRT81	SULT6B1	BUB1B	CTSE	BFSP2	DNAJC5B	PFKFB2	C3orf70	PDGFRL	TXLNG2P	FOXR1	ACTA1	TINAGL1	FAIM3	ADAMTS9
C2CD4B	ADAMTSL3	ADRB1	EIF3C	LOC283270	MATN2	SAMD9L	LILRA5	FPR1	LOC388152	ANKRD36BP2	CXCL11	EN2	LOC644189	IVL	GPR4	CXCR4	CCR7	LOC100131094	TAF1L	C15orf27	CYP27B1	BLNK	DOK2	RAP1GAP	CCDC136	PHYHIP	USP9Y	GSG1	ADH7	UCP3	FCRLA	ADAMTSL1
C5AR1	ADARB2	AFAP1L1	EPS8	NAT8L	MEOX2	XAF1	LILRB3	FPR2	LOC729159	ANPEP	CXCL9	FOXB1	LTA4H	KCNH8	GRASP	DPH3	CD28	LOC151009	UXT	C15orf48	DMBT1	C16orf74	FCGR1B	SCN1A	CNN1	RGMA	UTY	IGLON5	ADORA2B	ZC3HAV1L	LOC100130458	ADORA1
C8A	ADH1B	AIM1L	HIST1H4E	PAPL	MS4A2		LRRC25	GLT1D1	MLPH	ANXA10	CXorf65	GPR150	MARCO	KRT6A	KCNK7	ERRFI1	CD84	LTB4R2	WIPF3	C16orf59	DPRXP4	CA3	FLVCR2	SCTR	DES	RSPO3	ZFY	KALRN	AGBL2		LOC283663	ADRA2A
C8orf56	ADRA1B	AJAP1	HOXA6	PZP	RAB44		NCF1	GPR97	MUC1	APCDD1	ETV7	HBZ	MS4A14	LOC729860	KLF10	F2RL3	CLEC10A	NYX		C21orf33	EPHA10	CCL19	HCK	SLCO4C1	FAM83D	SCARA5		KIAA0087	AGBL4		MMP9	AGT
CCL20	ADRB2	ALAS2	HUWE1	RPN2	RGS13		P2RX7	IL18RAP	NFIC	AQP5	FCRL6	HIST1H4D	MSR1	LY6D	LDLR	FAM150B	FCRL3	PGA3		CAMK1D	FABP3	CCL8	HK3	SNX25	FBLIM1	SFRP1		KIFC2	AGR2		MS4A1	ANGPT2
CCL3	AFF3	ALPK3	LOC100128563	SMURF1	SEMA3D		PIK3R5	LOC100508384	NR0B2	ARHGAP40	GBP1	HMX1	NLRC4	MMP1	LOC100131831	FOSL1	GPR18	SPRNP1		CCL18	FAM20A	CCR10	HLA-DQB2		FLNC	VIPR2		LOC100129869	AGR3		TLR10	AOX1
CCL3L3	AGER	AMIGO2	LOC100130276	TRIM66	SIGLECP3		SIGLEC10	MGAM	PLA2G4F	ARHGEF25	GCH1	KCNC3	O3FAR1	MMP13	LOC100499221	FOSL2	IL4I1	SPRR3		CCNB2	FRMD5	CD27	MPO		FOXL1			LOC100507421	AGSK1		VPREB3	ASPN
CCL4	AGRP	ANGPT1	LOC285178	TRPC6	SLC45A3		SIGLEC7	MMP25	RBPJL	B4GALNT4	GZMA	KRTAP3-3	OLR1	NMU	LRRC32	GK	INSL3	TBC1D3		CCNE1	GABBR2	CD38	NEFH		GRIN2A			LOC400682	AK7			ASTN1
CCNL1	AGTR1	ANKRD1	LOC647979	TXNL4A	TPSAB1			PROK2	SFTPA2	BACE2	GZMH	LINC00315	OSCAR	PADI1	NDEL1	IRAK3	JAK3	TMEM238		CCR1	GDF15	CD70	PLAUR		HPSE2			MAFIP	AK8			ATP1B2
CD69	AGTR2	ANKRD20A2	MAP3K4	WBP11	TPSD1			S100A12	SHISA8	BASP1	GZMM	LRP3	PLBD1	PROM2	ODF3L1	ITPKC	KLHDC7B			CD1A	HABP2	CD79B	PTAFR		HSPB7			MAGEB1	AKAP14			ATP8B4
CHRNA10	AHNAK	ANKRD20A5P	MBTD1	XLOC_007052				S100A8	TTC39A	BCL11A	HCP5	MOB1B	PNPLA6	RIMS2	SGK1	ITPRIP	KLRG1			CDC45	HEATR7B1	CHAC1	PTPRC		IGFBP5			MAGEC1	AKD1			BCHE
CLCF1	AJUBA	ANKRD20A9P	MLLT4	ZC3H7B				S100A9	XLOC_001946	BDH1	ICOS	PNPLA2	PPARG	SALL4	SIK2	KLF9	LINC00426			CDCA2	HKDC1	CLDN14	SELPLG		ITGA7			MAML3	AKR1B10			BEGAIN
CNKSR3	AKAP2	ANO2	MXI1					VNN2		BDKRB1	IFNG	PPA2	RBP4	SPP1	SOX17	LOC100129322	LPAR5			CDCA5	HS6ST2	CLECL1	SIGLEC14		ITGB1BP2			MS4A18	AKR1B15			BHLHE22
CNST	ALPL	APOA1	MYOF							BDKRB2	IL18BP	RNF222	SCD	STRA6	SPRY4	LOC100130433	LTB			CDCA7	HS6ST3	COL27A1	SIRPB2		JPH2			NPHS2	ALDH1A1			BMP4
CSF3	ALS2CL	APOL3	NFIX							BMP7	IL2RB	SFXN5	SLC11A1	SYT12	STC2	LONRF1	P2RY8			CDCA8	IGFL2	CPNE5	SRMS		LDB3			OR4C46	ALDH1L1			BNC2
CSRNP1	AMZ2P1	APOL4	PLEKHM1							BNC1	ITK	SNORA71A	SNX10	UCN2	TMEM2	MT1A	PACSIN1			CDK1	IL1RN	DERL3	TLR8		MAP1B			OTOG	ALDH3A1			BOC
CXCL1	ANGPTL7	ARAP3	POT1							C2CD4A	KLRB1	SP8	STAC	XLOC_008373	TMEM88	MT1B	PTPN7			CDKN3	KCNN4	DPEP1			MRVI1			PATE2	ALDH3B1			C10orf140
CXCL2	ANKRD18B	ARHGAP29	PTPN14							C4B	KLRK1	TUSC1	TCHH			MT1E	SIRPG			CDT1	KLHDC8A	EAF2			MYOCD			PI3	ALOX15			C13orf33
CXCL3	ANKRD20A8P	ARHGAP6	RN18S1							C4BPB	LCK	UTS2R	TM7SF4			MT1H	SIT1			CENPA	LIPG	ECEL1			NEXN			PIRT	ALS2CR12			C18orf1
CYR61	ANKRD29	ARHGEF10	RORA							C6orf222	MCOLN2		TREM1			MT1IP	SLAMF1			CENPE	LOC284751	EIF2AK4			PCDH7			PRRG3	AMPD3			C18orf34
DFNB31	ANO1	ARHGEF15	SP9							CATSPERB	NCR3					MT1L	SPIB			CENPF	LOC729324	ESR2			PGM5			PRY2	AMY1C			C1QTNF3
DUSP1	ANO3	ARRB1	SPATA13							CCL11	NKG7					MT1M	TIFAB			CENPW	LYPD1	FAM46C			PLN			SLC22A11	ANKFN1			C1QTNF9
DUSP2	ANXA3	ARRDC2	TGFBR2							CCL7	NLRC5					MT1X	TIGIT			CEP55	MFI2	FAM69A			PPP1R3C			SNAR-C4	ANKK1			C1S
DUSP5	APLN	ARVCF	TRIB2							CD177	PRF1					MT2A	TRAF3IP3			CKS2	MMP7	FCRL1			REEP2			ST3GAL4	ANKMY1			C20orf103
DYRK3	APOC2	ATXN3	TXLNG							CDKN2A	PTGDR					MYC	UBD			CYMP	PCSK2	FCRL2			S1PR3			SULT1C3	ANKRD36			C21orf56
EGR1	APOH	AZGP1	UTRN							CEACAM1	RGL4					NEDD9	XLOC_012197			CYP2C9	PHLDA2	FCRL5			SCRG1			SUN5	ANKRD42			C7
EGR3	AQP4	B3GALNT1	WWP2							CEACAM3	SCML4					NFIL3				DLGAP5	PLA2G7	FCRLB			SLC2A4			THEG	ANKRD43			C9orf47
F3	ARAP2	BAALC	ZBED1							CEACAM6	SH2D2A					NFKBIA				DPP4	PRSS2	FER1L4			SORBS1			UPK3A	ANKRD65			CACNA1G
FFAR3	ARF3	BATF2								CEACAM7	SLA2					NLRP3				E2F2	PVALB	FKBP11			SYNPO2			USP30	ANKUB1			CADM3
FOS	ARHGAP31	BCL6B								CH25H	STAT1					NNMT				ECE2	RAB7B	FLT3						ZG16	ANXA13			CALB2
FOSB	ARHGEF2	BEND4								CHL1	TAGAP					PIK3R3				EMB	S100B	GLDC							ANXA8L2			CAPN6
GADD45B	ARHGEF26	BEX1								CLDN1	TBX21					PRDM1				FOXM1	SBSN	HAPLN3							APOBEC4			CBLN3
HBEGF	ARHGEF38	BEX5								CLLU1OS	TNFRSF1B					RASD1				FPR3	SERPIND1	HLA-DOB							APOD			CBLN4
HOPX	ARHGEF4	BFSP1								CNIH3	ZAP70					RD3				GINS1	SFN	HSH2D							AQP10			CCDC28B
ICAM1	ART4	BMP6								CNTNAP3	ZNF683					RND3				GINS2	SLC1A3	IGFLR1							AQP3			CCDC80
IL13	ASB9	BMPR2								COL9A3						RPGR				GPR34	SORCS2	IGJ							AQP7P1			CCL13
IL1B	ASPG	BTN3A2								CRABP1						SGMS2				GPR84	SPOCD1	IGLL1							ARHGAP39			CCL14
IL4R	ATHL1	BTNL3								CYTL1						SLC16A6				HAVCR2	TMEM217	IGLL5							ARMC2			CCL17
IL6	ATOH8	BTNL8								DDIT4L						SLC19A2				HJURP	TNFRSF10C	IL23A							ARMC3			CCL21
IL8	ATP13A4	BTNL9								DEFB124						SLC38A2				HMMR	WDR89	IL2RA							ARMC4			CD163L1
IRAK2	ATP5E	C10orf25								DEFB4A						SLC4A1				IQGAP3	WNT10A	IRF4							ASB5			CD248
ITGAX	ATP6AP1L	C11orf21								DFNA5						SLCO4A1				KIAA0101	ZBTB1	ITM2C							ASTN2			CDH2
JMJD6	ATP8A2	C12orf34								DIO3						SLED1				KIF15	ZNF117	JSRP1							ATF7IP2			CDH3
JUN	ATP8B3	C1orf115								DIO3OS						SNAI1				KIF20A		KCNK12							ATP12A			CERCAM
JUNB	ATP8B5P	C1orf140								DSC3						TFCP2L1				KIF2C		KIAA0125							ATP2C2			CERS1
JUND	B3GALT2	C1QTNF5								DSG3						TIPARP				LMNB1		KNTC1							ATP6V0A4			CFH
KDM6B	B3GNT8	C20orf160								DST						TNFAIP3				LOC389831		LAX1							AXDND1			CFHR3
KLF4	BAI3	C20orf202								E2F8						TNFRSF10D				LPCAT2		LDLRAD2							B3GNT3			CFI
KLF6	BAIAP2	C22orf34								EDN2						XLOC_014105				MAD2L1		LILRB4							B9D1			CGREF1
LOC100129675	BDNF	C3orf36								ELOVL2						ZFAND5				MELK		LOC100130811							BAI2			CHRDL2
LOC254896	BMP2	C5orf4								F12										MLF1IP		LOC100131043							BAIAP3			CHST8
LOC286058	BMP3	C6orf25								F5										MND1		LOC100134256							BBOX1			CHSY3
MAFF	BMPER	C8B								FAM153A										MS4A6A		LOC100288292							BCAS1			CILP
MAP2K3	BNIPL	C9orf142								FAM159B										MYO7A		LOC100289090							BCO2			CILP2
MAP3K8	C10orf129	CALCRL								FAM36A										NDC80		LOC100653210							BEST4			CLEC4G
MAT2A	C10orf67	CAMTA1								FAM90A1										NUF2		LOC100653245							BIK			CLEC4GP1
MCL1	C11orf9	CASKIN2								FBN2										NUSAP1		LOC283710							BPIFA1			CLMP
MIR22HG	C11orf95	CASZ1								FBXO2										P2RY6		LOC401847							BPIFB1			CMA1
MMP19	C12orf49	CCDC85A								FBXO32										PBK		LOC651536							BTBD16			COL10A1
MXD1	C13orf15	CCRL2								FLJ41200										PIF1		LOC96610							BTC			COL14A1
NAMPT	C14orf28	CD160								FUT3										QPCT		LYG2							C10orf107			COL15A1
NCOA7	C14orf48	CD209								GADD45A										RAB27B		MEI1							C10orf81			COL17A1
NFATC1	C1orf116	CD274								GADL1										RAB42		MGC16025							C10orf92			COL1A1
NFKBIZ	C1orf198	CD300LG								GAL										RAD51		MIAT							C10orf95			COL1A2
NKX3-1	C1QTNF7	CD93								GALNT14										RAD54L		MRAP							C11orf16			COL24A1
NR4A1	C20orf46	CDC42EP2								GALNTL2										RIMBP3		MTHFD2							C11orf70			COL3A1
NR4A2	C21orf90	CDH5								GLB1L3										RMI2		MYBPC2							C11orf88			COL5A1
NR4A3	C2orf54	CETP								GLIS1										RNASE6		MZB1							C11orf93			COL5A2
NUP50	C2orf71	CHRM1								GPR110										ROS1		NEURL2							C12orf63			COL6A3
OSM	C2orf72	CHST1								GPR87										SEC14L2		NLRP7							C12orf75			COLEC11
PDE4B	C4BPA	CHST2								GPT2										SLC37A2		P2RX5							C13orf26			COMP
PIGA	C4orf38	CITED2								GREM2										SMPDL3A		PCSK1							C13orf30			CPNE7
PIM1	C5orf38	CLDN11								GSC										SMPDL3B		PDCD1							C14orf142			CPT1C
PLK3	C6orf105	CLDN5								HAMP										SPC25		PDK1							C14orf37			CPXM1
PMAIP1	C6orf174	CLEC14A								HDAC10										SPINK1		PIM2							C14orf45			CPZ
PPP1R15A	C8orf60	CLEC1A								HIST1H1A										SULT1C2		PNOC							C15orf26			CRABP2
PRO0628	CA2	CLEC1B								HIST1H4K										TNFSF13B		POU2AF1							C16orf71			CRISPLD2
PTGS2	CA4	CLEC2B								HS6ST1										TOP2A		PPAPDC1B							C16orf93			CRLF1
RCAN1	CAB39L	CLEC3B								IGSF9										TPX2		PPAT							C17orf110			CSGALNACT1
REL	CACNA2D2	CLEC4M								IL11										TRIM59		PPIH							C17orf72			CTHRC1
RGS1	CACNA2D3	CMTM5								ITGB3										TROAP		PSAT1							C17orf97			CTSG
RGS16	CADM1	CNTNAP3B								KCNG1										TTYH3		PTP4A3							C19orf51			CTSK
RGS2	CAMKK2	COX4I2								KCNK2										TYMS		RABEP2							C1orf106			CXCL12
RHOB	CAMP	CREB5								KCNN3										UBE2C		RAPH1							C1orf110			CXCL14
RN5-8S1	CAPN12	CRMP1								KLK6										UBE2T		RBP5							C1orf114			CXCL5
RND1	CAPN9	CSF1								KLK8										UHRF1		RHOH							C1orf129			CYP1B1
RNF122	CARD11	CTNNAL1								KREMEN2										UNC5CL		SAMSN1							C1orf141			CYP7B1
RNU2-2	CARD16	CTSW								KRT13										UTS2		SCAMP5							C1orf158			DARC
RPS27	CARD17	CTTNBP2NL								KRT14										VSIG1		SEC24A							C1orf170			DCLK1
SAMD4A	CASP12	CX3CR1								KRT16										ZWINT		SEMA6B							C1orf173			DEPTOR
SAT1	CAV1	CXCR2P1								KRT16P2												SEPT2							C1orf189			DIO2
SERPINA1	CAV2	CYP1A2								KRT17												SLAMF7							C1orf192			DIRAS1
SERPINE1	CAV3	DACH1								KRT19P2												SLC17A9							C1orf194			DIRAS3
SERTAD1	CBS	DAO								KRT5												SLC25A45							C1orf213			DKFZp434J0226
SH3BP4	CCBE1	DBC1								KRT6B												SLC2A5							C1orf228			DLG2
SIK1	CCDC48	DEFA3								KRT6C												SMR3A							C1orf81			DLX5
SLC25A25	CCDC68	DEFA4								KRT8												SNAI3							C1orf87			DOK5
SLC2A14	CCK	DHH								KRT8P12												SPAG4							C1orf88			DPYSL4
SLC2A3	CCRL1	DISP1								LAD1												STAR							C1QTNF8			DUSP5P
SLC6A14	CD36	DKK2								LCN10												STARD5							C20orf195			EBF3
SOCS2	CD5L	DKK3								LCN6												SV2B							C20orf201			EDA2R
SOCS3	CD83	DLL4								LGALS7												TAS1R3							C20orf26			EGFLAM
STEAP4	CDH10	DNASE2B								LINC00323												TIMD4							C20orf85			ELTD1
STK17B	CDH13	DNM1P46								LOC100506123												TNFRSF13C							C20orf96			EMID1
TET2	CDH19	DOCK6								LOC283050												TNFRSF17							C21orf63			ENC1
THBS1	CDKL2	DOK6								LOC389023												TNFRSF18							C22orf15			ENTPD1
TNFRSF12A	CDKN2B	DPEP2								LOC645431												TNFRSF6B							C22orf23			EPHA3
TRIB1	CDO1	DPRX								LRRN1												TNFRSF9							C2orf55			EPHB2
WIPF1	CEACAM21	DSCR6								LXN												TNFSF14							C2orf62			ESPNL
ZC3H12A	CEBPA	EDA								MCTP1												TNRC18							C2orf63			F13A1
ZFP36	CELA2A	EDN1								MESP1												TRIM78P							C2orf70			F2RL2
ZNF295	CELA2B	EDNRB								MEX3A												TTC22							C2orf73			FAM13C
ZSWIM4	CES1	EFNB2								MIR31HG												TXNDC11							C2orf77			FAM155A
	CES1P2	EGFL7								MMP10												TXNDC5							C2orf81			FAM198A
	CHI3L2	EGR2								MMP12												VCAM1							C3orf15			FAM198B
	CHIA	EHD3								MMP3												VSIG7							C3orf25			FAM43B
	CHML	ELN								MRPS25												XLOC_006924							C3orf32			FAM5C
	CHRM2	EML1								MSI2												XLOC_014192							C3orf67			FAP
	CHRM3	EMR3								MT1F												ZBP1							C4orf19			FBLN2
	CITED4	ENG								MTTP												ZBTB32							C4orf22			FBN1
	CLCN4	ENHO								MUC21												ZNF215							C4orf47			FCGR2B
	CLDN18	EPHB4								N4BP2																			C5orf49			FGF7
	CLEC12A	ERC1								NCCRP1																			C6			FHL2
	CLIC3	ESAM								NGFR																			C6orf103			FJX1
	CLIC5	EXOC3L1								NHS																			C6orf118			FKBP10
	CMPK2	EXOC3L2								NIPAL4																			C6orf154			FLJ41170
	CNTN6	EYA4								NKAIN4																			C6orf165			FLRT2
	COL13A1	F2R								NMNAT2																			C6orf225			FMO1
	COL4A3	F8								NPTX2																			C6orf97			FNDC1
	COL4A4	FADS3								OGDHL																			C7orf46			FNDC4
	COL6A6	FAM124B								OSBPL3																			C7orf57			FOLR2
	COPG2IT1	FAM162B								PABPC1L																			C8orf34			FREM1
	CPAMD8	FAM189A1								PCP4																			C8orf47			FST
	CPB2	FAM66D								PDE4D																			C9orf116			FZD10
	CRTAC1	FAM69B								PDLIM4																			C9orf117			GEM
	CSF3R	FAM71A								PLEK2																			C9orf128			GFRA1
	CST6	FAM89A								PLEKHN1																			C9orf135			GFRA2
	CSTA	FAM95B1								PMCH																			C9orf152			GGT5
	CT45A1	FCN3								POM121L1P																			C9orf171			GJB2
	CT45A5	FGA								PPP2R2C																			C9orf174			GLI1
	CTAGE5	FGD5								PROC																			C9orf24			GLT8D2
	CTGF	FGFBP2								PTPRH																			C9orf9			GNAO1
	CTNND2	FGFR4								PVT1																			CACNG6			GPX8
	CYP1A1	FIGNL2								RALGPS2																			CALCA			GREM1
	CYP3A5	FKBP1A								RARRES1																			CALML4			GRIN2C
	CYP3A7	FLJ34503								RHPN1																			CAPN13			HIF1A
	CYP4B1	FLJ45248								RNF207																			CAPN5			HMCN1
	CYP4Z1	FLJ45684								RPS4Y1																			CAPN8			HOXC4
	CYS1	FLT4								RPS4Y2																			CAPS			HOXC6
	DACT2	FN1								RUNX1																			CAPS2			HR
	DAPK2	FNDC5								RUNX2																			CAPSL			HTR2A
	DCDC2	FOXD1								S100A2																			CARD14			HTR2B
	DDC	FOXF1								SCARA3																			CASC1			IER5L
	DENND2A	FUT1								SERPINA3																			CASC2			IGDCC4
	DENND3	FXYD6								SERPINA5																			CC2D2A			IGF1
	DHRS2	GABRB2								SERPINB5																			CCDC103			IGFBP4
	DLC1	GATA2								SGPP2																			CCDC108			IGFN1
	DMRT2	GATA3								SLC22A16																			CCDC11			IL13RA2
	DNASE1L3	GBP4								SMOC1																			CCDC113			IL17RD
	DNM3	GDPD3								SMPX																			CCDC114			ISLR2
	DOCK9	GDPD5								SNTG2																			CCDC125			ISM1
	DOK7	GIMAP5								SNX31																			CCDC13			ITGA11
	DPP6	GIMAP6								SPINK5																			CCDC135			KCND3
	DPT	GIMAP8								SPRR1A																			CCDC146			KCNE4
	DRD4	GJA4								SPRR1B																			CCDC147			KDELR3
	DUOX2	GJA5								SPRR2A																			CCDC148			KIAA1199
	DUOXA1	GJC2								SRPX2																			CCDC151			KIAA1644
	ECEL1P2	GJD3								STMN2																			CCDC153			KIF26B
	ECHDC3	GNLY								SULT4A1																			CCDC157			KRT222
	EDN3	GP9								SYCE3																			CCDC160			LGI2
	EFR3B	GPER								SYT7																			CCDC164			LHX6
	EIF5	GPIHBP1								TAS2R30																			CCDC17			LILRB5
	EMP2	GPR146								TDGF1																			CCDC19			LINC00256B
	EMR1	GPR64								TG																			CCDC24			LINC00473
	ENPEP	GPX3								TM4SF19																			CCDC30			LINGO1
	EPB41L5	GRAP								TMEM132C																			CCDC33			LMF1
	ERBB3	GRID1								TMEM215																			CCDC34			LOC100130232
	ESM1	GRM8								TMPRSS4																			CCDC37			LOC100130417
	ESYT3	GRRP1								TNS4																			CCDC39			LOC145820
	ETV1	GUCY1A2								TRPV6																			CCDC40			LOC283731
	ETV5	GUSBP1								TTR																			CCDC41			LOC339524
	F11	GVINP1								TTYH1																			CCDC42B			LOC375295
	FAM105A	GZMB								UGT1A6																			CCDC60			LOC388630
	FAM115C	HAPLN1								UGT1A8																			CCDC65			LOC400043
	FAM125B	HAPLN2								UGT2B15																			CCDC66			LOC645166
	FAM13A-AS1	HBA2								UPK1B																			CCDC67			LOXL2
	FAM167A	HBB								VSNL1																			CCDC74B			LPPR4
	FAM176A	HBD								WNT6																			CCDC78			LRRC15
	FAM188B	HBG1								XAGE2B																			CCDC81			LRRC17
	FAM189A2	HBM								XDH																			CCDC89			LRRC4C
	FAM46B	HBQ1								XLOC_002736																			CCDC96			LRRN2
	FAM70A	HCG26								XLOC_006138																			CCNA1			LTBP1
	FBN3	HECW2								XLOC_006756																			CCNO			LUZP2
	FGD4	HEY1								ZNF738																			CD164L2			MAGED4B
	FGF12	HEYL																											CD207			MEG3
	FGF9	HIF3A																											CD24			MEOX1
	FIBIN	HIGD1B																											CDH26			MEX3B
	FIGF	HLA-B																											CDHR3			MFAP2
	FLJ42393	HLX																											CDHR4			MGC16121
	FLJ42875	HMBOX1																											CDS1			MIR100HG
	FLRT3	HOXA4																											CECR5-AS1			MLLT11
	FLYWCH1	HOXB5																											CELSR1			MMP11
	FMO2	HPGD																											CENPM			MMP14
	FMO5	HSD11B2																											CEP19			MMP2
	FOLH1	HSPA12B																											CEP290			MMRN1
	FOLR3	HSPB8																											CEP41			MOXD1
	FOXA2	HTR3C																											CERKL			MTHFD1L
	FOXQ1	ID3																											CES4A			MXRA5
	FRAS1	IDO1																											CETN2			MYCN
	FREM3	IFIT2																											CFTR			MYO16
	FRMD3	IL12A																											CHGA			MYRIP
	FRY	IL18R1																											CHP2			NAV3
	FXYD4	IL1RL1																											CHRFAM7A			NCAM1
	FZD5	IL32																											CHRNA7			NELL1
	FZD8	IL7R																											CHST6			NOVA1
	GAL3ST1	INSC																											CHST9			NR5A2
	GBA3	IP6K3																											CKMT1A			NRK
	GDF10	IRF1																											CKMT2			NRXN2
	GGT1	ITGA10																											CLCA2			NT5DC2
	GGT3P	ITGAD																											CLDN10			OAF
	GGTLC1	ITGBL1																											CLDN22			OGN
	GGTLC2	JAKMIP2																											CLDN24			OLFM1
	GHRL	JAM2																											CLDN3			OLFML2B
	GKN2	KANK3																											CLDN8			OSR1
	GLDN	KCNA3																											CLGN			OSR2
	GLT25D2	KCNAB1																											CLIC6			P4HA3
	GPA33	KCNH6																											CLMN			PAMR1
	GPBAR1	KCNJ5																											CLUAP1			PAPPA
	GPC3	KCNK17																											CMAHP			PDE1A
	GPD1	KCNK3																											CNGA3			PDE7B
	GPM6A	KCNMB4																											CNGA4			PDGFD
	GPM6B	KDR																											CNTD1			PGF
	GPR116	KIAA0040																											CNTN3			PI15
	GPR133	KIAA1274																											COL28A1			PIEZO2
	GPR158	KIAA1462																											COL4A6			PLA2G2A
	GPR98	KIR2DS2																											CP			PLAU
	GPRC5A	KL																											CPEB1			PLTP
	GPRIN2	KLF2																											CRIP1			PLVAP
	GRAMD2	KLHL30																											CRISP2			PLXDC1
	GRIA1	KLRC1																											CRISPLD1			PLXNA4
	GSTM5	KLRC3																											CRYM			PODN
	GYPE	KLRC4																											CSH1			PODNL1
	HCAR3	KLRD1																											CSMD1			POSTN
	HHIP	KLRF1																											CTXN1			PRG4
	HLF	KLRG2																											CUBN			PRRX1
	HMGCLL1	KMO																											CWH43			PRRX2
	HMGCS1	KRT72																											CXCL17			PTGER1
	HMGCS2	LAMA4																											CXCL6			PTGFRN
	HOMER1	LAMC3																											CXorf22			PYCR1
	HPCAL1	LBH																											CXorf30			RET
	HRCT1	LDB2																											CXorf41			RGS5
	HSD17B6	LEFTY1																											CXorf57			ROR2
	HULC	LEFTY2																											CXorf59			RUNDC3B
	HYAL1	LGALS12																											CXXC4			SCG2
	ICAM4	LIM2																											CYP24A1			SCG5
	ICAM5	LIMS2																											CYP2A13			SDK2
	IFI27	LIN7A																											CYP2A7			SERPINE2
	IGFALS	LINC00472																											CYP2F1			SERPINF1
	IGSF10	LINC00487																											CYP2J2			SFRP2
	IHH	LOC100128242																											CYP4X1			SFRP4
	IL17D	LOC100130938																											DAPL1			SH3PXD2B
	IL1A	LOC100170939																											DAPP1			SHC3
	IL20RA	LOC100507055																											DCDC1			SLC35F2
	IL6R	LOC100507410																											DCDC2B			SLC39A14
	INHBA	LOC158376																											DCDC5			SLC4A3
	INMT	LOC254057																											DDX3Y			SLIT3
	IQSEC3	LOC283483																											DHRS9			SLN
	IRS2	LOC283867																											DKFZp547J222			SMOC2
	ITLN2	LOC284080																											DLEC1			SMTNL2
	JPH1	LOC284100																											DLK2			SNAI2
	JPH4	LOC284578																											DMRTA2			SNAP25
	KAL1	LOC285758																											DNAAF1			SPOCK1
	KANK4	LOC285965																											DNAH1			SSC5D
	KANSL2	LOC390660																											DNAH10			SSTR2
	KCNA4	LOC400550																											DNAH11			STEAP1
	KCNJ12	LOC400950																											DNAH12			STEAP2
	KCNJ15	LOC441179																											DNAH2			SULF1
	KCNN2	LOC441204																											DNAH3			SYNDIG1
	KCTD16	LOC644246																											DNAH5			SYNJ2
	KHDRBS2	LOC644339																											DNAH6			SYPL2
	KIAA0408	LOC90246																											DNAH7			SYTL2
	KIAA1244	LPHN2																											DNAH9			TDO2
	KIAA1324L	LPHN3																											DNAI1			TGFB3
	KIAA1683	LTK																											DNAI2			THBS2
	KLB	LYPD5																											DNAJA4			THBS4
	KLC3	MACF1																											DNAJB13			THY1
	KLK5	MAL																											DNAJC12			TIMP1
	KRT4	MAP4K2																											DNER			TM4SF18
	L1TD1	MAPT																											DOC2A			TMEM132E
	LAMA3	MBP																											DPCD			TMEM158
	LDHD	MGAT5B																											DPY19L2P2			TMEM229A
	LEPR	MICB																											DQX1			TMEM59L
	LEPREL1	MLC1																											DRD2			TNC
	LGALS4	MOGAT1																											DSCAML1			TNFAIP6
	LHX9	MPP3																											DSP			TNN
	LIFR	MSX1																											DTHD1			TPBG
	LIMCH1	MXD4																											DYDC1			TRIM36
	LINC00162	MXRA7																											DYDC2			TRPM6
	LINC00163	MYH1																											DYNC2H1			TSHZ2
	LINC00261	MYH9																											DYNLRB2			TSPO2
	LINC00312	MYO10																											DYX1C1			TUBB2B
	LINC00476	MYOZ1																											DZANK1			TUBB3
	LIPH	MYZAP																											DZIP1L			TWIST1
	LMO7	NALCN																											DZIP3			TYRP1
	LNX2	NDRG4																											E2F7			UCHL1
	LOC100128278	NEFM																											EBPL			VAT1L
	LOC100128320	NEO1																											ECT2L			VCAN
	LOC100129148	NES																											EFCAB1			VWA1
	LOC100129960	NETO2																											EFCAB10			VWC2
	LOC100131733	NEURL3																											EFCAB2			VWCE
	LOC100132741	NFE2																											EFCAB6			WNT5A
	LOC100505585	NKD1																											EFHB			WT1
	LOC100505695	NLGN4X																											EFHC1			WT1-AS
	LOC100506310	NMUR1																											EFHC2			XLOC_000670
	LOC283089	NOSTRIN																											EFHD1			XLOC_002408
	LOC283392	NOTCH4																											EFNB3			XLOC_005465
	LOC283481	NOV																											EGFEM1P			XLOC_009582
	LOC285181	NOVA2																											EHF			ZNF167
	LOC338620	NOX4																											ELF3			ZNF385D
	LOC389634	NPR1																											ELF5			ZNF469
	LOC400568	NPR3																											ELL3			ZNF521
	LOC401022	NRG3																											ELMOD1
	LOC643441	NRN1																											ENKUR
	LOC643650	NXF3																											ENPP3
	LOC644662	NXPH3																											ENPP5
	LOC646576	OAS1																											ENTPD2
	LOC648149	OBSCN																											ENTPD8
	LOC729032	OR2A20P																											EPN3
	LOC729680	OR2A42																											EPPK1
	LOC729732	OR2A9P																											ERN2
	LOC731223	OSGIN1																											ERP27
	LOC731424	P2RY1																											ESPN
	LONRF3	PAG1																											EYA1
	LPL	PCDH12																											EYA2
	LPPR1	PCDH17																											FA2H
	LRP4	PCDHGB7																											FABP6
	LRRC19	PDE1C																											FAM154B
	LRRC36	PDGFA																											FAM155B
	LRRN3	PDGFB																											FAM161A
	LRRN4	PDZK1IP1																											FAM166B
	LYVE1	PEAR1																											FAM169A
	MAP1LC3C	PECAM1																											FAM179A
	MAP2	PER2																											FAM183A
	MAPK4	PF4																											FAM183B
	MATN3	PHLDB1																											FAM27A
	MBL1P	PITPNM2																											FAM27E3
	MCOLN3	PKNOX2																											FAM3B
	MDGA1	PLA1A																											FAM47E
	METTL19	PLEKHG1																											FAM65B
	MFAP3L	PNMT																											FAM81A
	MFSD2A	PPARGC1B																											FAM81B
	MGAT3	PPFIBP1																											FAM83F
	MICALCL	PPP1R14A																											FAM84A
	MLXIPL	PPP1R17																											FAM92B
	MME	PRH2																											FANK1
	MMP24	PRICKLE1																											FAT2
	MNDA	PRINS																											FBXL13
	MS4A15	PRKCE																											FBXO15
	MSMO1	PRPH																											FBXO16
	MST1P9	PRSS21																											FBXO36
	MTRR	PRSS30P																											FBXW10
	MYADM	PRSS57																											FBXW9
	MYH2	PTCRA																											FCGBP
	MYO1A	PTH1R																											FGF14
	MYO5B	PTN																											FGFBP1
	MYOC	PTPRB																											FGFR3
	NCAM2	QKI																											FHAD1
	NCKAP5	QRICH2																											FHOD3
	NEBL	RALA																											FLJ23152
	NEDD4L	RAMP2																											FLJ27352
	NIM1	RAMP3																											FLJ37644
	NINJ2	RAPGEF4																											FLJ38109
	NLRP12	RAPGEF5																											FLJ41484
	NOS2	RASIP1																											FLJ45482
	NPNT	RASL10A																											FMO6P
	NRADDP	RBP2																											FOXA1
	NRG1	RDX																											FOXC1
	NRGN	RETN																											FOXJ1
	NTNG1	RFPL4A																											FOXN4
	OASL	RGS18																											FRMD1
	OCLN	RGS9																											FRMPD2
	ODAM	ROBO4																											FUT2
	OLFML2A	RPL23AP32																											FXYD3
	OLIG1	RPPH1																											GABRB3
	OPN3	RTN1																											GALNT6
	ORM1	RXFP1																											GAS2L2
	ORM2	S100A3																											GCNT3
	OSTBETA	S1PR1																											GDA
	OTUD1	S1PR5																											GGT6
	OVCH2	SASH1																											GJB3
	P2RY14	SEC1																											GJB4
	PACSIN3	SEMA3F																											GJB5
	PALM3	SEMA3G																											GJB7
	PAPSS2	SEMA5B																											GLB1L
	PAQR5	SEMA6A																											GLB1L2
	PARD6B	SEPT4																											GLI2
	PCDH9	SERPINB9																											GOLGA6L10
	PCDHA12	SH2D1B																											GOLGB1
	PCDHB9	SH2D3C																											GOLM1
	PCOLCE2	SH2D4B																											GPR12
	PCSK9	SH3BP5																											GPR123
	PDE6A	SH3D21																											GPR135
	PDK4	SHANK3																											GPR162
	PDZD2	SHC2																											GPR172B
	PEBP4	SHE																											GPR20
	PEG10	SHROOM1																											GPX2
	PER1	SHROOM2																											GRAMD3
	PFKFB3	SIGLEC11																											GRHL1
	PGAP1	SIGLEC5																											GRIN3B
	PHACTR1	SLC14A1																											GSTA2
	PHACTR3	SLC47A1																											GSTA3
	PI16	SLC5A9																											GSTA5
	PI4KAP2	SLC6A4																											GSTA7P
	PKD2L1	SLC9A3R2																											HCN4
	PKDCC	SLCO2A1																											HERC2P7
	PLA2G12B	SMAD6																											HES2
	PLA2G1B	SMAD7																											HHLA2
	PLAG1	SMAD9																											HILPDA
	PLCXD3	SOX13																											HIST1H2AE
	PLEKHG6	SOX7																											HMGB3
	PLIN5	SP6																											HMGB3P1
	PLLP	SPIN4																											HMGN5
	PPARGC1A	SPTAN1																											HNF1A
	PPP1R1B	SRGAP2P2																											HRK
	PPP1R9A	SSH2																											HS3ST1
	PPP4R4	SSTR1																											HS3ST6
	PRAM1	ST6GALNAC3																											HSD17B13
	PRELP	STARD8																											HSD17B2
	PRKCQ	STXBP6																											HSP90AA1
	PRR5-ARHGAP8	SYN2																											HSPA4L
	PSAPL1	SYNE1																											HSPH1
	PTPN21	SYT13																											HYDIN
	PTPN5	TAAR2																											IFT81
	PTPRK	TAL1																											IGFBP2
	PTPRQ	TARP																											IGFBP3
	PTPRR	TBX3																											IGFBP6
	PVR	TBX5																											IL22RA1
	PXMP4	TCAP																											IL5RA
	QDPR	TCEA2																											INHBB
	RAB11FIP1	TCF15																											INTU
	RAB17	TDRD10																											IQCA1
	RADIL	TEAD4																											IQCD
	RALGDS	TEF																											IQCG
	RANBP3L	TEK																											IQCH
	RASGEF1B	TFF2																											IQCK
	RASGRF1	TGFBR3																											IQUB
	RASGRP2	THBD																											IRF5
	RBFOX3	THSD1																											ITGB4
	REP15	TIE1																											ITGB8
	RGNEF	TKTL1																											IYD
	RGS9BP	TMCC2																											KATNAL2
	RIMKLA	TMEM100																											KCNB1
	RIMS4	TMEM140																											KCNJ16
	RNF144B	TMEM204																											KCNMA1
	RNF182	TMEM26																											KCNMB2
	ROR1	TMEM38A																											KCNRG
	RORC	TMIE																											KCTD1
	RP11-165H20.1	TMIGD2																											KIAA1217
	RPS6KA1	TMSB15A																											KIAA1324
	RSPO1	TNFAIP1																											KIAA1377
	RSPO2	TNFRSF8																											KIAA1407
	RTKN2	TNFSF10																											KIAA1751
	SAMD5	TNNT2																											KIAA1841
	SCAI	TNS3																											KIF19
	SCAPER	TOX2																											KIF21A
	SCARNA16	TPM3																											KIF24
	SCEL	TRGV7																											KIF3A
	SCN4B	TRIM14																											KIF6
	SCN7A	TRPC3																											KLHDC9
	SCNN1B	TSIX																											KLHL13
	SCUBE2	TSPAN14																											KLHL32
	SDPR	TSPAN18																											KLHL6
	SDR16C5	TSPAN32																											KLK10
	SEC14L4	TXK																											KLK12
	SEC14L6	ULBP1																											KLK13
	SECTM1	UNC13D																											KPNA7
	SEMA3E	USHBP1																											KRT15
	SEMA5A	VEGFC																											KRT23
	SERTM1	VIPR1																											KRT42P
	SESTD1	VWF																											KRT80
	SFTA2	WARS																											LAMC2
	SFTPA1	WFDC1																											LCA5
	SFTPD	WFIKKN2																											LCA5L
	SGCG	WTAP																											LCN2
	SGIP1	XCL1																											LDLRAD1
	SH2D4A	XKR6																											LEKR1
	SH3GL2	XLOC_005764																											LEP
	SH3GL3	XLOC_006923																											LGR4
	SHANK2	XLOC_008115																											LGSN
	SHISA2	XLOC_012046																											LMO3
	SHISA3	XLOC_012335																											LMOD1
	SHROOM3	XLOC_012861																											LOC100127909
	SIRPB1	YTHDF1																											LOC100128292
	SLAIN1	ZBTB16																											LOC100129387
	SLC10A4	ZDHHC14																											LOC100129534
	SLC16A12	ZNF331																											LOC100129617
	SLC19A1	ZNF366																											LOC100130547
	SLC19A3	ZNF503-AS1																											LOC100130557
	SLC1A1	ZNF541																											LOC100130899
	SLC1A7	ZNFX1																											LOC100131176
	SLC22A3																												LOC100131581
	SLC24A4																												LOC100132529
	SLC26A9																												LOC100216546
	SLC2A12																												LOC100233156
	SLC39A8																												LOC100270804
	SLC46A2																												LOC100505880
	SLC5A1																												LOC100507012
	SLC6A13																												LOC100652824
	SLFNL1																												LOC145694
	SLIT2																												LOC145837
	SNX22																												LOC152286
	SOSTDC1																												LOC153684
	SPACA4																												LOC201651
	SPIRE1																												LOC283174
	SPOCK2																												LOC283352
	SPRYD7																												LOC283454
	SPTBN1																												LOC283485
	SRRM4																												LOC284276
	ST6GALNAC5																												LOC285141
	ST7-AS1																												LOC338817
	STARD13																												LOC339240
	STARD9																												LOC388780
	STX11																												LOC400891
	STX19																												LOC440335
	SULT2B1																												LOC541473
	SUSD2																												LOC643037
	SVEP1																												LOC644656
	SYDE2																												LOC646903
	SYNDIG1L																												LOC727869
	SYNPO2L																												LOC728178
	SYT15																												LOC728196
	TBX4																												LOC728763
	TCF21																												LOC728978
	TDRD9																												LOC730202
	TEX14																												LOXL4
	TGFA																												LPP
	TGM1																												LPPR3
	THSD7A																												LRGUK
	TJP2																												LRP11
	TMBIM4																												LRP8
	TMEM130																												LRRC10B
	TMEM139																												LRRC18
	TMEM178																												LRRC23
	TNNC1																												LRRC34
	TNNT1																												LRRC43
	TOLLIP																												LRRC46
	TOP1																												LRRC48
	TRIL																												LRRC49
	TRIM58																												LRRC56
	TSC22D3																												LRRC6
	TSPAN12																												LRRC61
	TSPAN13																												LRRC71
	TSPAN15																												LRRIQ1
	TTN																												LRRIQ3
	TUFT1																												LRTOMT
	UACA																												LTF
	UNC13B																												LY6H
	UPK3B																												LYNX1
	USP53																												MAK
	VAPA																												MAP1A
	VEGFA																												MAP6
	VEPH1																												MAPK10
	VGLL3																												MARCH10
	VSIG10																												MAT1A
	VSIG2																												MB
	WASF3																												MCF2L
	WNT11																												MDH1B
	WNT3A																												MEIG1
	WNT7A																												MET
	WNT7B																												METRN
	WWC2																												MGC34796
	XIST																												MGC50722
	XLOC_001412																												MIA
	XLOC_002613																												MIR205HG
	XLOC_008015																												MLF1
	XLOC_008185																												MNS1
	ZBED2																												MOCOS
	ZNF323																												MOK
	ZNF365																												MORN1
	ZNF385B																												MORN2
	ZNF404																												MORN3
	ZNF441																												MORN5
	ZNF577																												MPPED2
	ZNF800																												MRVI1-AS1
	ZNRF3																												MS4A8B
																													MSMB
																													MTL5
																													MUC15
																													MUC16
																													MUC20
																													MUC4
																													MUC5B
																													MUC6
																													MUCL1
																													MYB
																													MYCBPAP
																													MYCL1
																													MYH11
																													MYLK3
																													MYOM1
																													NAT1
																													NBEA
																													NCS1
																													NEK10
																													NEK11
																													NELL2
																													NGEF
																													NHLRC4
																													NKX6-2
																													NME5
																													NME9
																													NPAS2
																													NPHP1
																													NPM2
																													NRG2
																													NRG4
																													NSUN7
																													NTF3
																													NTF4
																													NTN1
																													NTRK3
																													NTS
																													NUDT4
																													NUP62CL
																													NWD1
																													NXF2
																													NXF5
																													ODF2L
																													OSBPL6
																													OSCP1
																													OSTalpha
																													OTX1
																													OVOL2
																													OXTR
																													PACRG
																													PAIP2B
																													PAK6
																													PAX9
																													PCDH20
																													PCDP1
																													PCP4L1
																													PCSK4
																													PDE4DIP
																													PENK
																													PFN2
																													PGM2L1
																													PIH1D2
																													PIP
																													PITX1
																													PKIB
																													PKP2
																													PLA2G10
																													PLAC8
																													PLEKHG7
																													PLG
																													PLIN1
																													PLIN4
																													PNLDC1
																													PNMAL1
																													PP14571
																													PPAP2C
																													PPIL6
																													PPP1R14C
																													PPP1R32
																													PPP1R36
																													PPP1R42
																													PRDM8
																													PRIMA1
																													PRMT8
																													PROM1
																													PRR18
																													PRR7
																													PRRT3
																													PRSS12
																													PRSS22
																													PRUNE2
																													PSCA
																													PSD3
																													PSPH
																													PTCHD1
																													PTGFR
																													PTPRT
																													PTPRZ1
																													PVRL4
																													RAB26
																													RAB36
																													RABL2A
																													RAD54B
																													RAMP1
																													RBKS
																													RBM20
																													RBM24
																													RBM4B
																													RECQL5
																													REEP6
																													RERGL
																													RFX2
																													RGS22
																													RGS7BP
																													RHBDL2
																													RHOV
																													RHPN2
																													RIBC1
																													RIBC2
																													RIIAD1
																													RIMS1
																													ROPN1
																													ROPN1L
																													RPGRIP1L
																													RPS23
																													RSPH1
																													RSPH10B
																													RSPH4A
																													RSPH9
																													RTDR1
																													RTN4RL1
																													RYR3
																													S100P
																													SAA1
																													SAA2
																													SAA3P
																													SAA4
																													SCARNA13
																													SCGB1A1
																													SCGB2A1
																													SCGB3A1
																													SCGB3A2
																													SEC14L3
																													SERPINA6
																													SERPINB11
																													SERPINB13
																													SERPINB3
																													SERPINB4
																													SERPINI2
																													SIX1
																													SIX4
																													SLC16A9
																													SLC22A4
																													SLC23A1
																													SLC25A27
																													SLC27A2
																													SLC2A1
																													SLC44A4
																													SLC47A2
																													SLC4A11
																													SLC4A4
																													SLC4A5
																													SLC4A8
																													SLC6A16
																													SLC7A2
																													SLFN13
																													SLIT1
																													SLITRK3
																													SLITRK6
																													SNCAIP
																													SNTN
																													SORD
																													SOX2
																													SOX9
																													SPA17
																													SPAG16
																													SPAG17
																													SPAG6
																													SPAG8
																													SPATA17
																													SPATA18
																													SPATA4
																													SPATS1
																													SPDEF
																													SPEF1
																													SPEF2
																													SPEG
																													SPOCK3
																													SRD5A2
																													SRGAP3
																													ST6GALNAC1
																													STAC2
																													STAG3
																													STEAP3
																													STK33
																													STOML3
																													STOX1
																													STRBP
																													STYK1
																													SUSD4
																													SUSD5
																													SVOPL
																													SYT8
																													SYTL3
																													TBX1
																													TCN1
																													TCTE1
																													TCTEX1D1
																													TCTEX1D2
																													TCTEX1D4
																													TDRD6
																													TEKT1
																													TEKT2
																													TEKT3
																													TEKT4
																													TEX21P
																													TF
																													TFF3
																													TIMP4
																													TJP3
																													TMC4
																													TMC5
																													TMEM146
																													TMEM154
																													TMEM190
																													TMEM212
																													TMEM213
																													TMEM231
																													TMEM232
																													TMEM27
																													TMEM45A
																													TMEM45B
																													TMEM52
																													TMEM61
																													TMEM63C
																													TMPRSS7
																													TNNI2
																													TNNT3
																													TPPP3
																													TPTE2P6
																													TRIM2
																													TRIM29
																													TRIM31
																													TRIP13
																													TRPV4
																													TSGA10
																													TSNAXIP1
																													TSPAN1
																													TSPAN11
																													TSPAN19
																													TSPAN6
																													TSPAN8
																													TTC12
																													TTC16
																													TTC18
																													TTC21A
																													TTC25
																													TTC26
																													TTC29
																													TTC30B
																													TTLL10
																													TTLL6
																													TTLL9
																													TUBAL3
																													TUBB8
																													TUBBP5
																													TXLNB
																													UAP1
																													UBE2CBP
																													UBXN10
																													UGT8
																													VSIG8
																													VSTM2L
																													VTCN1
																													VWA2
																													VWA3A
																													VWA3B
																													VWA5B2
																													WDR16
																													WDR38
																													WDR52
																													WDR54
																													WDR63
																													WDR65
																													WDR66
																													WDR69
																													WDR78
																													WDR86
																													WDR96
																													WEE1
																													WFDC2
																													WFDC6
																													WNK2
																													WNT5B
																													XLOC_000626
																													XLOC_002997
																													XLOC_004598
																													XLOC_005327
																													XLOC_005730
																													XLOC_005810
																													XLOC_005921
																													XLOC_009378
																													XLOC_011950
																													XLOC_012568
																													YSK4
																													ZBBX
																													ZFHX2
																													ZFR2
																													ZG16B
																													ZMYND10
																													ZMYND12
																													ZNF165
																													ZNF334
																													ZNF474
																													ZNF750
																													ZNRD1-AS1
