# Supplementary material for: Identification of biomarkers in common chronic lung diseases by co-expression networks and drug-target interactions analysis
Source: Mol Med. 2020 Jan 17;26:9. doi: 10.1186/s10020-019-0135-9 (PMC6969427; doi:10.1186/s10020-019-0135-9)
Supplement: Supplementary file 4 — Additional file 4. The list of selected modules for three diseases. [file 10020_2019_135_MOESM4_ESM.xlsx]

## Sheet: Asthma
Selected Modules in 3 Analyses
Module-Trait Analysis	MM-GS Analysis	Disease-Associated Genes Analysis
black	Skyblue	Skyblue
brown	Stellblue	Lightyellow
cyan	Darkgreen
darkgreen	Lightyellow
darkmagneta
darkolivegreen
darkred
darkturquoise
greenyellow
grey60
lightcyan
lightyellow
orange
paleturquoise
plum1
purple
red
sienna3
skyblue
skyblue3
steelblue
white
yellow
yellowgreen

## Sheet: COPD
Selected Modules in 3 Analyses
Module-Trait Analysis	MM-GS Analysis	Disease-Associated Genes Analysis
black	Blue	Blue
blue	Pink	Brown
brown	Red	Grey60
cyan	Purple	Midnightblue
greenyellow	Turquoise
grey60	Tan
lightgreen	Brown
midnightblue	Yellow
pink	Black
purple	Cyan
red	Grey60
royalblue	Greenyellow
tan	Midnightblue
turquoise	Royalblue
yellow

## Sheet: IPF
Selected Modules in 3 Analyses
Module-Trait Analysis	MM-GS Analysis	Disease-Associated Genes Analysis
Blue	Blue	Blue
Lightgreen	Lightgreen	Lightgreen
Yellow	Yellow	Yellow
Purple	Purple	Purple
Red	Red	Red
brown	brown	Black
Salmon	Salmon
Green	Green
Black	Black
Pink	Pink
lightyellow	lightyellow
