# Supplementary material for: Identification of biomarkers in common chronic lung diseases by co-expression networks and drug-target interactions analysis
Source: Mol Med. 2020 Jan 17;26:9. doi: 10.1186/s10020-019-0135-9 (PMC6969427; doi:10.1186/s10020-019-0135-9)
Supplement: Supplementary file 6 — Additional file 6. The list of all gene symbols in candidate consensus modules. [file 10020_2019_135_MOESM6_ESM.xlsx]

## Sheet: Asthma-COPD
List Of Gene Symbols in Asthma-COPD Consensus Modules
black	blue	magneta	pink	purple	turquoise	yellow
AK4	AGBL2	AGPS	A4GALT	AKAP11	ABCA13	ABCD3
ARHGAP32	AK8	BBC3	ADAM11	ANKRD36	ABCC1	AGAP2
ARL13B	ALOX15	BCLAF1	AHSA2	ANKRD36BP2	ABI2	ANK3
ARMC2	ANKK1	C10orf76	BCL2L11	C4orf21	ACSBG1	ATF7IP
ATR	ARHGAP20	CCDC64B	BFSP1	CCDC109B	AIF1L	BCL7B
BTAF1	ARMC3	EMCN	C21orf58	CCR10	AKAP9	BHLHE41
BTBD3	C11orf16	EML1	CA6	CYP2B6	AKD1	BRWD1
C2orf55	C16orf93	GLIS2	CDH22	DMTF1	AKR1C1	C18orf12
CCDC99	C17orf72	HIST1H3D	CDK20	FAM133B	ANKFN1	C21orf63
CD164	C1orf114	HIST1H3F	CLU	GGT7	ANKRD54	C6orf27
CDH13	C1orf158	HIST1H3H	CT47A11	GOLGA6L10	ANKUB1	CARKD
CXCL12	C1orf168	IGF2	DIRC1	GUSBP1	ANO1	CBS
ELN	C3orf15	KIF26A	EN2	LOC100133050	ANXA2	CBWD5
ENPP5	C4orf47	MAN1A2	FAM131C	LOC100272216	ARMC4	CD55
EPB41L4B	C6	MITF	GPSM1	LOC653075	ATF3	CDS1
EXPH5	C6orf165	MLLT4	HMG20B	MICAL3	AXIN2	CFLAR
FAM65B	C9orf117	MPP7	HMGA2	NPIP	C11orf52	CGN
FGFR1	C9orf174	PIK3R5	HNMT	PDE7A	C11orf80	CMTM1
FKBP10	CARD16	RAB32	IQSEC2	PPP1R9A	C11orf88	CNTN3
GIGYF2	CARD17	RBM15B	KRTAP1-3	RNF180	C13orf26	COG4
GOLGB1	CCDC164	RECQL	KRTAP2-4	SETD6	C13orf30	DBF4B
ITIH5	CCDC17	RMND5A	LCE1A	SORBS2	C14orf45	DDAH1
KRT18	CCDC37	RPH3AL	LCE1C	SUN1	C14orf79	DOCK9
LMCD1	CCDC74B	SMARCA5	LFNG	TRIM2	C17orf110	EFCAB4A
MFSD8	CD1B	SORCS2	LOC100652762	ZMAT1	C1orf173	FAM105A
MLF1	CSH1	TTYH3	NPB	ZNF404	C22orf23	FAM134B
NEDD4L	CYP2F1	ZNF365	OXT	ZNF540	C6orf97	FAM171A1
NME7	CYP2J2	ZNF493	PDXDC2P		C7orf57	FAM65C
PGD	CYP4X1		RHBDL1		CAPN13	FAM70B
PLXNB1	DLEC1		RLTPR		CAPS2	FILIP1
PMS1	DNAH12		SPSB4		CASC2	FLNB
POLR1C	DNAH5		SUSD4		CC2D2A	FOXL1
RORC	DNAH7		SYNE1		CCDC146	FOXQ1
SEMA3C	DNAJA4		ZNF23		CCDC148	FUCA1
ST6GALNAC3	DNALI1		ZNF771		CCDC19	GAPVD1
TMEM67	DPY19L2P2				CCDC24	GAS8
TOX2	DZANK1				CCDC65	GM2A
TSPAN6	ENKUR				CCDC96	HCP5
WDR19	FAM166B				CCL13	HK2
	FAM81B				CETN2	HNF1A
	FANK1				CHST9	HSP90AA1
	FBXO36				CLDN8	ICOSLG
	FHOD3				CLEC4G	IFT80
	FLJ40852				CNGA4	INTU
	GOLGA2P5				CWH43	KANK3
	GSTA2				CXorf23	KIAA1009
	IQCA1				CYB561	KIAA1671
	IQUB				DNAH11	LOC644189
	KCTD1				DNAH6	LRRFIP1
	KIAA0319				DNER	MAGED2
	KIAA1257				DYNC2H1	MAMLD1
	KIAA1377				DZIP3	MDGA1
	KIAA1407				ECT2L	MICB
	KIAA1751				EFHB	MID1
	KIF19				EFHC1	MIPOL1
	KLC3				EFHC2	MRPL2
	KLHDC9				ELL3	MUC2
	LDLRAD1				EZR	NACAP1
	LOC100131176				FAM89A	NBPF14
	LOC100131581				FBXL13	NBPF3
	LOC400891				FHAD1	NCALD
	LRRIQ1				FKBP1A	NCBP2
	MDH1B				FOXA1	NUS1
	MOK				GJB7	OR2H1
	MPPE1				GOLM1	PLXNA2
	MYCBPAP				GRAMD3	RAPH1
	NME9				HCN4	RARA
	OFD1				HHLA2	RERG
	OSBPL6				IQCG	RIC3
	PHLDA3				IQCH	SLC31A1
	PITX1				IQCK	SLC7A8
	PPIL6				IRS1	SMARCA2
	PTGDR2				KCNRG	SPATA13
	PXN				KIAA1549	SPG7
	RAB36				LRRC37A3	STK38
	RBM20				LRRC48	SYNPO2
	RFX2				LXN	TARBP1
	RHOV				MAP9	TECPR1
	RSPH1				MAPK10	TMEM129
	RSPH4A				MNS1	TNRC18
	SHROOM3				MORN1	TRIM7
	SLC23A1				NEK11	TRNP1
	SPAG17				NPHP1	TTLL7
	SPAG8				NTRK3	TUBA3D
	SPEF2				OLFML2A	TUBB3
	STK33				PACRG	U2SURP
	TMEM232				PARP4	UBE2Z
	TSGA10				PPP1R36	UGGT1
	TSNAXIP1				PROM1	ULK4
	TTC16				PTCRA	VMA21
	TTC18				PZP	VNN1
	TTC21A				RABL2A	VSIG10
	USP43				RFX3	ZFAND5
	VSNL1				RIBC1	ZKSCAN1
	VTCN1				SAMD4A	ZNF211
	VWA3A				SEC14L3	ZNF254
	WDR96				SEC16A	ZNF323
					SH3BP4	ZNF480
					SIX4	ZRSR2
					SLC22A4
					SLC27A2
					SLC35E2
					SLC44A4
					SNTN
					SPAG6
					SRGAP3
					STOML3
					STRBP
					SYNDIG1
					SYTL3
					TEKT1
					TEKT3
					TTC29
					UBXN10
					UNC119B
					WDR52
					WDR65
					WDR66
					WDR92
					XKRX
					XRN2
					ZBBX
					ZNF396
					ZNF436

## Sheet: Asthma-IPF
List Of Gene Symbols in Asthma-IPF Consensus Modules
purple	yellow
ABCC3	AATK
ABCG2	ADAMTS14
ALS2CL	ALG1
AMPD3	ARHGEF4
C1orf186	BAI2
COL13A1	C16orf74
COL15A1	C18orf1
COL5A2	CARD16
CPA3	CARD17
CSGALNACT1	CASKIN2
CTHRC1	CASZ1
DENND2A	CBS
DIO2	CHGA
DKK3	CLDN11
DUSP5P	CLN8
FBLIM1	CNTN3
FGF2	CPNE7
GIMAP6	CT47A11
GLB1L	DGKZ
HBD	DHH
HPGDS	EDNRB
JAM2	EML1
LNX2	ENHO
LRRC17	FAM105A
LTBP1	FAM188B
MLPH	FGF7
MS4A2	FOXL1
RASD1	FOXQ1
RBP5	GJB3
RGNEF	GLIS2
ROR2	GP9
SFRP1	GPR12
SIGLECP3	GRRP1
THY1	GSG1
TMC5	HCP5
TNC	HNF1A
TPSAB1	INTU
	JAK3
	KCNMA1
	KIAA1644
	LDB3
	LILRB3
	LOC401022
	LOC645431
	MFI2
	NR4A3
	NR5A2
	PP14571
	RAPH1
	REL
	STAG3
	SYNE1
	SYNPO2
	TAAR2
	VWA5B2
	WNT10A
	ZNF404

## Sheet: COPD-IPF
List Of Gene Symbols in COPD-IPF Consensus Modules
blue	brown	green	yellow
ADAMTSL3	ADARB2	AHSA2	ABI3BP
AGER	AFAP1L1	C9orf173	ABL2
AHNAK	AKAP2	CCR10	ABLIM1
AJUBA	ALS2CL	CD79A	ADD1
ANKRD29	ANKRD20A2	CXCR5	AFF1
ANXA3	ANKRD20A8P	DERL3	AFF3
ARHGEF2	ARHGAP29	EAF2	AKAP11
ARHGEF26	ARHGEF10	FAM21C	ATP13A4
ATOH8	ASB9	FCRL1	C6orf174
BAI3	B3GALNT1	FCRL5	C6orf204
BAIAP2	BFSP1	IGLL1	CDKN1B
BHLHE22	BTNL9	JSRP1	CTTNBP2NL
C11orf9	C10orf25	KCP	EIF3C
C21orf33	C1orf115	KIAA0125	HIST1H4E
C5orf38	CCDC48	KRT81	HUWE1
CAV1	CCDC85A	LOC100130811	LAMA4
CAV2	CCRL1	LOC100288292	LOC100130276
CDH13	CHST1	LOC401847	LOC285178
CDO1	CLDN5	LOC96610	LOC647979
CHRDL2	CLEC14A	MGC16025	MAP3K4
CLDN18	CTNNAL1	MZB1	MBTD1
CLIC5	CYP3A5	NYX	MLLT4
CNTN6	CYP3A7	PDK1	MXI1
COL4A3	DACH1	PIM2	MYOF
COL4A4	DNM3	PNOC	NFIX
COMP	DOK6	PPIH	PDGFA
CTNND2	EDA	RAPH1	PKD1
CYP1B1	EDN1	SEPT2	PLEKHM1
CYS1	EFR3B	SLC25A45	PPFIBP1
DAPK2	EML1	SLC2A5	PPP1R9A
DPP6	EPHB4	SMR3A	PTPN14
ECEL1P2	FAM189A1	SPRNP1	RAB11FIP1
EMP2	GDPD3	STX19	RN18S1
EPB41L5	GIMAP6	TBC1D3	RORA
FAM105A	GPIHBP1	TMEM238	SCARNA16
FAM167A	GRM8	TNRC18	SP9
FAM176A	HLX	VPREB3	SPATA13
FAM189A2	HULC	ZBP1	SUSD2
FAM46B	IHH		TGFBR2
FGF12	KCNK3		TRIB2
FLT4	KCNMB4		UTRN
FRMD3	KDR		WWP2
FRY	KIAA1462
FZD8	KL
GPM6A	LAMC3
GPM6B	LDB2
GPRC5A	LIFR
GPRIN2	LIMS2
GRAMD2	LINC00472
GRIA1	LOC90246
IL13RA2	LPHN2
ITLN2	LRRN3
JPH1	MPP3
KCNN4	MYZAP
KIAA0408	NDRG4
KIF26B	NEO1
KLC3	NKD1
LAMA3	NOTCH4
LIMCH1	NRG3
LMO7	NTNG1
LOC400568	OBSCN
LRRN4	OLFML2A
MAPK4	PNMT
MMP1	PTPRB
MS4A15	QRICH2
MYO5B	RADIL
NCKAP5	RAPGEF4
NEBL	RASIP1
NEDD4L	RPL23AP32
PARD6B	RXFP1
PDZD2	SDPR
PKDCC	SEMA6A
PLLP	SHANK3
PTPN21	SLC2A12
RAB17	SMAD7
RGS9BP	SPTAN1
ROR1	SPTBN1
SCEL	SSTR1
SEMA3E	STARD13
SEMA5A	STEAP1
SERTM1	TBX3
SESTD1	TCAP
SH3GL2	TCEA2
SH3GL3	TGFBR3
SHANK2	THSD1
SLC17A9	TIE1
SLC1A1	TMEM204
SOSTDC1	TMSB15A
SPP1	TOX2
ST6GALNAC5	TRPC3
SULT2B1	TUBB3
TJP2	XLOC_005764
TMEM139	ZDHHC14
TNNC1	ZNF366
TSPAN13
TUFT1
UNC13B
VEGFA
VSIG10
VSIG2
WNT7A
WNT7B
XLOC_006924
