# Supplementary material for: Identification of biomarkers in common chronic lung diseases by co-expression networks and drug-target interactions analysis
Source: Mol Med. 2020 Jan 17;26:9. doi: 10.1186/s10020-019-0135-9 (PMC6969427; doi:10.1186/s10020-019-0135-9)
Supplement: Supplementary file 7 — Additional file 7. Significant biological pathways and GO Biological Processes in disease-specific modules. [file 10020_2019_135_MOESM7_ESM.xlsx]

## Sheet: Asthma Modules Enrichment
Module	Pathway/BP	Term	Overlap	P-value	Adjusted P-value	Old P-value	Old Adjusted P-value	Z-score	Combined Score	Genes
skyblue	Pathway	TGF beta signaling pathway_Homo sapiens_h_tgfbPathway	2018-01-20	0.0178553	0.0319224	0.0308805	0.0540834	-1.52076	6.12174	TAB1
		NF-kB Signaling Pathway_Homo sapiens_h_nfkbPathway	2018-01-21	0.0187402	0.0319224	0.0323389	0.0540834	-1.59047	6.32545	TAB1
		How Progesterone Initiates the Oocyte Maturation_Homo sapiens_h_mPRPathway	2018-01-23	0.0205075	0.0319224	0.0352525	0.0540834	-1.60863	6.25268	PIN1
		WNT Signaling Pathway_Homo sapiens_h_wntPathway	2018-01-30	0.0266697	0.0319224	0.0454153	0.0540834	-1.36784	4.95736	TAB1
		Toll-Like Receptor Pathway_Homo sapiens_h_tollPathway	1/35	0.0310488	0.0319224	0.0526415	0.0540834	-1.36162	4.72781	TAB1
		Signal transduction through IL1R_Homo sapiens_h_il1rPathway	1/36	0.0319224	0.0319224	0.0540834	0.0540834	-1.31996	4.54654	TAB1

## Sheet: COPD Modules Enrichment
Modules	Pathway/BP	Term	Overlap	P-value	Adjusted P-value	Old P-value	Old Adjusted P-value	Z-score	Combined Score	Genes
Brown	Pathway	Lysosome_Homo sapiens_hsa04142	18.123	0.00000000004080279228386046888445461667689596017838393748888847767375409603118896484375	0.0000000068504809852632376657738540702557994421795228845439851284027099609375	0.00000001501588565902762524249599716992531472925520574790425598621368408203125	0.00000301114972540015966799412973353700095913154655136168003082275390625	-1.7746146567851577	42.45281202773254	CD164;DNASE2B;SLC11A1;FUCA1;LAPTM5;MCOLN1;LIPA;CTSS;PLA2G15;GM2A;LAMP2;TPP1;MAN2B1;CD68;CTSD;ATP6V0D2;ARSB;CTSC
		Tuberculosis_Homo sapiens_hsa05152	21.178	0.00000000006372540451407662608262638212377852731105321026916499249637126922607421875	0.0000000068504809852632376657738540702557994421795228845439851284027099609375	0.00000002801069512000148420640785094058722304311004336341284215450286865234375	0.00000301114972540015966799412973353700095913154655136168003082275390625	-1.7799081547448288	41.785903116401535	CD74;CIITA;FCER1G;ITGAM;SYK;CARD9;ITGB2;NOD2;LSP1;CTSS;IL1A;FCGR2A;CLEC7A;LAMP2;MRC1;ITGAX;BID;HLA-DQA2;CTSD;ATP6V0D2;TLR2
		Osteoclast differentiation_Homo sapiens_hsa04380	16.132	0.0000000083182614001087587497880327237591291389406933376449160277843475341796875	0.0000005961420670077944206329879396621951315182741382159292697906494140625	0.000000998015616077355407649292044769406828663704800419509410858154296875	0.00007152445248554379990911511466578076579025946557521820068359375	-1.8123864653171184	33.719110492142484	LILRA6;SPI1;NCF1;SYK;NCF2;NCF4;CYBB;CYBA;LILRB1;TREM2;LILRA2;SIRPB1;IL1A;FCGR2A;BTK;PPARG
		Phagosome_Homo sapiens_hsa04145	17.154	0.000000011900501210156482531548672622323525871479432680644094944000244140625	0.0000006396519400459109162184064521772253186782108969055116176605224609375	0.00000148299631730362966580282109430033443686625105328857898712158203125	0.000079711052055070089560583068699628483955166302621364593505859375	-1.634574140364531	29.825559970158526	MSR1;ITGAM;NCF1;NCF2;NCF4;ITGB2;CYBB;CYBA;CTSS;FCGR2A;CLEC7A;LAMP2;MRC1;OLR1;HLA-DQA2;ATP6V0D2;TLR2
		Leishmaniasis_Homo sapiens_hsa05140	11.73	0.000000193866887267065264883873255963298021242735558189451694488525390625	0.00000833627615248380744879773407429723874884075485169887542724609375	0.000008308762265367374057222805971978374373065889813005924224853515625	0.00035727677741079709970717370737247620127163827419281005859375	-1.7442630435237518	26.959493668698485	IL1A;FCGR2A;ITGAM;NCF1;NCF2;ITGB2;NCF4;PTPN6;CYBA;HLA-DQA2;TLR2
		Staphylococcus aureus infection_Homo sapiens_hsa05150	9.56	0.000001451721115080420537477652771773950490796778467483818531036376953125	0.00005202000662371506520091635206171076788450591266155242919921875	0.000035800592753966790048048007832903749658726155757904052734375	0.0012828545736838100309318289049542727298103272914886474609375	-1.627646943067109	21.880068407774775	C1QB;C1QA;FCGR2A;ITGAM;ITGB2;PTAFR;ITGAL;HLA-DQA2;C1QC
		Pertussis_Homo sapiens_hsa05133	9.75	0.000017267710497152427106919148069863467753748409450054168701171875	0.00053036539384111020499490418700361260562203824520111083984375	0.000271573205399503500405422595775917216087691485881805419921875	0.00834117702298474948674478213206384680233895778656005859375	-1.5441006601003624	16.93364585367603	PYCARD;C1QB;IL1A;C1QA;ITGAM;ITGB2;IRF8;LY96;C1QC
		Complement and coagulation cascades_Homo sapiens_hsa04610	9.79	0.00002638972965084035549412390386780913331676856614649295806884765625	0.000709223984366334574656887124177728765062056481838226318359375	0.0003860871345810428889415433229004293025354854762554168701171875	0.0103760917418655278232630934098779107443988323211669921875	-1.5958778563263911	16.824599196367497	C1QB;C1QA;SERPINA1;ITGAM;SERPIND1;ITGB2;PLAUR;ITGAX;C1QC
		Butirosin and neomycin biosynthesis_Homo sapiens_hsa00524	3.5	0.00007535864745390641219850713650174611757392995059490203857421875	0.00180023435584331981985928283762632418074645102024078369140625	0.0008385176469456689062054177696836632094345986843109130859375	0.020031254899257645851751163945664302445948123931884765625	1.0424103141708891	-9.895863670205653	HK3;HKDC1;HK2
		Leukocyte transendothelial migration_Homo sapiens_hsa04670	10.118	0.0001231031690831431066844581234676070380373857915401458740234375	0.0026467181352875768750310125909663838683627545833587646484375	0.00156296665742420887341979085505272450973279774188995361328125	0.03360378313462049348903093459739466197788715362548828125	-1.4954344019696522	13.462629931215776	ITGAM;NCF1;NCF2;NCF4;ITGB2;RAC2;CYBB;CYBA;ITGAL;VAV1
		Amino sugar and nucleotide sugar metabolism_Homo sapiens_hsa00520	6.48	0.0003573160243590267778034108570039961705333553254604339599609375	0.0064345289046881422312385012673985329456627368927001953125	0.0024039711567314134103845457701709165121428668498992919921875	0.043071149891437822410100721981507376767694950103759765625	-1.3852741762120226	10.994768680894534	HK3;HKDC1;FPGT;NPL;RENBP;HK2
		Natural killer cell mediated cytotoxicity_Homo sapiens_hsa04650	10.135	0.00036953097577815431640235743770972476340830326080322265625	0.0064345289046881422312385012673985329456627368927001953125	0.003910918847293770074513563628215706557966768741607666015625	0.052552972010510033695762643901616684161126613616943359375	-1.567367513577219	12.3873380367527	FCER1G;SYK;KLRC3;ITGB2;RAC2;PTPN6;ITGAL;BID;HCST;VAV1
		Fructose and mannose metabolism_Homo sapiens_hsa00051	5.32	0.000389064538423003936258581791918231829185970127582550048828125	0.0064345289046881422312385012673985329456627368927001953125	0.0023248184065696717894022871320203194045461714267730712890625	0.043071149891437822410100721981507376767694950103759765625	-0.9094084990587021	7.140462114226506	HK3;HKDC1;FPGT;FBP1;HK2
		PPAR signaling pathway_Homo sapiens_hsa03320	7.69	0.0004311861600109615270080831717081082388176582753658294677734375	0.00662178745731119462736291580995384720154106616973876953125	0.0031536425072000357806845105557158603915013372898101806640625	0.05066591235433566542400996013384428806602954864501953125	-1.2862476672455747	9.967095403252973	CYP27A1;FABP3;FABP4;GK;FABP5;OLR1;PPARG
		Bile secretion_Homo sapiens_hsa04976	7.71	0.000513798111216450426215474056590437612612731754779815673828125	0.0070690916896142437508832045978124369867146015167236328125	0.00365171403913738638891128829300214420072734355926513671875	0.0523412345609692020165226722383522428572177886962890625	-1.2952881788259938	9.810098367729246	ABCC3;NCEH1;AQP9;SCTR;ADCY7;PRKACB;CFTR
		Fc gamma R-mediated phagocytosis_Homo sapiens_hsa04666	8.93	0.000526071939692222823037326406847569160163402557373046875	0.0070690916896142437508832045978124369867146015167236328125	0.00418725949772315482466655822690881905145943164825439453125	0.052956517177086957770537622991469106636941432952880859375	-1.434722312848831	10.832257604344505	HCK;FCGR2A;NCF1;SYK;LIMK1;RAC2;DOCK2;VAV1
		Prion diseases_Homo sapiens_hsa05020	5.35	0.000597336939863901835411075236237365970737300813198089599609375	0.00755455541592581734933187220804029493592679500579833984375	0.0032991756881892990611870875028444061172194778919219970703125	0.05066591235433566542400996013384428806602954864501953125	-0.9274133621345027	6.88421648187411	C1QB;IL1A;C1QA;PRKACB;C1QC
		Platelet activation_Homo sapiens_hsa04611	9.122	0.000741234817431735810121240515258023151545785367488861083984375	0.008853638097101289294865722467875457368791103363037109375	0.006249955991140206980338778208761141286231577396392822265625	0.07465225211639692215470631708740256726741790771484375	-1.4676362921969812	10.577538144118723	FCGR2A;FCER1G;SYK;TBXAS1;BTK;ADCY7;PRKACB;PLCB2;FERMT3
		Chemokine signaling pathway_Homo sapiens_hsa04062	11.187	0.00132387227341799855462323165511406841687858104705810546875	0.01498065993604577421371981671427420224063098430633544921875	0.01246334768717426676187809420071062049828469753265380859375	0.1276009406067841467358192630854318849742412567138671875	-1.4612765073704883	9.684163335034444	FGR;HCK;GNGT2;NCF1;RAC2;DOCK2;ADCY7;PRKACB;PLCB2;VAV1;CXCL16
		Hematopoietic cell lineage_Homo sapiens_hsa04640	7.88	0.0018406878146041915321473592115353312692604959011077880859375	0.01922455693460896342106281053929706104099750518798828125	0.01063833482250122440537776213886900222860276699066162109375	0.12038115720198754032832511029482702724635601043701171875	-1.2314390066880392	7.755129948352148	IL1A;ITGAM;CD37;CSF2RA;CD1B;CD33;CD1A
		Carbon metabolism_Homo sapiens_hsa01200	8.113	0.0018777474215199451736124647283077138126827776432037353515625	0.01922455693460896342106281053929706104099750518798828125	0.01212525753727101106294039567501386045478284358978271484375	0.1276009406067841467358192630854318849742412567138671875	-1.1947844118991642	7.500477075060098	HK3;G6PD;IDH1;HKDC1;PGD;SDSL;FBP1;HK2
		B cell receptor signaling pathway_Homo sapiens_hsa04662	6.73	0.003274245454651029778314619278489772113971412181854248046875	0.031998307852271430651303063541490701027214527130126953125	0.01532939662068649212811610738071976811625063419342041015625	0.1498100124294361734644809303063084371387958526611328125	-1.2904210973322592	7.383360882296836	SYK;BTK;RAC2;PTPN6;PIK3AP1;VAV1
		Legionellosis_Homo sapiens_hsa05134	5.55	0.0046326617082920566736969902876808191649615764617919921875	0.04330531596881705136414808521294617094099521636962890625	0.0181931265202819568427283769551650038920342922210693359375	0.1700661826895921990843163484896649606525897979736328125	-0.9936792883349982	5.3406522463937245	PYCARD;ITGAM;ITGB2;NLRC4;TLR2
		Regulation of lipolysis in adipocytes_Homo sapiens_hsa04923	5.56	0.005005710938056302794496588148831506259739398956298828125	0.044842827153421048469450482798492885194718837738037109375	0.0194192205462879359523231670436871354468166828155517578125	0.1739638507271627776429312461914378218352794647216796875	-1.04695570895576	5.545908477332337	FABP4;PDE3B;ABHD5;ADCY7;PRKACB
		NOD-like receptor signaling pathway_Homo sapiens_hsa04621	5.57	0.005399559944061565856798790008497235248796641826629638671875	0.04643621551892947174611236960117821581661701202392578125	0.020698428697220376537568853336779284290969371795654296875	0.1780064867960952368353133579148561693727970123291015625	-0.8548590205027642	4.463593220911123	PYCARD;CARD9;PYDC1;NLRC4;NOD2
		Viral myocarditis_Homo sapiens_hsa05416	5.59	0.006252047257693605329664787717547369538806378841400146484375	0.051699621554004808465787590421314234845340251922607421875	0.0234192959413995309414513457113571348600089550018310546875	0.1936595625923422658853922939670155756175518035888671875	-0.9012457374032373	4.573683602736493	ITGB2;RAC2;ITGAL;BID;HLA-DQA2
		Insulin signaling pathway_Homo sapiens_hsa04910	8.139	0.0066407465122460367090706512271935935132205486297607421875	0.052880018523440659727885559959759120829403400421142578125	0.034469568666661322409172640846009016968309879302978515625	0.262046898606882072702006780673400498926639556884765625	-1.1330354105553282	5.6816410716647425	HK3;HKDC1;PDE3B;EIF4EBP1;PRKACB;FBP1;SH2B2;HK2
		Immune System_Homo sapiens_R-HSA-168256	81.1547	0.00000000000000041620102597654866525449400205252595527182144755258541568565533452783711254596710205078125	0.0000000000002696982648328035236464289876253656405460761014136750191028113476932048797607421875	0.0000000000023919690733548450227449109037738676666710879725741278889472596347332000732421875	0.000000001549995959533939577969876533430730602969305209626327268779277801513671875	-2.2322333417979285	79.05535475860985	CIITA;SIGLEC9;ITGAM;NCF1;NCF2;ITGB2;NCF4;TREM2;ITGAL;CTSS;SIRPB1;PYCARD;MRC1;CLEC5A;LGALS9;PRKACB;CTSD;CTSC;CD33;HAVCR2;FCER1G;SYK;SLC11A1;CYBB;CYBA;VAV1;IL17RA;CLEC4A;FGR;IL1A;HCK;OAS1;BTK;TRIM14;TLR8;IRF8;CD300C;HCST;ATP6V0D2;TLR2;C1QB;LILRA6;C1QA;SEH1L;PDE1B;PTAFR;LY96;NLRC4;NOD2;LILRA2;ADCY7;CD1B;CSF2RA;CD1A;CLEC7A;ICOS;CD300LF;HLA-DQA2;FCGR1B;LAIR1;CD74;SRMS;IL37;SIGLEC11;CRTAM;LIMK1;CARD9;L…
		Immunoregulatory interactions between a Lymphoid and a non-Lymphoid cell_Homo sapiens_R-HSA-198933	20.157	0.000000000044867956508229977556707315750633854010975820614248732454143464565277099609375	0.0000000145372179086665132712104472911297803339181200499297119677066802978515625	0.000000005242038442945467639180580159651012817079163141897879540920257568359375	0.00000169842045551433142245027936578782856713587534613907337188720703125	-2.001649672730806	47.69390172145113	LILRA6;SIGLEC9;SIGLEC11;CRTAM;ITGB2;LILRB1;TREM2;LILRA2;ITGAL;CD1B;CD1A;TREML1;CD300C;SIGLEC1;CD300LF;HCST;SIGLEC7;CD33;LAIR1;SIGLEC5
		Adaptive Immune System_Homo sapiens_R-HSA-1280218	41.762	0.0000000076434625400894336653151252595171649684147041625692509114742279052734375	0.000001650987908659317658473177255207264835235037025995552539825439453125	0.000001391492440796596408454492178885519848563490086235105991363525390625	0.0003005623672120648326964997831822756779729388654232025146484375	-2.2661218027586103	42.352491094173004	LILRA6;SIGLEC9;NCF1;NCF2;NCF4;ITGB2;TREM2;ITGAL;LILRA2;CD1B;CD1A;CTSS;MRC1;ICOS;CD300LF;PRKACB;HLA-DQA2;FCGR1B;CTSD;CTSC;CD33;LAIR1;CD74;SRMS;SYK;SIGLEC11;CRTAM;CYBB;LILRB1;CYBA;VAV1;TREML1;BTK;PTPN6;SIGLEC1;CD300C;OSBPL1A;PIK3AP1;HCST;SIGLEC7;SIGLEC5
		RHO GTPases Activate NADPH Oxidases_Homo sapiens_R-HSA-5668599	6.13	0.0000000898627049452975574364891296619273219903334393166005611419677734375	0.000014557758201138203669436528564506971861192141659557819366455078125	0.0000033062984306341367503269575156554793693430838175117969512939453125	0.0005356203457627301857402191131996005424298346042633056640625	-2.0049577166885753	32.530404532127406	NCF1;NCF2;NCF4;RAC2;CYBB;CYBA
		Metabolism of lipids and lipoproteins_Homo sapiens_R-HSA-556833	35.659	0.00000013938271976482462567262254372890684095409596920944750308990478515625	0.00001730606532767218957232120690736820733945933170616626739501953125	0.000012296814518135238219445799778828387616158579476177692413330078125	0.00132805596795860570737135564201025772490538656711578369140625	-2.1984223608073137	34.704388398159004	ALAS1;MOGAT1;HSD17B14;ABHD5;GM2A;INPP5F;ALOX5;APOE;PRKACB;ARSB;ABCC3;HSD3B7;CERS6;GK;IDH1;SYNJ2;FIG4;CYP27A1;FABP3;FABP4;NCEH1;FABP5;GPAM;APOC2;AGPS;TBXAS1;GPD1;ALOX5AP;PNPLA3;ACOT1;PLBD1;PPARG;FAR2;PNPLA6;ACOT4
		Cross-presentation of particulate exogenous antigens (phagosomes)_Homo sapiens_R-HSA-1236973	5.8	0.000000160241345626594362597296138973901324931148337782360613346099853515625	0.00001730606532767218957232120690736820733945933170616626739501953125	0.0000075627405288109866981507110883509170662364340387284755706787109375	0.0009801311725339038015414327986718490137718617916107177734375	-1.0764715116219072	16.843102735458235	NCF1;NCF2;NCF4;CYBB;CYBA
		ROS, RNS production in response to bacteria_Homo sapiens_R-HSA-1222556	7.34	0.0000039011433336744933664231270442623866756548522971570491790771484375	0.000361134411460153101174064271816632754052989184856414794921875	0.0000409828506510714481408767795311831605431507341563701629638671875	0.0037938410316991854308310561094685908756218850612640380859375	-2.1071426251402596	26.242861833204966	NCF1;NCF2;SLC11A1;NCF4;CYBB;CYBA;ATP6V0D2
		Cell surface interactions at the vascular wall_Homo sapiens_R-HSA-202733	11.101	0.000005270222548366230798963343040508533476895536296069622039794921875	0.0004268880264176647099626238368585973148583434522151947021484375	0.00006146719207717369162259635206879693214432336390018463134765625	0.00497884255825106931958590195108627085573971271514892578125	-1.8881506721865526	22.947522066789634	CD74;DOK2;SLC7A7;FCER1G;ITGAM;ITGB2;ITGAX;OLR1;PTPN6;CD58;ITGAL
		Hemostasis_Homo sapiens_R-HSA-109582	28.552	0.000006182967261030268365140823150216675685442169196903705596923828125	0.00044517364279417930873761211074679522425867617130279541015625	0.00021103788290501628781108134358390771012636832892894744873046875	0.01519472756916117293923829123514224193058907985687255859375	-2.0839572420390753	24.994383528160075	SERPINA1;ITGAM;PDE1B;DOCK8;ITGB2;PDE3B;ITGAL;CSF2RA;GNGT2;LAMP2;ITGAX;RAC2;OLR1;CD58;PRKACB;SH2B2;CD74;FCER1G;SERPIND1;SYK;PLAUR;VAV1;FGR;DOK2;SLC7A7;CAPZA1;PTPN6;DOCK2
		Hormone-sensitive lipase (HSL)-mediated triacylglycerol hydrolysis_Homo sapiens_R-HSA-163560	5.2	0.00003643404133274753798309164576352259246050380170345306396484375	0.0023609258783620404829883820951863526715897023677825927734375	0.0002479452033806700647806942061635027130250819027423858642578125	0.0160668491790674182462250740854869945906102657318115234375	-1.8986852145277542	19.404576219156997	FABP3;FABP4;FABP5;ABHD5;PRKACB
		Innate Immune System_Homo sapiens_R-HSA-168249	33.807	0.0000757229462295888416066558246342310667387209832668304443359375	0.00433141114235300987711507758604057016782462596893310546875	0.00220676741564824162311619915044502704404294490814208984375	0.0953323523560040408941773648621165193617343902587890625	-2.3407345602730656	22.209894438704314	C1QB;C1QA;ITGAM;PDE1B;ITGB2;LY96;TREM2;NLRC4;NOD2;ADCY7;CSF2RA;CTSS;SIRPB1;PYCARD;CLEC7A;CLEC5A;PRKACB;FCER1G;SYK;CARD9;LIMK1;LY86;S100B;VAV1;CLEC4A;FGR;HCK;FCGR2A;CAPZA1;BTK;TLR8;TLR2;C1QC
		Lipid digestion, mobilization, and transport_Homo sapiens_R-HSA-73923	8.71	0.00008021131745098166137934725394842416790197603404521942138671875	0.00433141114235300987711507758604057016782462596893310546875	0.00050939692528365033107051740302040343522094190120697021484375	0.03000810978034594567187554048359743319451808929443359375	-1.724478160180179	16.263287851585442	FABP3;NCEH1;FABP4;FABP5;APOC2;ABHD5;APOE;PRKACB
		Interferon gamma signaling_Homo sapiens_R-HSA-877300	9.93	0.000096650681466634998334312711687488217648933641612529754638671875	0.004817664737721498620370841337035017204470932483673095703125	0.000639777000695989175350908428896445911959744989871978759765625	0.034547958037583419155236441611123154871165752410888671875	-1.6847901128741385	15.574886020888515	CIITA;OAS1;PTAFR;TRIM14;IRF8;PTPN6;HLA-DQA2;FCGR1B;PTPN2
		Antigen processing-Cross presentation_Homo sapiens_R-HSA-1236975	8.82	0.00022236914097310830711572149365196082726470194756984710693359375	0.01005380668520849431202268675633604289032518863677978515625	0.00121419552478423012180364093381967904861085116863250732421875	0.060522976927706244321125694796137395314872264862060546875	-1.972536172325481	16.591340547912136	NCF1;NCF2;NCF4;MRC1;CYBB;CYBA;FCGR1B;CTSS
		Metabolism_Homo sapiens_R-HSA-1430728	60.1908	0.0002327270066020484533438061891530423963558860123157501220703125	0.01005380668520849431202268675633604289032518863677978515625	0.0149992991142396149550908290848383330740034580230712890625	0.318631906790431129739005200462997891008853912353515625	-2.1297420624445875	17.816664836501097	ALAS1;DPYS;MOGAT1;APIP;HNMT;HK2;HK3;GNGT2;GM2A;KYNU;UPP1;PRKACB;ABCC3;G6PD;CERS6;SLC6A12;KMO;PGD;GCHFR;CYP27A1;RBP4;MTHFD2;AGPS;GPD1;PLBD1;ACOT1;PPARG;FAR2;FBP1;PLCB2;ACOT4;SEH1L;MGST1;HSD17B14;ABHD5;ADCY7;DDO;CHST11;INPP5F;ALOX5;HMOX1;ST3GAL6;APOE;ARSB;HSD3B7;GK;IDH1;SYNJ2;FIG4;FABP3;FABP4;NCEH1;FABP5;GPAM;APOC2;TBXAS1;ALOX5AP;PNPLA3;MAN2B1;PNPLA6
		Antigen activates B Cell Receptor (BCR) leading to generation of second messengers_Homo sapiens_R-HSA-983695	6.47	0.0003179068139746205772823428592488426147610880434513092041015625	0.012875225965972132702308527996137854643166065216064453125	0.0014372274572229571006076742634149923105724155902862548828125	0.06652309944860544665967694299979484640061855316162109375	-1.7543267495565957	14.128913016903857	SRMS;SYK;BTK;PTPN6;PIK3AP1;VAV1
		Toll-Like Receptors Cascades_Homo sapiens_R-HSA-168898	10.14	0.00049330171602808884322166615987725890590809285640716552734375	0.0188035007050706796938310816358352894894778728485107421875	0.002792817376206609657207646790766375488601624965667724609375	0.1064556270459931230920602729383972473442554473876953125	-2.025770180144958	15.425003333060657	ITGAM;ITGB2;LY86;BTK;TLR8;LY96;NOD2;S100B;CTSS;TLR2
		GPVI-mediated activation cascade_Homo sapiens_R-HSA-114604	6.53	0.000615067497160385191594389464597725236671976745128631591796875	0.022142429897773867331078889719719882123172283172607421875	0.0025103174500758530796051815059399814344942569732666015625	0.101667856728072047989286375013762153685092926025390625	-1.6581536894807745	12.260021173097613	FCER1G;SYK;RAC2;PTPN6;CSF2RA;VAV1
		Dectin-2 family_Homo sapiens_R-HSA-5621480	3.1	0.000839677372459347154919073741297097512870095670223236083984375	0.0275911878371116921215833173164355685003101825714111328125	0.003077521326360453148007767509852783405221998691558837890625	0.1107907677489763098588326784010860137641429901123046875	-1.03503423136683	7.330622512430884	CLEC4A;FCER1G;SYK
		Transmembrane transport of small molecules_Homo sapiens_R-HSA-382551	24.594	0.0008515798715157930041941281018580411910079419612884521484375	0.0275911878371116921215833173164355685003101825714111328125	0.01025887953597672160033216215424545225687325000762939453125	0.30217063360513252145977958207367919385433197021484375	-1.9797481674075277	13.99368611953536	ABCC3;SEH1L;SLC47A1;SLC31A1;SLC11A1;AQP9;SLC6A12;MAGT1;MCOLN1;ADCY7;HK2;SLC2A9;SLC6A6;HK3;SLC7A7;GNGT2;SLC22A15;SLCO2B1;FLVCR1;HMOX1;SLC15A3;PRKACB;ATP6V0D2;CFTR
		IRAK4 deficiency (TLR2/4)_Homo sapiens_R-HSA-5603041	3.11	0.00113761117747829287351335469935520450235344469547271728515625	0.03350782013663335112685359717943356372416019439697265625	0.003849489424331996832717717182958949706517159938812255859375	0.12472345734835670050255629348612274043262004852294921875	-1.0975627155434866	7.44018521681	BTK;LY96;TLR2
		MyD88 deficiency (TLR2/4)_Homo sapiens_R-HSA-5602498	3.11	0.00113761117747829287351335469935520450235344469547271728515625	0.03350782013663335112685359717943356372416019439697265625	0.003849489424331996832717717182958949706517159938812255859375	0.12472345734835670050255629348612274043262004852294921875	-1.0641199355478779	7.213482474626244	BTK;LY96;TLR2
		Triglyceride Biosynthesis_Homo sapiens_R-HSA-75109	6.66	0.001961934058355221076330732188353067613206803798675537109375	0.05527535955713840098990630167463677935302257537841796875	0.00676844284927882559876888279859485919587314128875732421875	0.2088548079206037633159809274729923345148563385009765625	-1.7722272671144954	11.047753806582781	GK;GPAM;MOGAT1;GPD1;ACOT1;ACOT4
	Biological Process	neutrophil degranulation (GO:0043312)	56.487	0.0000000000000000000000000090939051859384662102361630170742238238820916833103906785209498574618254551626961301735718734562397003173828125	0.0000000000000000000000384581250313337759793321964872294916676862642150951823011816033126564207123010419309139251708984375	0.000000000000000000000011195488233505043774479853353245537871692399039553444961341024358088269696764882610295899212360382080078125	0.0000000000000000000473457197394928302442328387286877086111435712750795078151977435254593729041516780853271484375	-5.240768983996722	314.24800171390973	SIGLEC9;SERPINA1;ITGAM;HFE;ITGB2;MAGT1;ITGAL;CTSS;SIRPB1;PYCARD;HK3;GM2A;LAMP2;CLEC5A;ITGAX;OLR1;CTSD;CD33;CTSC;CD53;FCER1G;SYK;SLC11A1;PLAUR;CYBB;CYBA;KCNAB2;FGR;DOK3;PADI2;CHI3L1;DOCK2;TLR2;CLEC12A;HVCN1;PTAFR;STXBP2;MGST1;MOSPD2;RETN;ALOX5;CD58;S100A11;ARSB;LAIR1;FUCA1;IDH1;BST1;FCGR2A;VNN1;FABP5;PTPN6;MNDA;MAN2B1;CD68;SIGLEC5
		positive regulation of tumor necrosis factor secretion (GO:1904469)	10.49	0.00000003496162198162415384317724194492005285184177409973926842212677001953125	0.000052752683888094794618928151663794778869487345218658447265625	0.00000037058604091775566546411121472692773437529467628337442874908447265625	0.000522402789013729613142034136075153583078645169734954833984375	-2.569478963614062	44.11542259066203	PYCARD;FGR;IL1A;CRTAM;LY96;CYBA;NOD2;LGALS9;TLR2;HAVCR2
		regulation of inflammatory response to antigenic stimulus (GO:0002861)	20.23	0.0000000374220978160994069260729638463913726553755623172037303447723388671875	0.000052752683888094794618928151663794778869487345218658447265625	0.00000033513219968014791542236497333406841647729379474185407161712646484375	0.000522402789013729613142034136075153583078645169734954833984375	-3.8090953853493112	65.13935715937463	SIGLEC9;HFE;CRTAM;ITGB2;LILRB1;TREM2;NOD2;ITGAL;CD1B;CD1A;TREML1;BST1;HCK;CD300C;CD300LF;PIK3AP1;HCST;SIGLEC7;CD33;LAIR1
		positive regulation of phagocytosis (GO:0050766)	9.39	0.0000000547006573089274422571734088870110124247503335936926305294036865234375	0.000057832269939863537098860557517099323376896791160106658935546875	0.000000586700797254515677759713343508707339424290694296360015869140625	0.00062028941789733674054552192700384694035165011882781982421875	-2.4686921305193565	41.27996417830591	FGR;PYCARD;HCK;FCER1G;SYK;SLC11A1;CYBA;APOE;DOCK2
		regulation of innate immune response (GO:0045088)	18.201	0.00000011585050584233440315400608111584546122685424052178859710693359375	0.00009798635784144643623948256472289131124853156507015228271484375	0.0000008879764731232515575595916866580292747812563902698457241058349609375	0.00075105050096764612403699157283654130878858268260955810546875	-3.623833512538774	57.87611899081842	SIGLEC9;HFE;CRTAM;ITGB2;LILRB1;PTPN22;TREM2;ITGAL;CD1B;CD1A;TREML1;FGR;CD300C;CD300LF;HCST;SIGLEC7;CD33;LAIR1
		regulation of neutrophil degranulation (GO:0043313)	17.189	0.00000024484274545861737892618842198089179618136768112890422344207763671875	0.0001595478887212842364524967297967350532417185604572296142578125	0.000001698371503271379595376004180418139100083863013423979282379150390625	0.0010969393360460316134974423363246387452818453311920166015625	-3.4989286740949854	53.262965488171254	SIGLEC9;SYK;HFE;CRTAM;ITGB2;LILRB1;TREM2;ITGAL;CD1B;CD1A;TREML1;CD300C;CD300LF;HCST;SIGLEC7;CD33;LAIR1
		regulation of natural killer cell proliferation involved in immune response (GO:0032820)	17.19	0.0000002640896715651429784853417015444421167558175511658191680908203125	0.0001595478887212842364524967297967350532417185604572296142578125	0.0000018156952831218306295573729214343217108762473799288272857666015625	0.0010969393360460316134974423363246387452818453311920166015625	-3.544135450647507	53.68293860401153	SIGLEC9;HFE;CRTAM;ITGB2;LILRB1;PTPN22;TREM2;ITGAL;CD1B;CD1A;TREML1;CD300C;CD300LF;HCST;SIGLEC7;CD33;LAIR1
		positive regulation of interleukin-6 secretion (GO:2000778)	9.51	0.0000006363080805900231745882524893309639679728206829167902469635009765625	0.000252329912793156628005031283379366868757642805576324462890625	0.000004145634307887512438601899933399153042046236805617809295654296875	0.0014074690026431059541867085727062658406794071197509765625	-2.6258977757349133	37.46521443185386	PYCARD;FGR;IL1A;CRTAM;TLR8;CYBA;NOD2;LGALS9;TLR2
		regulation of antigen receptor-mediated signaling pathway (GO:0050854)	17.204	0.0000007235712543414332199840396757373195413265420938841998577117919921875	0.000252329912793156628005031283379366868757642805576324462890625	0.0000044300180730789652394792897671660369951496249996125698089599609375	0.0014074690026431059541867085727062658406794071197509765625	-3.6205899393354675	51.191763044278716	SIGLEC9;HFE;CRTAM;ITGB2;LILRB1;TREM2;NLRC4;ITGAL;CD1B;CD1A;TREML1;CD300C;CD300LF;HCST;SIGLEC7;CD33;LAIR1
		regulation of Fc receptor mediated stimulatory signaling pathway (GO:0060368)	17.206	0.0000008294771854283504834985836506877632245959830470383167266845703125	0.000252329912793156628005031283379366868757642805576324462890625	0.000005000744058459159389028181319503119084401987493038177490234375	0.0014074690026431059541867085727062658406794071197509765625	-3.5693849853696995	49.980207003111	SIGLEC9;HFE;CRTAM;ITGB2;LILRB1;TREM2;NLRC4;ITGAL;CD1B;CD1A;TREML1;CD300C;CD300LF;HCST;SIGLEC7;CD33;LAIR1
		regulation of eosinophil degranulation (GO:0043309)	16.188	0.00000116090945384578829685344458777507270497153513133525848388671875	0.000252329912793156628005031283379366868757642805576324462890625	0.000006632038699170717874881685049981427937382250092923641204833984375	0.0014074690026431059541867085727062658406794071197509765625	-3.4446694633818686	47.07590987681108	SIGLEC9;HFE;CRTAM;ITGB2;LILRB1;TREM2;ITGAL;CD1B;CD1A;TREML1;CD300C;CD300LF;HCST;SIGLEC7;CD33;LAIR1
		regulation of gamma-delta T cell activation involved in immune response (GO:2001191)	16.188	0.00000116090945384578829685344458777507270497153513133525848388671875	0.000252329912793156628005031283379366868757642805576324462890625	0.000006632038699170717874881685049981427937382250092923641204833984375	0.0014074690026431059541867085727062658406794071197509765625	-3.4425770203551065	47.04731390834521	SIGLEC9;HFE;CRTAM;ITGB2;LILRB1;TREM2;ITGAL;CD1B;CD1A;TREML1;CD300C;CD300LF;HCST;SIGLEC7;CD33;LAIR1
		regulation of basophil degranulation (GO:1903581)	16.188	0.00000116090945384578829685344458777507270497153513133525848388671875	0.000252329912793156628005031283379366868757642805576324462890625	0.000006632038699170717874881685049981427937382250092923641204833984375	0.0014074690026431059541867085727062658406794071197509765625	-3.438996557578836	46.99838220538654	SIGLEC9;HFE;CRTAM;ITGB2;LILRB1;TREM2;ITGAL;CD1B;CD1A;TREML1;CD300C;CD300LF;HCST;SIGLEC7;CD33;LAIR1
		regulation of immune response to tumor cell (GO:0002837)	16.188	0.00000116090945384578829685344458777507270497153513133525848388671875	0.000252329912793156628005031283379366868757642805576324462890625	0.000006632038699170717874881685049981427937382250092923641204833984375	0.0014074690026431059541867085727062658406794071197509765625	-3.4377311444875978	46.981088681792095	SIGLEC9;HFE;CRTAM;ITGB2;LILRB1;TREM2;ITGAL;CD1B;CD1A;TREML1;CD300C;CD300LF;HCST;SIGLEC7;CD33;LAIR1
		regulation of type 2 immune response (GO:0002828)	16.188	0.00000116090945384578829685344458777507270497153513133525848388671875	0.000252329912793156628005031283379366868757642805576324462890625	0.000006632038699170717874881685049981427937382250092923641204833984375	0.0014074690026431059541867085727062658406794071197509765625	-3.4360253545219375	46.957776832703	SIGLEC9;HFE;CRTAM;ITGB2;LILRB1;TREM2;ITGAL;CD1B;CD1A;TREML1;CD300C;CD300LF;HCST;SIGLEC7;CD33;LAIR1
		regulation of immune response (GO:0050776)	16.188	0.00000116090945384578829685344458777507270497153513133525848388671875	0.000252329912793156628005031283379366868757642805576324462890625	0.000006632038699170717874881685049981427937382250092923641204833984375	0.0014074690026431059541867085727062658406794071197509765625	-3.432003643873639	46.90281490092914	SIGLEC9;HFE;CRTAM;ITGB2;LILRB1;TREM2;ITGAL;CD1B;CD1A;TREML1;CD300C;CD300LF;HCST;SIGLEC7;CD33;LAIR1
		regulation of CD4-positive, CD25-positive, alpha-beta regulatory T cell differentiation involved in immune response (GO:0032832)	16.188	0.00000116090945384578829685344458777507270497153513133525848388671875	0.000252329912793156628005031283379366868757642805576324462890625	0.000006632038699170717874881685049981427937382250092923641204833984375	0.0014074690026431059541867085727062658406794071197509765625	-3.430871489876454	46.88734253700431	SIGLEC9;HFE;CRTAM;ITGB2;LILRB1;TREM2;ITGAL;CD1B;CD1A;TREML1;CD300C;CD300LF;HCST;SIGLEC7;CD33;LAIR1
		regulation of humoral immune response (GO:0002920)	16.189	0.0000012456323864704852352205087517855730538940406404435634613037109375	0.000252329912793156628005031283379366868757642805576324462890625	0.0000070590524014514544968025393234523079399878042750060558319091796875	0.0014074690026431059541867085727062658406794071197509765625	-3.488066584969882	47.423290130046574	SIGLEC9;HFE;CRTAM;ITGB2;LILRB1;TREM2;ITGAL;CD1B;CD1A;TREML1;CD300C;CD300LF;HCST;SIGLEC7;CD33;LAIR1
		regulation of T-helper cell differentiation (GO:0045622)	16.189	0.0000012456323864704852352205087517855730538940406404435634613037109375	0.000252329912793156628005031283379366868757642805576324462890625	0.0000070590524014514544968025393234523079399878042750060558319091796875	0.0014074690026431059541867085727062658406794071197509765625	-3.4828369154067813	47.35218823708275	SIGLEC9;HFE;CRTAM;ITGB2;LILRB1;TREM2;ITGAL;CD1B;CD1A;TREML1;CD300C;CD300LF;HCST;SIGLEC7;CD33;LAIR1
		regulation of natural killer cell differentiation involved in immune response (GO:0032826)	16.19	0.0000013358891877742355960216429078268873809065553359687328338623046875	0.000252329912793156628005031283379366868757642805576324462890625	0.00000751047816136799113728717003368728910572826862335205078125	0.0014074690026431059541867085727062658406794071197509765625	-3.4905711611982393	47.21316334612995	SIGLEC9;HFE;CRTAM;ITGB2;LILRB1;TREM2;ITGAL;CD1B;CD1A;TREML1;CD300C;CD300LF;HCST;SIGLEC7;CD33;LAIR1
		regulation of mast cell activation involved in immune response (GO:0033006)	16.19	0.0000013358891877742355960216429078268873809065553359687328338623046875	0.000252329912793156628005031283379366868757642805576324462890625	0.00000751047816136799113728717003368728910572826862335205078125	0.0014074690026431059541867085727062658406794071197509765625	-3.483209254747162	47.113586836796074	SIGLEC9;HFE;CRTAM;ITGB2;LILRB1;TREM2;ITGAL;CD1B;CD1A;TREML1;CD300C;CD300LF;HCST;SIGLEC7;CD33;LAIR1
		regulation of memory T cell differentiation (GO:0043380)	16.191	0.0000014319976133922344169071942665549812545577879063785076141357421875	0.000252329912793156628005031283379366868757642805576324462890625	0.00000798752803580859323793507409394720752970897592604160308837890625	0.0014074690026431059541867085727062658406794071197509765625	-3.5074299637490403	47.1975214087352	SIGLEC9;HFE;CRTAM;ITGB2;LILRB1;TREM2;ITGAL;CD1B;CD1A;TREML1;CD300C;CD300LF;HCST;SIGLEC7;CD33;LAIR1
		regulation of plasma cell differentiation (GO:1900098)	16.191	0.0000014319976133922344169071942665549812545577879063785076141357421875	0.000252329912793156628005031283379366868757642805576324462890625	0.00000798752803580859323793507409394720752970897592604160308837890625	0.0014074690026431059541867085727062658406794071197509765625	-3.49603705074361	47.04421335667452	SIGLEC9;HFE;CRTAM;ITGB2;LILRB1;TREM2;ITGAL;CD1B;CD1A;TREML1;CD300C;CD300LF;HCST;SIGLEC7;CD33;LAIR1
		regulation of adaptive immune response (GO:0002819)	16.191	0.0000014319976133922344169071942665549812545577879063785076141357421875	0.000252329912793156628005031283379366868757642805576324462890625	0.00000798752803580859323793507409394720752970897592604160308837890625	0.0014074690026431059541867085727062658406794071197509765625	-3.465019721328617	46.626830519601086	SIGLEC9;HFE;CRTAM;ITGB2;LILRB1;TREM2;ITGAL;CD1B;CD1A;TREML1;CD300C;CD300LF;HCST;SIGLEC7;CD33;LAIR1
		positive regulation of immune response (GO:0050778)	16.192	0.000001534291035157983773115001994991057898687358829192817211151123046875	0.0002595406715073245705084625800651565441512502729892730712890625	0.00000849146454881780996383315585074313958102720789611339569091796875	0.0014364161430780206067658877344683787669055163860321044921875	-3.5104334127697454	46.995724234758534	SIGLEC9;HFE;CRTAM;ITGB2;LILRB1;TREM2;ITGAL;CD1B;CD1A;TREML1;CD300C;CD300LF;HCST;SIGLEC7;CD33;LAIR1
		negative regulation of immune response (GO:0050777)	16.194	0.00000175884822023967348319215854568486889775158488191664218902587890625	0.0002860834278228299699074754780525609021424315869808197021484375	0.0000095853098667598321210893408395037340596900321543216705322265625	0.0015590875164048973756936167234243839629925787448883056640625	-3.5717739471966174	47.3290457496132	SIGLEC9;HFE;CRTAM;ITGB2;LILRB1;TREM2;ITGAL;CD1B;CD1A;TREML1;CD300C;CD300LF;HCST;SIGLEC7;CD33;LAIR1
		regulation of cytokine production involved in immune response (GO:0002718)	16.195	0.0000018818625549908015877321153241918949561295448802411556243896484375	0.0002947554350020777677414407502709536856855265796184539794921875	0.000010178011103044669915834892492956242904256214387714862823486328125	0.00159417810943614473954965671254058179329149425029754638671875	-3.533823558024602	46.587274300190316	SIGLEC9;HFE;CRTAM;ITGB2;LILRB1;TREM2;ITGAL;CD1B;CD1A;TREML1;CD300C;CD300LF;HCST;SIGLEC7;CD33;LAIR1
		regulation of T cell activation via T cell receptor contact with antigen bound to MHC molecule on antigen presenting cell (GO:2001188)	16.196	0.00000201256437976546205290508985419339893496726290322840213775634765625	0.0003039690986438620839450719390839594780118204653263092041015625	0.000010803187328902264525000258277298570419588941149413585662841796875	0.0016316671147831311901310602507919611525721848011016845703125	-3.5569684609337386	46.65355701197436	SIGLEC9;HFE;CRTAM;ITGB2;LILRB1;TREM2;ITGAL;CD1B;CD1A;TREML1;CD300C;CD300LF;HCST;SIGLEC7;CD33;LAIR1
		TIRAP-dependent toll-like receptor 4 signaling pathway (GO:0035665)	5.14	0.0000051907645090992259184086744794317525020233006216585636138916015625	0.000756956658930366360453489971149565462837927043437957763671875	0.0000365120867132808822413080063196133551173261366784572601318359375	0.005324469472774650234681015348314758739434182643890380859375	-2.64778990724901	32.219974553551765	ITGAM;TNIP3;ITGB2;LY96;PIK3AP1
		TRAM-dependent toll-like receptor 4 signaling pathway (GO:0035669)	5.15	0.000007659443301934271562301202729283744474741979502141475677490234375	0.001079726190796000996618975165119991288520395755767822265625	0.000047848332389942535331113504515343493039836175739765167236328125	0.0063234561774083430929493943040142767131328582763671875	-2.807199561774723	33.06760725886796	ITGAM;TNIP3;ITGB2;LY96;PIK3AP1
		MyD88-dependent toll-like receptor 4 signaling pathway (GO:0035660)	7.38	0.000008546955072317533323895955010840452814591117203235626220703125	0.00116597009680099506813422127748935963609255850315093994140625	0.0000390374889298232831641270734746029802408884279429912567138671875	0.0053543696737235781102359766236986615695059299468994140625	-2.9327232921015343	34.22469157118305	ITGAM;TNIP3;ITGB2;BTK;LY96;PIK3AP1;TLR2
		toll-like receptor 4 signaling pathway (GO:0034142)	8.53	0.00000911769162251708085889338739615794793280656449496746063232421875	0.00120495993348827303004444644329851143993437290191650390625	0.0000392493402424759813711986622397631663261563517153263092041015625	0.0053543696737235781102359766236986615695059299468994140625	-2.4694027999988966	28.658145245252854	ITGAM;TNIP3;ITGB2;TLR8;LY96;PIK3AP1;CTSS;TLR2
		negative regulation of low-density lipoprotein receptor activity (GO:1905598)	4.8	0.000010050380403490590162604058355189096118920133449137210845947265625	0.0012879714765564151575383267100960438256151974201202392578125	0.000083456847875305035610975223914209664144436828792095184326171875	0.00904971819652987223558948670643076184205710887908935546875	-1.7774244666794219	20.454423149997734	APOC2;HFE;APOC1;PCSK9
		vascular endothelial growth factor receptor signaling pathway (GO:0048010)	12.133	0.00001402633238540176881920494567079771286444156430661678314208984375	0.0017446282252312965248275400398370038601569831371307373046875	0.0000565468952902933210259532603725318722354131750762462615966796875	0.00724657030856516552741464209930200013332068920135498046875	-3.3529059689164464	37.4672962346117	FGR;HCK;SRMS;NCF1;MUSK;SYK;NCF2;NCF4;BTK;CYBB;CYBA;VAV1
		positive regulation of apoptotic cell clearance (GO:2000427)	6.28	0.00001532782406953870954599734865997362476264243014156818389892578125	0.00181305061618449348155579503583112455089576542377471923828125	0.000067779395964634916852721568947259811466210521757602691650390625	0.007779011880768032898003649933116321335546672344207763671875	-2.448930599852987	27.14845479577627	PYCARD;FCER1G;SLC11A1;CYBA;DOCK2;CD300LF
		positive regulation of interleukin-8 secretion (GO:2000484)	8.57	0.00001586258519716865860696604351165461821437929756939411163330078125	0.00181305061618449348155579503583112455089576542377471923828125	0.0000625529562748534180734172327476017017033882439136505126953125	0.007558184345324432153179206039794735261239111423492431640625	-2.612864701929124	28.876197982855828	PYCARD;FGR;IL1A;CRTAM;NOD2;CD58;LGALS9;TLR2
		cellular defense response (GO:0006968)	8.57	0.00001586258519716865860696604351165461821437929756939411163330078125	0.00181305061618449348155579503583112455089576542377471923828125	0.0000625529562748534180734172327476017017033882439136505126953125	0.007558184345324432153179206039794735261239111423492431640625	-2.5556468897829463	28.243852622432456	NCF1;KLRC3;NCF2;CLEC5A;LY96;MNDA;CD300C;LSP1
		triglyceride catabolic process (GO:0019433)	7.42	0.0000170644447730833583531072361605396281447610817849636077880859375	0.00189909307750972425159197154442836108501069247722625732421875	0.00006876978053890327809323512742167849864927120506763458251953125	0.007779011880768032898003649933116321335546672344207763671875	-2.344449361842538	25.738568997514903	FABP3;FABP4;GK;FABP5;PNPLA3;APOBR;APOE
		negative regulation of alpha-beta T cell activation (GO:0046636)	4.9	0.00001780695644934383336014348253595329651943757198750972747802734375	0.00191207237170905905258855295159037268604151904582977294921875	0.0001185560300839882193375818264513554822769947350025177001953125	0.0125343362806296550193696504038598504848778247833251953125	-2.2149229820458936	24.22222356174418	GPNMB;LILRB1;PTPN22;TNFAIP8L2
		intracellular defense response (GO:0002818)	8.58	0.00001808533811027722017325709835677827186373178847134113311767578125	0.00191207237170905905258855295159037268604151904582977294921875	0.00006989890079668603650731029119924642145633697509765625	0.007779011880768032898003649933116321335546672344207763671875	-2.642808389753306	28.86054851711447	NCF1;KLRC3;NCF2;CLEC5A;LY96;MNDA;CD300C;LSP1
		negative regulation of T cell activation via T cell receptor contact with antigen bound to MHC molecule on antigen presenting cell (GO:2001189)	5.19	0.00002777651426563490150481970653029151208102121017873287200927734375	0.00286504582510658557803484569603824638761579990386962890625	0.0001224205024904393237540622951797786299721337854862213134765625	0.012627226952001656401503026927457540296018123626708984375	-2.895884258702608	30.381647586465157	GPNMB;LILRB1;PTPN22;TNFAIP8L2;HAVCR2
		regulation of transcription from RNA polymerase II promoter in response to oxidative stress (GO:0043619)	9.83	0.0000393081811731209294111070995381140846802736632525920867919921875	0.003957959480503057958511448077842942439019680023193359375	0.0001353767158386132520887790153807372917071916162967681884765625	0.01363114598289274885523081337623807485215365886688232421875	-2.7602502394482524	28.000193420465067	G6PD;NCF1;NCF2;NCF4;SESN2;CYBB;HMOX1;CYBA;VRK2
		negative regulation of cytotoxic T cell degranulation (GO:0043318)	4.11	0.0000451872258942823305598833483198717431150726042687892913818359375	0.004444111123416743559799702012469424516893923282623291015625	0.00021892057098938893350791035086189140201895497739315032958984375	0.0198672598545943900061327980210990062914788722991943359375	-2.4852868740879215	24.864539956282638	GPNMB;LILRB1;PTPN22;TNFAIP8L2
		positive regulation by organism of phagocytosis in other organism involved in symbiotic interaction (GO:0052522)	5.21	0.0000470436284394615042273903038339000204359763301908969879150390625	0.004521534197056424793370599246600249898619949817657470703125	0.00018303767038005649601083157929082290138467215001583099365234375	0.0175924160917558837502472357527949498035013675689697265625	-2.2425369898612733	22.34561434450774	PYCARD;FCER1G;SLC11A1;CYBA;DOCK2
		triglyceride biosynthetic process (GO:0019432)	6.34	0.0000494807558797444305338265879701253879829891957342624664306640625	0.004650091480343092852078878962629460147581994533538818359375	0.00017399856113286030732945075527595690800808370113372802734375	0.0171125561635085167433434349959497922100126743316650390625	-2.5427696325805154	25.20883183906326	GK;GPAM;MOGAT1;PNPLA3;APOBR;APOE
		positive regulation of Fc-gamma receptor signaling pathway involved in phagocytosis (GO:1905451)	5.22	0.000059892442145552309625163023287797159355250187218189239501953125	0.005506198648555233297885447285580085008405148983001708984375	0.000220799530188209129633047922425248543731868267059326171875	0.0198672598545943900061327980210990062914788722991943359375	-2.2057161887496077	21.446090793647606	PYCARD;FCER1G;SLC11A1;CYBA;DOCK2
		positive regulation of interferon-gamma secretion (GO:1902715)	7.51	0.000062814545134410823025439274402970113442279398441314697265625	0.00565197258241326334904375272571996902115643024444580078125	0.00020482356022365669060737725093446215396397747099399566650390625	0.0192488630263520921204190017306245863437652587890625	-2.483705241648771	24.030652687282974	PYCARD;FGR;IL1A;SLC11A1;CRTAM;PTPN22;LGALS9
		negative regulation of interferon-gamma production (GO:0032689)	5.23	0.000075288408356586123174568336846590455024852417409420013427734375	0.006633222477916723806845578081947678583674132823944091796875	0.000264209591170156180527095468590914606465958058834075927734375	0.0232779658553873003423717591431341134011745452880859375	-3.0150554349758605	28.62549219898673	GPNMB;SLC11A1;LILRB1;LGALS9;HAVCR2
		inflammatory response (GO:0006954)	14.211	0.00008734910157278327215955859852414278066135011613368988037109375	0.00724312452061373450440395771465773577801883220672607421875	0.0002997545243414860322191117791845726969768293201923370361328125	0.02391814874415366942717042775257141329348087310791015625	-3.6054009757747614	33.69462745186688	SYK;SLC11A1;ITGB2;CYBB;CYBA;NLRC4;ITGAL;IL1A;VNN1;ADORA3;TLR8;CHI3L1;LGALS9;SIGLEC1
		chronic inflammatory response (GO:0002544)	14.211	0.00008734910157278327215955859852414278066135011613368988037109375	0.00724312452061373450440395771465773577801883220672607421875	0.0002997545243414860322191117791845726969768293201923370361328125	0.02391814874415366942717042775257141329348087310791015625	-3.602510180982163	33.667611246393236	SYK;SLC11A1;ITGB2;CYBB;CYBA;NLRC4;ITGAL;IL1A;VNN1;ADORA3;TLR8;CHI3L1;LGALS9;SIGLEC1
		inflammatory response to wounding (GO:0090594)	14.211	0.00008734910157278327215955859852414278066135011613368988037109375	0.00724312452061373450440395771465773577801883220672607421875	0.0002997545243414860322191117791845726969768293201923370361328125	0.02391814874415366942717042775257141329348087310791015625	-3.600186122240528	33.64589152811451	SYK;SLC11A1;ITGB2;CYBB;CYBA;NLRC4;ITGAL;IL1A;VNN1;ADORA3;TLR8;CHI3L1;LGALS9;SIGLEC1
		acute inflammatory response (GO:0002526)	14.212	0.000091870874211950523911818233813164624734781682491302490234375	0.007303955033807042231119854847065653302706778049468994140625	0.000313624054916146802717002994853601194336079061031341552734375	0.02412871767763914709892247856259928084909915924072265625	-3.619351624037769	33.642331222280156	SYK;SLC11A1;ITGB2;CYBB;CYBA;NLRC4;ITGAL;IL1A;VNN1;ADORA3;TLR8;CHI3L1;LGALS9;SIGLEC1
		positive regulation of opsonization (GO:1903028)	5.24	0.000093559920503775352465351822228711853313143365085124969482421875	0.007303955033807042231119854847065653302706778049468994140625	0.0003138045571695798345752959068732934611034579575061798095703125	0.02412871767763914709892247856259928084909915924072265625	-2.229659242180022	20.684344699919823	PYCARD;FCER1G;SLC11A1;CYBA;DOCK2
		TRIF-dependent toll-like receptor 4 signaling pathway (GO:0035667)	6.38	0.000094991139006712538880687624054388606964494101703166961669921875	0.007303955033807042231119854847065653302706778049468994140625	0.000298213578638871382002484278217480095918290317058563232421875	0.02391814874415366942717042775257141329348087310791015625	-2.5350854958066216	23.479269642686127	ITGAM;TNIP3;ITGB2;LY96;PIK3AP1;CD300LF
		positive regulation of interleukin-10 secretion (GO:2001181)	6.38	0.000094991139006712538880687624054388606964494101703166961669921875	0.007303955033807042231119854847065653302706778049468994140625	0.000298213578638871382002484278217480095918290317058563232421875	0.02391814874415366942717042775257141329348087310791015625	-2.3653992185696895	21.9076816767182	FGR;PYCARD;IL1A;CRTAM;NOD2;LGALS9
		receptor internalization (GO:0031623)	12.164	0.000110415877989272464133711781908431248666602186858654022216796875	0.00814551227110900215311328764755671727471053600311279296875	0.0003532575089933129883039419905088607265497557818889617919921875	0.026088825381017123616889108461691648699343204498291015625	-3.5064390155765426	31.948065665583602	MSR1;CD163;FCER1G;SYK;ITGB2;MRC1;APOBR;LILRB1;APOE;FCGR1B;ASGR1;CXCL16
		positive regulation of interleukin-1 beta secretion (GO:0050718)	5.25	0.00011505547279341000175591214205184087404632009565830230712890625	0.00814551227110900215311328764755671727471053600311279296875	0.0003701417646869300886146303408708035931340418756008148193359375	0.026088825381017123616889108461691648699343204498291015625	-2.7415342642121967	24.865979440140965	PYCARD;PYDC1;TLR8;NOD2;LGALS9
		negative regulation of T cell proliferation (GO:0042130)	5.25	0.00011505547279341000175591214205184087404632009565830230712890625	0.00814551227110900215311328764755671727471053600311279296875	0.0003701417646869300886146303408708035931340418756008148193359375	0.026088825381017123616889108461691648699343204498291015625	-2.4348731765029665	22.084533881859674	GPNMB;LST1;LILRB1;PTPN22;TNFAIP8L2
		positive regulation of phagocytosis, engulfment (GO:0060100)	5.25	0.00011505547279341000175591214205184087404632009565830230712890625	0.00814551227110900215311328764755671727471053600311279296875	0.0003701417646869300886146303408708035931340418756008148193359375	0.026088825381017123616889108461691648699343204498291015625	-2.0855255565404374	18.915917370715437	PYCARD;FCER1G;SLC11A1;CYBA;DOCK2
		regulation of respiratory burst involved in inflammatory response (GO:0060264)	7.56	0.00011556650183649566925210561141312837207806296646595001220703125	0.00814551227110900215311328764755671727471053600311279296875	0.000344623452861435373810461424426421217503957450389862060546875	0.0260252246812680380905202781605112249962985515594482421875	-2.800458078222119	25.388013160056566	FGR;BST1;HCK;RAC2;PTPN22;NOD2;PIK3AP1
		negative regulation of lipid catabolic process (GO:0050995)	4.14	0.0001307353302898348035819553469849552129744552075862884521484375	0.00906360183271658070847109911483130417764186859130859375	0.0004668923672217005862473959698633052539662458002567291259765625	0.0303767357073934131383996515296530560590326786041259765625	-2.753067951353852	24.6188577101504	HCAR2;APOC2;APOC1;PDE3B
		modulation of phagocytosis in other organism involved in symbiotic interaction (GO:0052231)	3.6	0.00014849439729925628379640645260195697119343094527721405029296875	0.00920406932742095194865949991935849539004266262054443359375	0.000706781698291569717047810872401214510318823158740997314453125	0.0392755176915053905162267255946062505245208740234375	-0.4788117626753906	4.220708129505094	FGR;HCK;SYK
		regulation of phagocytosis, engulfment (GO:0060099)	3.6	0.00014849439729925628379640645260195697119343094527721405029296875	0.00920406932742095194865949991935849539004266262054443359375	0.000706781698291569717047810872401214510318823158740997314453125	0.0392755176915053905162267255946062505245208740234375	-0.29071363989069654	2.5626300748934043	FGR;HCK;SYK
		regulation of apoptotic cell clearance (GO:2000425)	3.6	0.00014849439729925628379640645260195697119343094527721405029296875	0.00920406932742095194865949991935849539004266262054443359375	0.000706781698291569717047810872401214510318823158740997314453125	0.0392755176915053905162267255946062505245208740234375	-0.2879058047497344	2.537879111091783	FGR;HCK;SYK
		negative regulation of interleukin-3 production (GO:0032712)	3.6	0.00014849439729925628379640645260195697119343094527721405029296875	0.00920406932742095194865949991935849539004266262054443359375	0.000706781698291569717047810872401214510318823158740997314453125	0.0392755176915053905162267255946062505245208740234375	-0.1500733997969562	1.3228915158771988	GPNMB;SLC11A1;HAVCR2
		immunoglobulin production involved in immunoglobulin mediated immune response (GO:0002381)	3.6	0.00014849439729925628379640645260195697119343094527721405029296875	0.00920406932742095194865949991935849539004266262054443359375	0.000706781698291569717047810872401214510318823158740997314453125	0.0392755176915053905162267255946062505245208740234375	0.09940057323151186	-0.8762124079231013	CD74;FCER1G;TLR8
		immunoglobulin mediated immune response (GO:0016064)	3.6	0.00014849439729925628379640645260195697119343094527721405029296875	0.00920406932742095194865949991935849539004266262054443359375	0.000706781698291569717047810872401214510318823158740997314453125	0.0392755176915053905162267255946062505245208740234375	0.13177396267927374	-1.161582648742429	CD74;FCER1G;TLR8
		humoral immune response mediated by circulating immunoglobulin (GO:0002455)	3.6	0.00014849439729925628379640645260195697119343094527721405029296875	0.00920406932742095194865949991935849539004266262054443359375	0.000706781698291569717047810872401214510318823158740997314453125	0.0392755176915053905162267255946062505245208740234375	0.1685620230771839	-1.4858680520971705	CD74;FCER1G;TLR8
		antigen processing and presentation of exogenous peptide antigen via MHC class I, TAP-dependent (GO:0002479)	8.78	0.000156702055231569743233566160967029645689763128757476806640625	0.00920406932742095194865949991935849539004266262054443359375	0.00044932471575451628058306408064481729525141417980194091796875	0.0296905347332163949136685232588206417858600616455078125	-2.700649627249849	23.660835082109784	FCER1G;NCF1;NCF2;HFE;NCF4;CYBB;CYBA;FCGR1B
		age-dependent response to oxidative stress involved in chronological cell aging (GO:0001324)	8.78	0.000156702055231569743233566160967029645689763128757476806640625	0.00920406932742095194865949991935849539004266262054443359375	0.00044932471575451628058306408064481729525141417980194091796875	0.0296905347332163949136685232588206417858600616455078125	-2.69878608154778	23.644508252046485	G6PD;NCF1;NCF2;NCF4;SESN2;CYBB;CYBA;VRK2
		cellular response to oxidative stress (GO:0034599)	8.78	0.000156702055231569743233566160967029645689763128757476806640625	0.00920406932742095194865949991935849539004266262054443359375	0.00044932471575451628058306408064481729525141417980194091796875	0.0296905347332163949136685232588206417858600616455078125	-2.6972929479367673	23.63142666316903	G6PD;NCF1;NCF2;NCF4;SESN2;CYBB;CYBA;VRK2
		age-dependent response to oxidative stress involved in replicative cell aging (GO:0001322)	8.78	0.000156702055231569743233566160967029645689763128757476806640625	0.00920406932742095194865949991935849539004266262054443359375	0.00044932471575451628058306408064481729525141417980194091796875	0.0296905347332163949136685232588206417858600616455078125	-2.694013895703995	23.60269834783245	G6PD;NCF1;NCF2;NCF4;SESN2;CYBB;CYBA;VRK2
		regulation of translation in response to oxidative stress (GO:0043556)	8.8	0.00018718114084637972084623758206589627661742269992828369140625	0.01084368554300465560535915443551857606507837772369384765625	0.000524971177918333114197080302432141252211295068264007568359375	0.0336379259305550071257329136642511002719402313232421875	-2.7118234952801092	23.276757292651514	G6PD;NCF1;NCF2;NCF4;SESN2;CYBB;CYBA;VRK2
		cellular response to hydroperoxide (GO:0071447)	8.82	0.00022236914097310830711572149365196082726470194756984710693359375	0.01265040359338812266110085857917511020787060260772705078125	0.000610614280369784997483384447747312151477672159671783447265625	0.03854160883110180346733386613777838647365570068359375	-2.721852715207598	22.8939706925775	G6PD;NCF1;NCF2;NCF4;SESN2;CYBB;CYBA;VRK2
		insulin receptor signaling pathway (GO:0008286)	12.177	0.00022600923798093836545632095980096210041665472090244293212890625	0.01265040359338812266110085857917511020787060260772705078125	0.000670371631203945349264383679610546096228063106536865234375	0.0392755176915053905162267255946062505245208740234375	-3.2837035752088948	27.566477033872292	FGR;HCK;SRMS;MUSK;SYK;PDE3B;BTK;PCSK9;PPARG;ATP6V0D2;PTPN2;SH2B2
		lipoxin B4 metabolic process (GO:2001304)	4.16	0.00023033366675121431737215116353212351896218024194240570068359375	0.01265040359338812266110085857917511020787060260772705078125	0.0007151134694362531844802344238587465952150523662567138671875	0.0392755176915053905162267255946062505245208740234375	-2.15452773470051	18.0462846093689	ALOX5;ALOX5AP;ACOT1;ACOT4
		lipoxin A4 metabolic process (GO:2001302)	4.16	0.00023033366675121431737215116353212351896218024194240570068359375	0.01265040359338812266110085857917511020787060260772705078125	0.0007151134694362531844802344238587465952150523662567138671875	0.0392755176915053905162267255946062505245208740234375	-2.1441569964964553	17.959419497249264	ALOX5;ALOX5AP;ACOT1;ACOT4
		chylomicron remnant clearance (GO:0034382)	3.7	0.000256036212115283413025268455243121934472583234310150146484375	0.01353471426294416968261202782741747796535491943359375	0.00099399925145827864626790759672303465777076780796051025390625	0.050544626218437437026320679933633073233067989349365234375	-0.6611956294248034	5.468214586651892	APOC2;APOC1;APOE
		negative regulation of intracellular cholesterol transport (GO:0032384)	3.7	0.000256036212115283413025268455243121934472583234310150146484375	0.01353471426294416968261202782741747796535491943359375	0.00099399925145827864626790759672303465777076780796051025390625	0.050544626218437437026320679933633073233067989349365234375	-0.4760580414878859	3.9370912491082115	NUS1;APOC2;APOC1
		negative regulation of receptor-mediated endocytosis involved in cholesterol transport (GO:1905601)	3.7	0.000256036212115283413025268455243121934472583234310150146484375	0.01353471426294416968261202782741747796535491943359375	0.00099399925145827864626790759672303465777076780796051025390625	0.050544626218437437026320679933633073233067989349365234375	-0.3254935161808182	2.691893766129295	APOC2;APOC1;PCSK9
		positive regulation of ERK1 and ERK2 cascade (GO:0070374)	13.207	0.00026619170089937850727512813620023734983988106250762939453125	0.013897835840783599736791842360617010854184627532958984375	0.000795177749941128829934411381685777087113820016384124755859375	0.043112906467961974177338646541102207265794277191162109375	-3.594325370687126	29.585948241986582	CD74;SYK;APIP;PTPN22;TREM2;NOD2;PYCARD;GPNMB;GLIPR2;PDGFC;CHI3L1;PTPN6;LGALS9
		cellular response to reactive oxygen species (GO:0034614)	9.108	0.000302914795623427757047252395494751908699981868267059326171875	0.015622276471847267032000416975279222242534160614013671875	0.000815132716130224335877862973376295485650189220905303955078125	0.043121962813250751256344273087961482815444469451904296875	-2.9501543570714333	23.902324644058957	G6PD;NCF1;NCF2;NCF4;SESN2;CYBB;CYBA;VRK2;APOE
		oxidative stress-induced premature senescence (GO:0090403)	8.86	0.0003090626238117464836922809734431893957662396132946014404296875	0.01574729923011898569118471868932829238474369049072265625	0.00081573824191536067028385215138541752821765840053558349609375	0.043121962813250751256344273087961482815444469451904296875	-2.716955929521527	21.95834717263394	G6PD;NCF1;NCF2;NCF4;SESN2;CYBB;CYBA;VRK2
		positive regulation of tumor necrosis factor production (GO:0032760)	5.32	0.000389064538423003936258581791918231829185970127582550048828125	0.019179118994617085081078045050162472762167453765869140625	0.0010039604167294264962240202265775224077515304088592529296875	0.050544626218437437026320679933633073233067989349365234375	-2.261244614941169	17.75476204664751	PYCARD;LY96;CYBA;NOD2;TLR2
		regulation of Fc-gamma receptor signaling pathway involved in phagocytosis (GO:1905449)	3.8	0.0004036277111659778761044992112516638371744193136692047119140625	0.019179118994617085081078045050162472762167453765869140625	0.0013455338251459089508876854068830652977339923381805419921875	0.0605347079419366884689424068710650317370891571044921875	-1.5033098746457667	11.748393146449699	FGR;HCK;SYK
		regulation of opsonization (GO:1903027)	3.8	0.0004036277111659778761044992112516638371744193136692047119140625	0.019179118994617085081078045050162472762167453765869140625	0.0013455338251459089508876854068830652977339923381805419921875	0.0605347079419366884689424068710650317370891571044921875	-1.3147921370381794	10.27512370689715	FGR;HCK;SYK
		negative regulation of chemokine production (GO:0032682)	3.8	0.0004036277111659778761044992112516638371744193136692047119140625	0.019179118994617085081078045050162472762167453765869140625	0.0013455338251459089508876854068830652977339923381805419921875	0.0605347079419366884689424068710650317370891571044921875	-1.1049317512629024	8.635061096030233	GPNMB;SLC11A1;LGALS9
		negative regulation of gamma-delta T cell activation (GO:0046644)	3.8	0.0004036277111659778761044992112516638371744193136692047119140625	0.019179118994617085081078045050162472762167453765869140625	0.0013455338251459089508876854068830652977339923381805419921875	0.0605347079419366884689424068710650317370891571044921875	-0.9709945335150405	7.588339380446274	GPNMB;PTPN22;TNFAIP8L2
		cellular response to low-density lipoprotein particle stimulus (GO:0071404)	3.8	0.0004036277111659778761044992112516638371744193136692047119140625	0.019179118994617085081078045050162472762167453765869140625	0.0013455338251459089508876854068830652977339923381805419921875	0.0605347079419366884689424068710650317370891571044921875	-0.9003095465248439	7.0359349622233225	FCER1G;SYK;ITGB2
		cholesterol efflux (GO:0033344)	5.33	0.0004511408319007627885401101597295792089425958693027496337890625	0.0211986064234258413108147323100638459436595439910888671875	0.00113643320429745596673865026815519740921445190906524658203125	0.056540894364399303662072071574584697373211383819580078125	-2.2890806898821334	17.63446187523911	MSR1;SOAT1;APOC2;APOC1;APOE
		regulation of gluconeogenesis involved in cellular glucose homeostasis (GO:0090526)	4.19	0.000467944576312803229602155230537618990638293325901031494140625	0.0212788990669553201851016410728334449231624603271484375	0.001243615764515644366017266264634599792771041393280029296875	0.05909270863074898849642835330087109468877315521240234375	-2.7726228330253715	21.258144809488034	HK3;HKDC1;FBP1;HK2
		negative regulation of phagocytosis (GO:0050765)	4.19	0.000467944576312803229602155230537618990638293325901031494140625	0.0212788990669553201851016410728334449231624603271484375	0.001243615764515644366017266264634599792771041393280029296875	0.05909270863074898849642835330087109468877315521240234375	-2.647666959592898	20.300088048004504	FGR;HCK;SYK;LILRB1
		superoxide metabolic process (GO:0006801)	4.19	0.000467944576312803229602155230537618990638293325901031494140625	0.0212788990669553201851016410728334449231624603271484375	0.001243615764515644366017266264634599792771041393280029296875	0.05909270863074898849642835330087109468877315521240234375	-2.618066825931405	20.0731390666064	NCF1;NCF2;CYBB;CYBA
		positive regulation of transcription factor import into nucleus in response to oxidative stress (GO:0036283)	8.92	0.0004891324766576623205016627338181933737359941005706787109375	0.0220057579126090828436357327291261753998696804046630859375	0.0012237737132723479176188430272986806812696158885955810546875	0.05909270863074898849642835330087109468877315521240234375	-2.6999427230263215	20.58133180244128	G6PD;NCF1;NCF2;NCF4;SESN2;CYBB;CYBA;VRK2
		negative regulation of establishment of T cell polarity (GO:1903904)	3.9	0.00059653808848287074272087604498437940492294728755950927734375	0.0262787455853547950723747561596610466949641704559326171875	0.00176622615090677413662856309883864014409482479095458984375	0.077003818476131413728325014744768850505352020263671875	-1.1267267251053945	8.3652332400242	GPNMB;PTPN22;TNFAIP8L2
		hemoglobin import (GO:0020028)	3.9	0.00059653808848287074272087604498437940492294728755950927734375	0.0262787455853547950723747561596610466949641704559326171875	0.00176622615090677413662856309883864014409482479095458984375	0.077003818476131413728325014744768850505352020263671875	-1.0777423226620662	8.001555036222543	LAMP2;FLVCR1;APOE
		positive regulation of tumor necrosis factor biosynthetic process (GO:0042535)	5.36	0.00068250392708429983949780517349381625535897910594940185546875	0.0297557639962835497604576318053659633733332157135009765625	0.00161175473256948008533850913437390772742219269275665283203125	0.07174853435827717451633844802927342243492603302001953125	-2.0715998967949436	15.10142934859559	PYCARD;LY96;CYBA;NOD2;TLR2
		interferon-gamma-mediated signaling pathway (GO:0060333)	12.204	0.00081163666503727776267707039181686923257075250148773193359375	0.035024606698394362969128934537366149015724658966064453125	0.002111841984479508917138534940249883220531046390533447265625	0.08930979752363843449103342209127731621265411376953125	-3.488879850070264	24.828466134347426	IL1A;HCK;CIITA;OAS1;IL37;HFE;PTAFR;IRF8;LGALS9;CD58;HLA-DQA2;FCGR1B
		very-low-density lipoprotein particle assembly (GO:0034379)	3.1	0.000839677372459347154919073741297097512870095670223236083984375	0.03502760566493760829853698623992386274039745330810546875	0.0022605271871028900614042367323008875246159732341766357421875	0.08951158389292000749914990365141420625150203704833984375	-1.8566203626402644	13.149500388441439	SOAT1;APOC1;APOC4
		low-density lipoprotein particle mediated signaling (GO:0055096)	3.1	0.000839677372459347154919073741297097512870095670223236083984375	0.03502760566493760829853698623992386274039745330810546875	0.0022605271871028900614042367323008875246159732341766357421875	0.08951158389292000749914990365141420625150203704833984375	-1.3229035576559025	9.369454949060783	FCER1G;SYK;ITGB2
		negative regulation of cholesterol transporter activity (GO:0060695)	3.1	0.000839677372459347154919073741297097512870095670223236083984375	0.03502760566493760829853698623992386274039745330810546875	0.0022605271871028900614042367323008875246159732341766357421875	0.08951158389292000749914990365141420625150203704833984375	-1.2681426651909649	8.981611321344081	APOC2;APOC1;PPARG
		clathrin-dependent endocytosis (GO:0072583)	10.15	0.000844837024786861232224233209109343079035170376300811767578125	0.03502760566493760829853698623992386274039745330810546875	0.0020823954943802506188654799501591696753166615962982177734375	0.088954045916505852797939724041498266160488128662109375	-3.033015270938336	21.462728625648637	MSR1;CD163;INPP5F;FCHO1;MRC1;APOBR;APOE;FCGR1B;ASGR1;CXCL16
		positive regulation of chemokine secretion (GO:0090197)	5.38	0.0008796846101962580398436752915358738391660153865814208984375	0.03611831278174733317332112392250564880669116973876953125	0.002000697554946396193586988232482326566241681575775146484375	0.08633622408028886197062234941768110729753971099853515625	-2.3072886758140303	16.23396109568857	FGR;PYCARD;IL1A;CRTAM;TLR2
		positive regulation of ERK1 and ERK2 cascade via TNFSF11-mediated signaling (GO:0071848)	10.151	0.0008891345734528093014414906747333589009940624237060546875	0.036155289530114716189945767155222711153328418731689453125	0.002180053493546729899421610099352619727142155170440673828125	0.08951158389292000749914990365141420625150203704833984375	-3.1240400538885242	21.94719974489601	PYCARD;CD74;GPNMB;GLIPR2;PDGFC;CHI3L1;PTPN22;TREM2;NOD2;LGALS9
		superoxide anion generation (GO:0042554)	4.23	0.00100406702931325427820274942547484897659160196781158447265625	0.038955958412529835543924860985498526133596897125244140625	0.00230710868865648642545007618309682584367692470550537109375	0.08951158389292000749914990365141420625150203704833984375	-2.6578283295212337	18.348840129942197	NCF1;NCF2;CYBB;CYBA
		leukocyte cell-cell adhesion (GO:0007159)	4.23	0.00100406702931325427820274942547484897659160196781158447265625	0.038955958412529835543924860985498526133596897125244140625	0.00230710868865648642545007618309682584367692470550537109375	0.08951158389292000749914990365141420625150203704833984375	-2.521205201174028	17.40563551726993	SYK;ITGB2;ITGAL;FERMT3
		leukocyte adhesion to vascular endothelial cell (GO:0061756)	4.23	0.00100406702931325427820274942547484897659160196781158447265625	0.038955958412529835543924860985498526133596897125244140625	0.00230710868865648642545007618309682584367692470550537109375	0.08951158389292000749914990365141420625150203704833984375	-2.5081913844396104	17.31579207625912	SYK;ITGB2;ITGAL;FERMT3
		B cell adhesion (GO:0097323)	4.23	0.00100406702931325427820274942547484897659160196781158447265625	0.038955958412529835543924860985498526133596897125244140625	0.00230710868865648642545007618309682584367692470550537109375	0.08951158389292000749914990365141420625150203704833984375	-2.5077544430940777	17.312775565822278	SYK;ITGB2;ITGAL;FERMT3
		leukotriene B4 metabolic process (GO:0036102)	4.23	0.00100406702931325427820274942547484897659160196781158447265625	0.038955958412529835543924860985498526133596897125244140625	0.00230710868865648642545007618309682584367692470550537109375	0.08951158389292000749914990365141420625150203704833984375	-1.988618507297205	13.728818624043186	ALOX5;ALOX5AP;ACOT1;ACOT4
		leukocyte aggregation (GO:0070486)	4.24	0.00118616845112290664014664809400301237474195659160614013671875	0.04519194936755650815474183445985545404255390167236328125	0.002647591871639368675539483177772126509808003902435302734375	0.100870865091557571080471689128899015486240386962890625	-2.57526479252418	17.349628324798545	SYK;ITGB2;ITGAL;FERMT3
		leukotriene A4 metabolic process (GO:1901751)	4.24	0.00118616845112290664014664809400301237474195659160614013671875	0.04519194936755650815474183445985545404255390167236328125	0.002647591871639368675539483177772126509808003902435302734375	0.100870865091557571080471689128899015486240386962890625	-2.0195235563871727	13.605584636657824	ALOX5;ALOX5AP;ACOT1;ACOT4
		cellular response to interferon-gamma (GO:0071346)	7.82	0.001219622664989127198975626953370010596700012683868408203125	0.046051645091419811384181315361274755559861660003662109375	0.002700404816331426934017390095732480403967201709747314453125	0.1019643925738000500569313544474425725638866424560546875	-2.502812287116945	16.791902633093997	CIITA;SLC11A1;KYNU;IRF8;CD58;LGALS9;CXCL16
		removal of superoxide radicals (GO:0019430)	4.25	0.00139018997082904671898362369830692841787822544574737548828125	0.0520275520941242408667903873720206320285797119140625	0.003020997841918349365031293274341805954463779926300048828125	0.1130601758714398219485275376428035087883472442626953125	-2.1601529204469676	14.210166081326731	NCF1;NCF2;CYBB;CYBA
		negative regulation of sequestering of triglyceride (GO:0010891)	3.12	0.00149457496307016271357148706755424427683465182781219482421875	0.05349616322740267937430047595626092515885829925537109375	0.0034859142877767747455142188783838719245977699756622314453125	0.121834144818247780417408421271829865872859954833984375	-1.924156233923519	12.518393860997516	PPARG;ABHD5;PTPN2
		negative regulation of juvenile hormone catabolic process (GO:0045970)	3.12	0.00149457496307016271357148706755424427683465182781219482421875	0.05349616322740267937430047595626092515885829925537109375	0.0034859142877767747455142188783838719245977699756622314453125	0.121834144818247780417408421271829865872859954833984375	-1.8148004416376524	11.80693454460693	HCAR2;APOC1;PDE3B
		negative regulation of glucocorticoid catabolic process (GO:0031950)	3.12	0.00149457496307016271357148706755424427683465182781219482421875	0.05349616322740267937430047595626092515885829925537109375	0.0034859142877767747455142188783838719245977699756622314453125	0.121834144818247780417408421271829865872859954833984375	-1.8066165696543128	11.753690982057686	HCAR2;APOC1;PDE3B
		negative regulation of 1-phosphatidyl-1D-myo-inositol 4,5-bisphosphate catabolic process (GO:1902642)	3.12	0.00149457496307016271357148706755424427683465182781219482421875	0.05349616322740267937430047595626092515885829925537109375	0.0034859142877767747455142188783838719245977699756622314453125	0.121834144818247780417408421271829865872859954833984375	-1.783707813780049	11.60464859982103	HCAR2;APOC1;PDE3B
		negative regulation of interleukin-2 production (GO:0032703)	3.12	0.00149457496307016271357148706755424427683465182781219482421875	0.05349616322740267937430047595626092515885829925537109375	0.0034859142877767747455142188783838719245977699756622314453125	0.121834144818247780417408421271829865872859954833984375	-1.6321166376239198	10.618409532786044	GPNMB;SLC11A1;HAVCR2
		platelet-derived growth factor receptor signaling pathway (GO:0048008)	7.85	0.0015053306748784391934370407994947527186013758182525634765625	0.05349616322740267937430047595626092515885829925537109375	0.003255473412832145252426840897896909154951572418212890625	0.12017138775722170651594211676638224162161350250244140625	-2.6707890838488217	17.356771028219445	FGR;HCK;SRMS;MUSK;SYK;PDGFC;BTK
		positive regulation of interleukin-6 production (GO:0032755)	5.43	0.001555719495092992323004299493049984448589384555816650390625	0.05482614787290220059734480173574411310255527496337890625	0.003267843365353628737324243047623895108699798583984375	0.12017138775722170651594211676638224162161350250244140625	-2.2908347730719854	14.812118746486648	PYCARD;SLC11A1;CYBA;NOD2;TLR2
		positive regulation of interleukin-6 biosynthetic process (GO:0045410)	4.26	0.00161747119720954957156067166579305194318294525146484375	0.05653128671900152502072245397357619367539882659912109375	0.003428821853822642228004635711613445891998708248138427734375	0.121834144818247780417408421271829865872859954833984375	-2.3727408041979308	15.249347323546072	PYCARD;CYBA;NOD2;TLR2
		negative regulation of inflammatory response (GO:0050728)	7.87	0.0017230458392997298477933298954667407087981700897216796875	0.059377951632388882574620225796024897135794162750244140625	0.0036712445044669189155028821147652706713415682315826416015625	0.1262251464178097692947488894787966273725032806396484375	-2.610670218619167	16.61342212708103	BST1;HCK;NOD2;TNFAIP8L2;APOE;PIK3AP1;PTPN2
		positive regulation of interleukin-12 secretion (GO:2001184)	5.44	0.00172700119432107651769314760059614854981191456317901611328125	0.059377951632388882574620225796024897135794162750244140625	0.0035777115333592329933509734729568663169629871845245361328125	0.12401755798832948818333221652210340835154056549072265625	-2.1719562757258313	13.816614861866858	FGR;IL1A;CRTAM;LGALS9;TLR2
Modules	Pathway/BP	Term	Overlap	P-value	Adjusted P-value	Old P-value	Old Adjusted P-value	Z-score	Combined Score	Genes
Blue	Biological Process	toll-like receptor signaling pathway (GO:0002224)	8.44	0.0001006842633910357887906672491595827523269690573215484619140625	0.03914294362909960522944885497054201550781726837158203125	0.0000604375815415617297456964129853673739489750005304813385009765625	0.0234379930614528712851107883352597127668559551239013671875	-2.4987534938398808	22.997330360915264	FGA;SFTPA2;TRAF3;IRAK2;FGG;BCL10;CD14;TLR4
		toll-like receptor 1 signaling pathway (GO:0034130)	8.44	0.0001006842633910357887906672491595827523269690573215484619140625	0.03914294362909960522944885497054201550781726837158203125	0.0000604375815415617297456964129853673739489750005304813385009765625	0.0234379930614528712851107883352597127668559551239013671875	-2.4983692531619712	22.99379399375069	FGA;SFTPA2;TRAF3;IRAK2;FGG;BCL10;CD14;TLR4
		TIRAP-dependent toll-like receptor signaling pathway (GO:0035664)	8.44	0.0001006842633910357887906672491595827523269690573215484619140625	0.03914294362909960522944885497054201550781726837158203125	0.0000604375815415617297456964129853673739489750005304813385009765625	0.0234379930614528712851107883352597127668559551239013671875	-2.491513724530981	22.930698991736975	FGA;SFTPA2;TRAF3;IRAK2;FGG;BCL10;CD14;TLR4
		toll-like receptor TLR6:TLR2 signaling pathway (GO:0038124)	8.44	0.0001006842633910357887906672491595827523269690573215484619140625	0.03914294362909960522944885497054201550781726837158203125	0.0000604375815415617297456964129853673739489750005304813385009765625	0.0234379930614528712851107883352597127668559551239013671875	-2.4889758736609155	22.90734182785126	FGA;SFTPA2;TRAF3;IRAK2;FGG;BCL10;CD14;TLR4
		toll-like receptor 6 signaling pathway (GO:0034150)	8.44	0.0001006842633910357887906672491595827523269690573215484619140625	0.03914294362909960522944885497054201550781726837158203125	0.0000604375815415617297456964129853673739489750005304813385009765625	0.0234379930614528712851107883352597127668559551239013671875	-2.487880459871402	22.897260163989074	FGA;SFTPA2;TRAF3;IRAK2;FGG;BCL10;CD14;TLR4
		toll-like receptor 15 signaling pathway (GO:0035681)	8.44	0.0001006842633910357887906672491595827523269690573215484619140625	0.03914294362909960522944885497054201550781726837158203125	0.0000604375815415617297456964129853673739489750005304813385009765625	0.0234379930614528712851107883352597127668559551239013671875	-2.484189285567218	22.863288363608483	FGA;SFTPA2;TRAF3;IRAK2;FGG;BCL10;CD14;TLR4
		toll-like receptor TLR1:TLR2 signaling pathway (GO:0038123)	8.44	0.0001006842633910357887906672491595827523269690573215484619140625	0.03914294362909960522944885497054201550781726837158203125	0.0000604375815415617297456964129853673739489750005304813385009765625	0.0234379930614528712851107883352597127668559551239013671875	-2.4821754971231105	22.84475441928772	FGA;SFTPA2;TRAF3;IRAK2;FGG;BCL10;CD14;TLR4
		toll-like receptor 11 signaling pathway (GO:0034170)	8.44	0.0001006842633910357887906672491595827523269690573215484619140625	0.03914294362909960522944885497054201550781726837158203125	0.0000604375815415617297456964129853673739489750005304813385009765625	0.0234379930614528712851107883352597127668559551239013671875	-2.4811640748331825	22.83544577295938	FGA;SFTPA2;TRAF3;IRAK2;FGG;BCL10;CD14;TLR4
		toll-like receptor 8 signaling pathway (GO:0034158)	8.44	0.0001006842633910357887906672491595827523269690573215484619140625	0.03914294362909960522944885497054201550781726837158203125	0.0000604375815415617297456964129853673739489750005304813385009765625	0.0234379930614528712851107883352597127668559551239013671875	-2.474166477711529	22.77104324060235	FGA;SFTPA2;TRAF3;IRAK2;FGG;BCL10;CD14;TLR4
		toll-like receptor 10 signaling pathway (GO:0034166)	8.44	0.0001006842633910357887906672491595827523269690573215484619140625	0.03914294362909960522944885497054201550781726837158203125	0.0000604375815415617297456964129853673739489750005304813385009765625	0.0234379930614528712851107883352597127668559551239013671875	-2.473492721925374	22.764842315046877	FGA;SFTPA2;TRAF3;IRAK2;FGG;BCL10;CD14;TLR4
		toll-like receptor 13 signaling pathway (GO:0034178)	8.44	0.0001006842633910357887906672491595827523269690573215484619140625	0.03914294362909960522944885497054201550781726837158203125	0.0000604375815415617297456964129853673739489750005304813385009765625	0.0234379930614528712851107883352597127668559551239013671875	-2.471775820613903	22.749040777698625	FGA;SFTPA2;TRAF3;IRAK2;FGG;BCL10;CD14;TLR4
		toll-like receptor 12 signaling pathway (GO:0034174)	8.44	0.0001006842633910357887906672491595827523269690573215484619140625	0.03914294362909960522944885497054201550781726837158203125	0.0000604375815415617297456964129853673739489750005304813385009765625	0.0234379930614528712851107883352597127668559551239013671875	-2.4653039377663384	22.68947666772559	FGA;SFTPA2;TRAF3;IRAK2;FGG;BCL10;CD14;TLR4
		toll-like receptor 21 signaling pathway (GO:0035682)	8.44	0.0001006842633910357887906672491595827523269690573215484619140625	0.03914294362909960522944885497054201550781726837158203125	0.0000604375815415617297456964129853673739489750005304813385009765625	0.0234379930614528712851107883352597127668559551239013671875	-2.460349102316727	22.643874735402292	FGA;SFTPA2;TRAF3;IRAK2;FGG;BCL10;CD14;TLR4
		toll-like receptor 7 signaling pathway (GO:0034154)	8.45	0.00011885528011431210275265779596765014503034763038158416748046875	0.04004630571318222587162694026119424961507320404052734375	0.000069562702002729136165244672174168272249517031013965606689453125	0.0234379930614528712851107883352597127668559551239013671875	-2.4947719320166253	22.546760638293915	FGA;SFTPA2;TRAF3;IRAK2;FGG;BCL10;CD14;TLR4
		toll-like receptor 5 signaling pathway (GO:0034146)	8.45	0.00011885528011431210275265779596765014503034763038158416748046875	0.04004630571318222587162694026119424961507320404052734375	0.000069562702002729136165244672174168272249517031013965606689453125	0.0234379930614528712851107883352597127668559551239013671875	-2.4816567588936844	22.42823089802475	FGA;SFTPA2;TRAF3;IRAK2;FGG;BCL10;CD14;TLR4
		plasminogen activation in other organism (GO:0044542)	4.9	0.00014395473553208639372509580756087643749197013676166534423828125	0.043452671555487092092118217578899930231273174285888671875	0.00028508516588967940628973618544250712147913873195648193359375	0.06549183765483816699326524712887476198375225067138671875	-2.2731324370647368	20.108156007504157	FGA;PLAU;APOH;FGG
		positive regulation of extrinsic apoptotic signaling pathway in absence of ligand (GO:2001241)	6.25	0.00015142920096499268354899025990079053372028283774852752685546875	0.043452671555487092092118217578899930231273174285888671875	0.00013831997125415831863433357984405347451684065163135528564453125	0.036793112353606112485682189117142115719616413116455078125	-2.8678083004877943	25.2234992235288	RET;CYLD;G0S2;INHBA;AGTR2;BCL10
		toll-like receptor 3 signaling pathway (GO:0034138)	8.47	0.00016335590810333491698473629138987917031045071780681610107421875	0.043452671555487092092118217578899930231273174285888671875	0.000091263689525044615802502889767566784939845092594623565673828125	0.0271321580505632653501635331849684007465839385986328125	-2.5292532694937035	22.054024332238008	FGA;SFTPA2;TRAF3;IRAK2;FGG;BCL10;CD14;TLR4
		toll-like receptor 2 signaling pathway (GO:0034134)	8.47	0.00016335590810333491698473629138987917031045071780681610107421875	0.043452671555487092092118217578899930231273174285888671875	0.000091263689525044615802502889767566784939845092594623565673828125	0.0271321580505632653501635331849684007465839385986328125	-2.516082298583475	21.939179007557843	FGA;SFTPA2;TRAF3;IRAK2;FGG;BCL10;CD14;TLR4
		toll-like receptor 9 signaling pathway (GO:0034162)	8.48	0.00019027377870653805285415527404069280237308703362941741943359375	0.04808218387914216240819342829126981087028980255126953125	0.000104054208790732590872267493420366690770606510341167449951171875	0.0292161095126868101956585377365627209655940532684326171875	-2.515554875003435	21.550875794742133	FGA;SFTPA2;TRAF3;IRAK2;FGG;BCL10;CD14;TLR4
Modules	Pathway/BP	Term	Overlap	P-value	Adjusted P-value	Old P-value	Old Adjusted P-value	Z-score	Combined Score	Genes
Grey60	Pathway	Osteoclast differentiation_Homo sapiens_hsa04380	9.132	0.0000000039266258380672000535450638322200467289491143674240447580814361572265625	0.00000046334184889192960962703998241407621350163026363588869571685791015625	0.000000189421357927328610644391281014886629918692051433026790618896484375	0.0000223517202354247773265875920412071309328894130885601043701171875	-1.864150631594115	36.081540231104164	SIRPG;BLNK;LILRB3;FCGR2B;LILRB4;FCGR2C;LILRB5;LILRA4;PIK3R5
		B cell receptor signaling pathway_Homo sapiens_hsa04662	5.73	0.000013117449180622159325281146646791086141092819161713123321533203125	0.000773929501656707408661917124703677473007701337337493896484375	0.0001255035421160650456473550917735337861813604831695556640625	0.00740470898484783812687481940884026698768138885498046875	-1.9639236084547982	22.077579250668684	BLNK;LILRB3;FCGR2B;NFKBIE;PIK3R5
		NF-kappa B signaling pathway_Homo sapiens_hsa04064	4.93	0.000608089897734761879698195397025983766070567071437835693359375	0.0239182026442339677740900327762574306689202785491943359375	0.003249883405841118809431744551829979172907769680023193359375	0.1278287472964173276945842872009961865842342376708984375	-1.7102212255661309	12.664509404137666	CCL13;BLNK;LTB;TNFSF13B
		Cytokine-cytokine receptor interaction_Homo sapiens_hsa04060	6.265	0.00082272809465769466095996786947353029972873628139495849609375	0.0242704787924019928235797038951204740442335605621337890625	0.007021688898783591710472951064048174885101616382598876953125	0.207139822514115945484292069522780366241931915283203125	-1.8049110954173047	12.820075576034448	CCR1;CCL13;CCL8;LTB;RELT;TNFSF13B
		Immunoregulatory interactions between a Lymphoid and a non-Lymphoid cell_Homo sapiens_R-HSA-198933	7.157	0.0000040458760868904403734560952521359666889111394993960857391357421875	0.0009305514999848013384109446377578933606855571269989013671875	0.0000260766232287439951001602189695205424868618138134479522705078125	0.00599762334261111883237926889478330849669873714447021484375	-2.0095958384325048	24.954784213445127	CD300A;ICAM3;LILRB3;FCGR2B;LILRB4;LILRB5;LILRA4
		Immune System_Homo sapiens_R-HSA-168256	19.1547	0.000014452448052836258828219608008058827408603974618017673492431640625	0.00166203152607616983470195659577939295559190213680267333984375	0.000303279723466006443689801930219118730747140944004058837890625	0.0348771681985907411327474392237490974366664886474609375	-2.2237605818275425	24.78302612399466	SIGLEC15;SEC24A;WIPF1;CD300A;ICAM3;LILRB3;LILRB4;FYB;LILRB5;LILRA4;TNFSF13B;APBB1IP;TLR1;PTPRC;CD209;BLNK;LTB;FCGR2B;NFKBIE
		Adaptive Immune System_Homo sapiens_R-HSA-1280218	12.762	0.0000693964826475637857998435276130066995392553508281707763671875	0.005320397002979890786755756693082730635069310665130615234375	0.000688187787394536009365209050514522459707222878932952880859375	0.052761063700247766428130802296436741016805171966552734375	-2.2661218027586103	21.69964447514633	SEC24A;PTPRC;CD300A;BLNK;ICAM3;FCGR2B;LILRB3;NFKBIE;LILRB4;FYB;LILRB5;LILRA4
	Biological Process	neutrophil degranulation (GO:0043312)	13.487	0.000000100995672984956289418417558871599037928490361082367599010467529296875	0.00014785766524997600072054149134004319421364925801753997802734375	0.0000001710461986337967558099450691988518968855714774690568447113037109375	0.000250411634799878432718067688966812056605704128742218017578125	-5.240768983996722	84.41929291175474	ARHGAP9;ATP8B4;CD300A;NFAM1;CTSZ;GPR84;LILRB3;MMP9;CHIT1;TRPM2;PTPRC;BIN2;QPCT
		positive regulation of B cell receptor signaling pathway (GO:0050861)	3.9	0.000005685967034705104020987642687856578049832023680210113525390625	0.004162127869404136197573063071786236832849681377410888671875	0.000016820323080084690161618843351476471070782281458377838134765625	0.0091694259939562976213789369239748339168727397918701171875	-2.7211382882718076	32.864573098502845	PTPRC;NFAM1;STAP1
		positive regulation of T cell receptor signaling pathway (GO:0050862)	3.11	0.00001110201112067750551311469398019227128315833397209644317626953125	0.005417781426890622663294916350196217535994946956634521484375	0.0000276578952038432403508390333701782992648077197372913360595703125	0.0091694259939562976213789369239748339168727397918701171875	-2.2448063064881647	25.609612987596105	PTPRC;CD300A;KCNN4
		inflammatory response to wounding (GO:0090594)	7.211	0.000027730641516249648057847176918500053943716920912265777587890625	0.005977805438201261832575905685871475725434720516204833984375	0.00004258468023358587370603978161653913048212416470050811767578125	0.0091694259939562976213789369239748339168727397918701171875	-3.709257575997107	38.92113797859275	CCL13;CCL8;NFAM1;BLNK;AOAH;FOLR2;RELT
		chronic inflammatory response (GO:0002544)	7.211	0.000027730641516249648057847176918500053943716920912265777587890625	0.005977805438201261832575905685871475725434720516204833984375	0.00004258468023358587370603978161653913048212416470050811767578125	0.0091694259939562976213789369239748339168727397918701171875	-3.7069383343152382	38.89680223925509	CCL13;CCL8;NFAM1;BLNK;AOAH;FOLR2;RELT
		inflammatory response (GO:0006954)	7.211	0.000027730641516249648057847176918500053943716920912265777587890625	0.005977805438201261832575905685871475725434720516204833984375	0.00004258468023358587370603978161653913048212416470050811767578125	0.0091694259939562976213789369239748339168727397918701171875	-3.7052011800487166	38.878574327196645	CCL13;CCL8;NFAM1;BLNK;AOAH;FOLR2;RELT
		acute inflammatory response (GO:0002526)	7.212	0.0000285824030515087655558888191098532161049661226570606231689453125	0.005977805438201261832575905685871475725434720516204833984375	0.00004384288385088393863973921238397224442451260983943939208984375	0.0091694259939562976213789369239748339168727397918701171875	-3.724113354922926	38.96435270156859	CCL13;CCL8;NFAM1;BLNK;AOAH;FOLR2;RELT
		calcium ion export (GO:1901660)	4.57	0.00009212878313500703453091389416584888749639503657817840576171875	0.01187902384859946917916584396834878134541213512420654296875	0.0001409870237543474715859181944921374451951123774051666259765625	0.01800594650384344797000579774248762987554073333740234375	-2.5970711057601834	24.13282394022882	CCR1;TRPM2;CCL8;KCNN4
		cytosolic calcium ion transport (GO:0060401)	4.58	0.00009864193242315028010112898382288904031156562268733978271484375	0.01187902384859946917916584396834878134541213512420654296875	0.00015022292322722666864549811993612138394382782280445098876953125	0.01800594650384344797000579774248762987554073333740234375	-2.6841979712711472	24.759079957375956	CCR1;TRPM2;CCL8;KCNN4
		Golgi calcium ion transport (GO:0032472)	4.58	0.00009864193242315028010112898382288904031156562268733978271484375	0.01187902384859946917916584396834878134541213512420654296875	0.00015022292322722666864549811993612138394382782280445098876953125	0.01800594650384344797000579774248762987554073333740234375	-2.6716933956253217	24.64373757519636	CCR1;TRPM2;CCL8;KCNN4
		calcium ion transport (GO:0006816)	4.58	0.00009864193242315028010112898382288904031156562268733978271484375	0.01187902384859946917916584396834878134541213512420654296875	0.00015022292322722666864549811993612138394382782280445098876953125	0.01800594650384344797000579774248762987554073333740234375	-2.6261079843255173	24.223257098219012	CCR1;TRPM2;CCL8;KCNN4
		positive regulation of T cell proliferation (GO:0042102)	4.59	0.000105483135267618239098129373498835548161878250539302825927734375	0.01187902384859946917916584396834878134541213512420654296875	0.00015988886922811804298938387347561729256995022296905517578125	0.01800594650384344797000579774248762987554073333740234375	-2.691635383596914	24.64719612398478	CCDC88B;PTPRC;CD209;SIRPG
		sarcoplasmic reticulum calcium ion transport (GO:0070296)	4.59	0.000105483135267618239098129373498835548161878250539302825927734375	0.01187902384859946917916584396834878134541213512420654296875	0.00015988886922811804298938387347561729256995022296905517578125	0.01800594650384344797000579774248762987554073333740234375	-2.6032427107720233	23.83778800120742	CCR1;TRPM2;CCL8;KCNN4
		calcium ion import (GO:0070509)	4.64	0.00014495889567277430083104550195827187053509987890720367431640625	0.01414798821766277171774195409170715720392763614654541015625	0.0002150874436578946381944110743944520436343736946582794189453125	0.020992534501010517988817127843503840267658233642578125	-2.760011938212525	24.395912044006828	CCR1;TRPM2;CCL8;KCNN4
		store-operated calcium entry (GO:0002115)	4.64	0.00014495889567277430083104550195827187053509987890720367431640625	0.01414798821766277171774195409170715720392763614654541015625	0.0002150874436578946381944110743944520436343736946582794189453125	0.020992534501010517988817127843503840267658233642578125	-2.680730444528717	23.6951381379779	CCR1;TRPM2;CCL8;KCNN4
		negative regulation of oxidative stress-induced intrinsic apoptotic signaling pathway (GO:1902176)	3.3	0.0002580575073610642529257919175478264151024632155895233154296875	0.0236122619235373774893016474152318551205098628997802734375	0.0003908773475651290533507131730317496476345695555210113525390625	0.03576527730220931122762095810685423202812671661376953125	-1.9962057117592427	16.493306547908865	PPIF;SOD2;MMP9
		negative regulation of macrophage colony-stimulating factor signaling pathway (GO:1902227)	2.7	0.000352537250353476654118889399569525266997516155242919921875	0.030359678501028809771700167630115174688398838043212890625	0.00065928357497983445210942843317525330348871648311614990234375	0.0567759502217927980449729830070282332599163055419921875	-1.9373275291437961	15.402440187001181	PTPRC;STAP1
		calcium ion transmembrane transport (GO:0070588)	4.91	0.000560139648187684053605439604694993249722756445407867431640625	0.04555802471926496954868213151712552644312381744384765625	0.000770513324392204843570064465296809430583380162715911865234375	0.06266841705056598599288264495044131763279438018798828125	-2.855648007478725	21.38116310004047	CCR1;TRPM2;CCL8;KCNN4
		negative regulation of inositol 1,4,5-trisphosphate-sensitive calcium-release channel activity (GO:0031586)	2.11	0.000913398799813284448419203886970763051067478954792022705078125	0.057850630295042261563853713823846192099153995513916015625	0.00141252010949916993916286589438868759316392242908477783203125	0.07806646472125135238773196988404379226267337799072265625	-2.7947483672477524	19.558593618435044	PLEK;MMP9
		chemokine (C-X-C motif) ligand 12 signaling pathway (GO:0038146)	3.49	0.00110643281985053497547266676548360919696278870105743408203125	0.057850630295042261563853713823846192099153995513916015625	0.0014930744618818565967732769905751410988159477710723876953125	0.07806646472125135238773196988404379226267337799072265625	-2.4705131046627393	16.81582936804307	CCR1;CCL13;CCL8
		C-C chemokine receptor CCR4 signaling pathway (GO:0038152)	3.49	0.00110643281985053497547266676548360919696278870105743408203125	0.057850630295042261563853713823846192099153995513916015625	0.0014930744618818565967732769905751410988159477710723876953125	0.07806646472125135238773196988404379226267337799072265625	-2.4671775758698544	16.793125710682382	CCR1;CCL13;CCL8
		C-C chemokine receptor CCR7 signaling pathway (GO:0038118)	3.49	0.00110643281985053497547266676548360919696278870105743408203125	0.057850630295042261563853713823846192099153995513916015625	0.0014930744618818565967732769905751410988159477710723876953125	0.07806646472125135238773196988404379226267337799072265625	-2.4605325536082954	16.747895608366257	CCR1;CCL13;CCL8
		chemokine (C-C motif) ligand 2 signaling pathway (GO:0038148)	3.49	0.00110643281985053497547266676548360919696278870105743408203125	0.057850630295042261563853713823846192099153995513916015625	0.0014930744618818565967732769905751410988159477710723876953125	0.07806646472125135238773196988404379226267337799072265625	-2.4591867615726004	16.73873532130103	CCR1;CCL13;CCL8
		C-C chemokine receptor CCR2 signaling pathway (GO:0038150)	3.49	0.00110643281985053497547266676548360919696278870105743408203125	0.057850630295042261563853713823846192099153995513916015625	0.0014930744618818565967732769905751410988159477710723876953125	0.07806646472125135238773196988404379226267337799072265625	-2.458682037604498	16.73529986001586	CCR1;CCL13;CCL8
		chemokine (C-C motif) ligand 21 signaling pathway (GO:0038116)	3.49	0.00110643281985053497547266676548360919696278870105743408203125	0.057850630295042261563853713823846192099153995513916015625	0.0014930744618818565967732769905751410988159477710723876953125	0.07806646472125135238773196988404379226267337799072265625	-2.4549484928284664	16.709887061446523	CCR1;CCL13;CCL8
		chemokine (C-C motif) ligand 19 signaling pathway (GO:0038115)	3.49	0.00110643281985053497547266676548360919696278870105743408203125	0.057850630295042261563853713823846192099153995513916015625	0.0014930744618818565967732769905751410988159477710723876953125	0.07806646472125135238773196988404379226267337799072265625	-2.4522854123827944	16.691760500497193	CCR1;CCL13;CCL8
		chemokine (C-C motif) ligand 5 signaling pathway (GO:0035689)	3.49	0.00110643281985053497547266676548360919696278870105743408203125	0.057850630295042261563853713823846192099153995513916015625	0.0014930744618818565967732769905751410988159477710723876953125	0.07806646472125135238773196988404379226267337799072265625	-2.4514884964436012	16.68633620121748	CCR1;CCL13;CCL8
		C-X-C chemokine receptor CXCR4 signaling pathway (GO:0038159)	3.49	0.00110643281985053497547266676548360919696278870105743408203125	0.057850630295042261563853713823846192099153995513916015625	0.0014930744618818565967732769905751410988159477710723876953125	0.07806646472125135238773196988404379226267337799072265625	-2.449551442290218	16.673151421076675	CCR1;CCL13;CCL8
Modules	Pathway/BP	Term	Overlap	P-value	Adjusted P-value	Old P-value	Old Adjusted P-value	Z-score	Combined Score	Genes
Midnightblue	Pathway	Beta-arrestins in GPCR Desensitization_Homo sapiens_h_bArrestinPathway	2.28	0.00097152875497038518499970383146546737407334148883819580078125	0.00392901725611924206027492090242958511225879192352294921875	0.00277940508328542411342620965797323151491582393646240234375	0.0106701981575815403602280895256626536138355731964111328125	-1.4483897993196462	10.046958170081815	FPR1;CCR3
		Activation of cAMP-dependent protein kinase, PKA_Homo sapiens_h_gsPathway	2.29	0.00104241805425253825957698783355453997501172125339508056640625	0.00392901725611924206027492090242958511225879192352294921875	0.002968117940783357618095283925185867701657116413116455078125	0.0106701981575815403602280895256626536138355731964111328125	-1.3291192737587478	9.126014989237662	FPR1;CCR3
		Role of Beta-arrestins in the activation and targeting of MAP kinases_Homo sapiens_h_barr-mapkPathway	2.3	0.00111572514625039973142073268519425255362875759601593017578125	0.00392901725611924206027492090242958511225879192352294921875	0.0031628259910103802797498584453705916530452668666839599609375	0.0106701981575815403602280895256626536138355731964111328125	-1.4977207414041593	10.181881123703706	FPR1;CCR3
		Roles of Beta-arrestin-dependent Recruitment of Src Kinases in GPCR Signaling_Homo sapiens_h_bArrestin-srcPathway	2.34	0.00143297804906768254211424373778527296963147819042205810546875	0.00392901725611924206027492090242958511225879192352294921875	0.00400123411186792919680410562932593165896832942962646484375	0.0106701981575815403602280895256626536138355731964111328125	-1.5377469434643651	10.069167675360736	FPR1;CCR3
		ChREBP regulation by carbohydrates and cAMP_Homo sapiens_h_chrebpPathway	2.4	0.00198009307577254843601988198997787549160420894622802734375	0.00392901725611924206027492090242958511225879192352294921875	0.0054355131559653858952518845626400434412062168121337890625	0.0106701981575815403602280895256626536138355731964111328125	-1.2134608330583159	7.553322168174832	FPR1;CCR3
		Activation of Csk by cAMP-dependent Protein Kinase Inhibits Signaling through the T Cell Receptor_Homo sapiens_h_CSKPathway	2.43	0.0022852645509126028218471748942874910426326096057891845703125	0.00392901725611924206027492090242958511225879192352294921875	0.006231061175523374025264633502274591592140495777130126953125	0.0106701981575815403602280895256626536138355731964111328125	-1.1902256137998362	7.238087465336858	FPR1;CCR3
		Ion Channels and Their Functional Role in Vascular Endothelium_Homo sapiens_h_raccPathway	2.45	0.0025002837084395178324225383903467445634305477142333984375	0.00392901725611924206027492090242958511225879192352294921875	0.00679012610027916220512000933240415179170668125152587890625	0.0106701981575815403602280895256626536138355731964111328125	-1.1234276466053834	6.7308494327487685	FPR1;CCR3
		Overview of telomerase protein component gene hTert Transcriptional Regulation _Homo sapiens_h_tertpathway	1.1	0.01638168388567036448666414116814848966896533966064453125	0.0200220580824860029667267014019671478308737277984619140625	0.032184645706520194352595609643685747869312763214111328125	0.03933678919685801300687444381765089929103851318359375	0.05768827989384875	-0.23719063575297308	MXD1
		Alternative Complement Pathway_Homo sapiens_h_alternativePathway	1.1	0.01638168388567036448666414116814848966896533966064453125	0.0200220580824860029667267014019671478308737277984619140625	0.032184645706520194352595609643685747869312763214111328125	0.03933678919685801300687444381765089929103851318359375	1.2109932641732408	-4.979109495903809	CFP
		CCR3 signaling in Eosinophils_Homo sapiens_h_CCR3Pathway	1.23	0.037289240550978645927227006495741079561412334442138671875	0.041018164606076511213839097536038025282323360443115234375	0.069212287516276893573063944131718017160892486572265625	0.07613351626790458570592790010778116993606090545654296875	-0.9965170261776126	3.2775947744010105	CCR3
		fMLP induced chemokine gene expression in HMC-1 cells_Homo sapiens_h_fMLPpathway	1.3	0.04836799158476211280000001124790287576615810394287109375	0.048367991584762119738893915155131253413856029510498046875	0.0887045627227137367665221745482995174825191497802734375	0.0887045627227137367665221745482995174825191497802734375	-1.2229749718073346	3.7042897009391	FPR1
		Immunoregulatory interactions between a Lymphoid and a non-Lymphoid cell_Homo sapiens_R-HSA-198933	4.157	0.0001252359469131474642260293261841752610052935779094696044921875	0.007323463394019667262180295352891334914602339267730712890625	0.00024916636693227676470352438542477102600969374179840087890625	0.01505141444308069099966562731651720241643488407135009765625	-2.0095958384325048	18.056843642034664	SELL;TREML2;LILRB2;LILRA5
		Class A/1 (Rhodopsin-like receptors)_Homo sapiens_R-HSA-373076	5.323	0.00017436817604808731705691438040872753845178522169589996337890625	0.007323463394019667262180295352891334914602339267730712890625	0.000362690927012332821159634743679589519160799682140350341796875	0.01505141444308069099966562731651720241643488407135009765625	-2.1321044406365903	18.4519600280679	CXCR2;FPR1;PROK2;FFAR2;CCR3
		Peptide ligand-binding receptors_Homo sapiens_R-HSA-375276	4.193	0.0002762952893544003813396103819144400404184125363826751708984375	0.0077362681019232104606686561965034343302249908447265625	0.000537550515824310377356598511511265314766205847263336181640625	0.01505141444308069099966562731651720241643488407135009765625	-1.9530711361990152	16.003543745662643	CXCR2;FPR1;PROK2;CCR3
		GPCR ligand binding_Homo sapiens_R-HSA-500792	5.447	0.0007721501708693426398177894753871441935189068317413330078125	0.016215153588256196737216185965735348872840404510498046875	0.00155983586047374225662387470237035813624970614910125732421875	0.032756553069948589340665279223685502074658870697021484375	-2.229854206701106	15.979874453049932	CXCR2;FPR1;PROK2;FFAR2;CCR3
	Biological Process	neutrophil degranulation (GO:0043312)	11.487	0.0000000001902937687375308296059507940476578959076991992560579092241823673248291015625	0.000000138914451178397517141173867112613482532879061182029545307159423828125	0.00000000051504010033937839422372513659381491890609794381816755048930644989013671875	0.00000037597927324774625032399104178348903104733835789375007152557373046875	-5.240768983996722	117.30126068113648	FCN1;CDA;MMP25;SELL;CXCR2;FPR1;S100A12;LILRB2;CFP;S100A9;S100A8
		positive regulation of acute inflammatory response (GO:0002675)	5.45	0.000000010382690827411347813656695223023807006512697626021690666675567626953125	0.00000378968215200514186926663250110092207023626542650163173675537109375	0.00000003102174226788565275231477594460038904600196474348194897174835205078125	0.000011322935927778264068540615971958374075256870128214359283447265625	-2.536871582200935	46.63562933479121	NLRP12;S100A12;FFAR2;S100A9;S100A8
		inflammatory response to wounding (GO:0090594)	7.211	0.0000000445704371452402812824096652553895747672640936798416078090667724609375	0.0000056014881151705279003940977922137989253315026871860027313232421875	0.0000001095286925250957437833114016360880338396555089275352656841278076171875	0.000013749489876323284885261018228863605372680467553436756134033203125	-3.7115782452259705	62.822897292249465	MMP25;CXCR2;FPR1;TNFRSF10C;PROK2;S100A9;S100A8
		inflammatory response (GO:0006954)	7.211	0.0000000445704371452402812824096652553895747672640936798416078090667724609375	0.0000056014881151705279003940977922137989253315026871860027313232421875	0.0000001095286925250957437833114016360880338396555089275352656841278076171875	0.000013749489876323284885261018228863605372680467553436756134033203125	-3.709843050014947	62.79352703967178	MMP25;CXCR2;FPR1;TNFRSF10C;PROK2;S100A9;S100A8
		chronic inflammatory response (GO:0002544)	7.211	0.0000000445704371452402812824096652553895747672640936798416078090667724609375	0.0000056014881151705279003940977922137989253315026871860027313232421875	0.0000001095286925250957437833114016360880338396555089275352656841278076171875	0.000013749489876323284885261018228863605372680467553436756134033203125	-3.7069383343152382	62.74436125519702	MMP25;CXCR2;FPR1;TNFRSF10C;PROK2;S100A9;S100A8
		acute inflammatory response (GO:0002526)	7.212	0.00000004603962834386734627861376199613185900005873918416909873485565185546875	0.0000056014881151705279003940977922137989253315026871860027313232421875	0.000000113009505832794120096492841189006473001654740073718130588531494140625	0.000013749489876323284885261018228863605372680467553436756134033203125	-3.726441393387041	62.95361894655103	MMP25;CXCR2;FPR1;TNFRSF10C;PROK2;S100A9;S100A8
		positive regulation of inflammatory response to wounding (GO:0106016)	4.38	0.00000043567417755897577683063342200708856211122110835276544094085693359375	0.00002540707652235976409514119078725258304984890855848789215087890625	0.000001044204906905759119902107022459514240608768886886537075042724609375	0.00008116382754233468868089451664360467475489713251590728759765625	-2.5101789353463784	36.76501239557343	NLRP12;S100A12;S100A9;S100A8
		positive regulation by organism of inflammatory response of other organism involved in symbiotic interaction (GO:0052259)	4.38	0.00000043567417755897577683063342200708856211122110835276544094085693359375	0.00002540707652235976409514119078725258304984890855848789215087890625	0.000001044204906905759119902107022459514240608768886886537075042724609375	0.00008116382754233468868089451664360467475489713251590728759765625	-2.5098684653568517	36.76046513686901	NLRP12;S100A12;S100A9;S100A8
		positive regulation of leukotriene production involved in inflammatory response (GO:0035491)	4.38	0.00000043567417755897577683063342200708856211122110835276544094085693359375	0.00002540707652235976409514119078725258304984890855848789215087890625	0.000001044204906905759119902107022459514240608768886886537075042724609375	0.00008116382754233468868089451664360467475489713251590728759765625	-2.5086082565883183	36.74200765149068	NLRP12;S100A12;S100A9;S100A8
		positive regulation of chronic inflammatory response (GO:0002678)	4.39	0.0000004849023944298382078797672763148529639920525369234383106231689453125	0.00002540707652235976409514119078725258304984890855848789215087890625	0.000001149844533282376284055725790267388219945132732391357421875	0.00008116382754233468868089451664360467475489713251590728759765625	-2.5419728067571867	36.95855153096462	NLRP12;S100A12;S100A9;S100A8
		defense response to fungus (GO:0050832)	3.1	0.0000004872590017986804017925618788542596604429490980692207813262939453125	0.00002540707652235976409514119078725258304984890855848789215087890625	0.0000016677498810068771994854879003877812237988109700381755828857421875	0.00008116382754233468868089451664360467475489713251590728759765625	-3.5410607453605496	51.46744125670207	S100A12;S100A9;S100A8
		antifungal innate immune response (GO:0061760)	3.1	0.0000004872590017986804017925618788542596604429490980692207813262939453125	0.00002540707652235976409514119078725258304984890855848789215087890625	0.0000016677498810068771994854879003877812237988109700381755828857421875	0.00008116382754233468868089451664360467475489713251590728759765625	-3.42910186543354	49.84017827247929	S100A12;S100A9;S100A8
		defense response to fungus, incompatible interaction (GO:0009817)	3.1	0.0000004872590017986804017925618788542596604429490980692207813262939453125	0.00002540707652235976409514119078725258304984890855848789215087890625	0.0000016677498810068771994854879003877812237988109700381755828857421875	0.00008116382754233468868089451664360467475489713251590728759765625	-3.417224282933279	49.66754390567134	S100A12;S100A9;S100A8
		neutrophil mediated killing of fungus (GO:0070947)	3.1	0.0000004872590017986804017925618788542596604429490980692207813262939453125	0.00002540707652235976409514119078725258304984890855848789215087890625	0.0000016677498810068771994854879003877812237988109700381755828857421875	0.00008116382754233468868089451664360467475489713251590728759765625	-3.400246897394994	49.420786604478785	S100A12;S100A9;S100A8
		positive regulation of inflammatory response to antigenic stimulus (GO:0002863)	4.41	0.000000595642743010971408861476024398928785785756190307438373565673828125	0.0000289879468265339434508189031536318225334980525076389312744140625	0.000001384712284540304889747324400273154054730184725485742092132568359375	0.00008116382754233468868089451664360467475489713251590728759765625	-2.637994502658194	37.8120233572041	NLRP12;S100A12;S100A9;S100A8
		positive regulation of histamine secretion by mast cell (GO:1903595)	4.48	0.000001135206902638539596208690218848147424068883992731571197509765625	0.0000496995230859673968915220243491859264395316131412982940673828125	0.0000024938069466757876088409788539745903790390002541244029998779296875	0.0001137799419420828139944135148908799237688072025775909423828125	-2.6735551789536935	36.597483096233006	NLRP12;S100A12;S100A9;S100A8
		antifungal humoral response (GO:0019732)	3.13	0.00000115738615405677501815000056406557149557556840591132640838623046875	0.0000496995230859673968915220243491859264395316131412982940673828125	0.000003253360413411710024933314044925936059371451847255229949951171875	0.00013970312363473813576687787563201936791301704943180084228515625	-3.1155617888236926	42.587693355837736	S100A12;S100A9;S100A8
		neutrophil chemotaxis (GO:0030593)	4.55	0.0000019736639600749530696157697795545260532890097238123416900634765625	0.000080043038380817545956492919945191033548326231539249420166015625	0.000004155396720153271478202620936581723753988626413047313690185546875	0.00016852442253954935777633672433495348741416819393634796142578125	-2.785225545917223	36.58566122265843	CXCR2;S100A12;S100A9;S100A8
		positive regulation of respiratory burst involved in inflammatory response (GO:0060265)	4.61	0.000002998988225810891278364130052569436202247743494808673858642578125	0.000115224284465365834034637770866282835413585416972637176513671875	0.0000061346795721675819891408922013287252639202051796019077301025390625	0.00023570084672012289934463213914028756335028447210788726806640625	-2.889128659144339	36.74172979152807	NLRP12;S100A12;S100A9;S100A8
		positive regulation of cytokine production involved in inflammatory response (GO:1900017)	4.64	0.00000363867973435407709317346118538250010487899999134242534637451171875	0.00013281181030392379886599651950263023536535911262035369873046875	0.0000073511555483056833119122515374233017837468651123344898223876953125	0.000268317177513157398109633344773783392156474292278289794921875	-2.880636133627032	36.07676906641443	NLRP12;S100A12;S100A9;S100A8
		positive regulation of inflammatory response (GO:0050729)	4.79	0.000008456076545479034573915382011488617308714310638606548309326171875	0.0002939493275333188268723383362868162294034846127033233642578125	0.00001627505209707865761552779415577418831162503920495510101318359375	0.00056575181099368667368698648800773298717103898525238037109375	-2.866566550341022	33.48328964943926	NLRP12;S100A12;S100A9;S100A8
		positive regulation of cytosolic calcium ion concentration involved in phospholipase C-activating G-protein coupled signaling pathway (GO:0051482)	4.129	0.00005846923470704504417760904999568083439953625202178955078125	0.00166719181606595433751960566581828970811329782009124755859375	0.000103551907124677265909819257050372698358842171728610992431640625	0.0029434675720761689469984201394936462747864425182342529296875	-3.219119654304851	31.376790961149975	CXCR2;FPR1;PROK2;CCR3
		induced systemic resistance (GO:0009682)	4.131	0.000062081248948358568116694111704845226995530538260936737060546875	0.00166719181606595433751960566581828970811329782009124755859375	0.00010971861338928228760299099509012421549414284527301788330078125	0.0029434675720761689469984201394936462747864425182342529296875	-2.9973455899303367	29.03548624473474	S100A12;CFP;S100A9;S100A8
		defense response to bacterium (GO:0042742)	4.131	0.000062081248948358568116694111704845226995530538260936737060546875	0.00166719181606595433751960566581828970811329782009124755859375	0.00010971861338928228760299099509012421549414284527301788330078125	0.0029434675720761689469984201394936462747864425182342529296875	-2.993841203672358	29.001539021788002	S100A12;CFP;S100A9;S100A8
		defense response to bacterium, incompatible interaction (GO:0009816)	4.131	0.000062081248948358568116694111704845226995530538260936737060546875	0.00166719181606595433751960566581828970811329782009124755859375	0.00010971861338928228760299099509012421549414284527301788330078125	0.0029434675720761689469984201394936462747864425182342529296875	-2.991789168611489	28.981660821561864	S100A12;CFP;S100A9;S100A8
		male-specific defense response to bacterium (GO:0050831)	4.131	0.000062081248948358568116694111704845226995530538260936737060546875	0.00166719181606595433751960566581828970811329782009124755859375	0.00010971861338928228760299099509012421549414284527301788330078125	0.0029434675720761689469984201394936462747864425182342529296875	-2.990165692862895	28.96593410392032	S100A12;CFP;S100A9;S100A8
		peptidoglycan recognition protein signaling pathway (GO:0061057)	4.131	0.000062081248948358568116694111704845226995530538260936737060546875	0.00166719181606595433751960566581828970811329782009124755859375	0.00010971861338928228760299099509012421549414284527301788330078125	0.0029434675720761689469984201394936462747864425182342529296875	-2.987751436553155	28.942547042345495	S100A12;CFP;S100A9;S100A8
		neutrophil mediated killing of bacterium (GO:0070944)	4.132	0.000063947083355954411720660501838864320234279148280620574951171875	0.00166719181606595433751960566581828970811329782009124755859375	0.0001129001260522366077883316126673207691055722534656524658203125	0.0029434675720761689469984201394936462747864425182342529296875	-2.9913808564945272	28.889124930089732	S100A12;CFP;S100A9;S100A8
		negative regulation of glial cell-derived neurotrophic factor secretion (GO:1900167)	2.9	0.00009435950948607187073642610375401318378862924873828887939453125	0.0022960813974944155844981619196687461226247251033782958984375	0.000185419968092934736407506601807426704908721148967742919921875	0.00443228671656834515013567710184361203573644161224365234375	-2.1848146431930844	20.24973276560089	SRGN;NLRP12
		negative regulation of endothelin secretion (GO:1904471)	2.9	0.00009435950948607187073642610375401318378862924873828887939453125	0.0022960813974944155844981619196687461226247251033782958984375	0.000185419968092934736407506601807426704908721148967742919921875	0.00443228671656834515013567710184361203573644161224365234375	-2.123882988980436	19.684993912986428	SRGN;NLRP12
		cellular defense response (GO:0006968)	3.57	0.00011269323204377026622670376898582844660268165171146392822265625	0.0026234227019688964588350899020952056162059307098388671875	0.00018822039481317630327250611799172475002706050872802734375	0.00443228671656834515013567710184361203573644161224365234375	-2.571632953326326	23.378306781703166	CXCR2;LILRB2;CCR3
		cellular response to oleic acid (GO:0071400)	2.1	0.000117827572100570092069639349663390248679206706583499908447265625	0.0026234227019688964588350899020952056162059307098388671875	0.0002222470654213810014286634153535260338685475289821624755859375	0.004771775228164945072129032865859699086286127567291259765625	-2.2477104046937297	20.333436235870852	DGAT2;FFAR2
		intracellular defense response (GO:0002818)	3.58	0.0001187066797261692829672241611405070216278545558452606201171875	0.0026234227019688964588350899020952056162059307098388671875	0.00019771010927866793159372871269141569428029470145702362060546875	0.004510261867919611832034032516958177438937127590179443359375	-2.6617647608106156	24.059305674254407	CXCR2;LILRB2;CCR3
		antibacterial humoral response (GO:0019731)	4.156	0.0001221868107766335329565643430527188684209249913692474365234375	0.0026234227019688964588350899020952056162059307098388671875	0.00021121142627365691057418628506781033138395287096500396728515625	0.004672252763023319009627609688095617457292973995208740234375	-3.239136235582679	29.18448613077738	S100A12;CFP;S100A9;S100A8
		defense response to Gram-negative bacterium (GO:0050829)	4.162	0.00014131643399000783090091459825998754240572452545166015625	0.0028383733692017988452238608232391925412230193614959716796875	0.00024319872674313463656141365287766120673040859401226043701171875	0.005072430586356808761283598840918784844689071178436279296875	-3.2604165913969405	28.901992118337258	S100A12;CFP;S100A9;S100A8
		negative regulation of transforming growth factor-beta secretion (GO:2001202)	2.11	0.00014386275980885829934262376550435647004633210599422454833984375	0.0028383733692017988452238608232391925412230193614959716796875	0.0002623523955190345548736663428002202635980211198329925537109375	0.005176141857537708799996689634781432687304913997650146484375	-2.596744310633556	22.972490054428945	SRGN;NLRP12
		negative regulation of chemokine secretion (GO:0090198)	2.11	0.00014386275980885829934262376550435647004633210599422454833984375	0.0028383733692017988452238608232391925412230193614959716796875	0.0002623523955190345548736663428002202635980211198329925537109375	0.005176141857537708799996689634781432687304913997650146484375	-2.4327526285650016	21.52171291402971	SRGN;NLRP12
		defense response to Gram-positive bacterium (GO:0050830)	4.168	0.0001625292107092215164974857710689093437395058572292327880859375	0.003122271679413992327700722029248936451040208339691162109375	0.000278542920730241619180211909423405813868157565593719482421875	0.005350956108765168341145912478395985090173780918121337890625	-3.20648021638567	27.97542664336853	S100A12;CFP;S100A9;S100A8
		negative regulation of interleukin-1 secretion (GO:0050711)	2.12	0.0001724570518475167235639133878066786564886569976806640625	0.003147341196217180205041419327471885480917990207672119140625	0.000305724469450971533986127770532448266749270260334014892578125	0.0054433868951026635751855309308666619472205638885498046875	-2.523985907331981	21.87125239600348	SRGN;NLRP12
		negative regulation of interferon-alpha secretion (GO:1902740)	2.12	0.0001724570518475167235639133878066786564886569976806640625	0.003147341196217180205041419327471885480917990207672119140625	0.000305724469450971533986127770532448266749270260334014892578125	0.0054433868951026635751855309308666619472205638885498046875	-2.5239070577724396	21.87056913600071	SRGN;NLRP12
		activation of cysteine-type endopeptidase activity involved in apoptotic process by cytochrome c (GO:0008635)	3.67	0.00018244222454948520631239083922281452032621018588542938232421875	0.0032483615590518100102457310640602372586727142333984375	0.0002973689550291031664062957329264236250310204923152923583984375	0.0054433868951026635751855309308666619472205638885498046875	-2.5158316077481246	21.658988062526472	NLRP12;S100A9;S100A8
		negative regulation of interleukin-13 secretion (GO:2000666)	2.13	0.00020360244560326497330164652321826679326477460563182830810546875	0.003456506634660079513299280051796813495457172393798828125	0.000352351826963493764723056589360794532694853842258453369140625	0.005981786829845359317048281155848599155433475971221923828125	-2.6670896477354944	22.668505091267658	SRGN;NLRP12
		negative regulation of interleukin-5 secretion (GO:2000663)	2.13	0.00020360244560326497330164652321826679326477460563182830810546875	0.003456506634660079513299280051796813495457172393798828125	0.000352351826963493764723056589360794532694853842258453369140625	0.005981786829845359317048281155848599155433475971221923828125	-2.639568930859381	22.4345971267749	SRGN;NLRP12
		positive regulation of T cell cytokine production (GO:0002726)	2.14	0.00023729095651788177320264117131642933600232936441898345947265625	0.0038493866279567484460499837695124369929544627666473388671875	0.0004022230364826606435930955729673996756901033222675323486328125	0.006524951480718716757822850382808610447682440280914306640625	-3.109497437658657	25.952560603423837	FFAR2;CLC
		negative regulation of cytokine secretion involved in immune response (GO:0002740)	2.14	0.00023729095651788177320264117131642933600232936441898345947265625	0.0038493866279567484460499837695124369929544627666473388671875	0.0004022230364826606435930955729673996756901033222675323486328125	0.006524951480718716757822850382808610447682440280914306640625	-2.4531337723687257	20.474402752247542	SRGN;NLRP12
		negative regulation of adaptive immune response (GO:0002820)	2.15	0.000273514618081718602522756089712174798478372395038604736328125	0.004340558069557708120722594458129606209695339202880859375	0.0004553266949372384892087695096307697895099408924579620361328125	0.00722583668052574103202179145455374964512884616851806640625	-2.488438121001931	20.415533270286303	LILRB2;SAMSN1
		positive regulation of postsynaptic cytosolic calcium concentration (GO:0099588)	3.83	0.0003436905616851813958893824274554162911954335868358612060546875	0.005060411770955408790328977630679219146259129047393798828125	0.000545011631334438805505937519768622223637066781520843505859375	0.00817579801930796989939409513681312091648578643798828125	-2.8903335349494386	23.0526321319488	FPR1;PROK2;CCR3
		positive regulation of presynaptic cytosolic calcium concentration (GO:0099533)	3.83	0.0003436905616851813958893824274554162911954335868358612060546875	0.005060411770955408790328977630679219146259129047393798828125	0.000545011631334438805505937519768622223637066781520843505859375	0.00817579801930796989939409513681312091648578643798828125	-2.88933974103878	23.044705861447365	FPR1;PROK2;CCR3
		negative regulation of interleukin-17 secretion (GO:1905077)	2.17	0.000353535616874966888457942904011588325374759733676910400390625	0.005060411770955408790328977630679219146259129047393798828125	0.000571185889020145898427316399903475030441768467426300048828125	0.00817579801930796989939409513681312091648578643798828125	-2.954402041963192	23.48018799649675	SRGN;NLRP12
		sequestering of zinc ion (GO:0032119)	2.17	0.000353535616874966888457942904011588325374759733676910400390625	0.005060411770955408790328977630679219146259129047393798828125	0.000571185889020145898427316399903475030441768467426300048828125	0.00817579801930796989939409513681312091648578643798828125	-2.5881811300457795	20.56963765909062	S100A9;S100A8
		negative regulation of interferon-beta secretion (GO:0035548)	2.17	0.000353535616874966888457942904011588325374759733676910400390625	0.005060411770955408790328977630679219146259129047393798828125	0.000571185889020145898427316399903475030441768467426300048828125	0.00817579801930796989939409513681312091648578643798828125	-2.5302462857126256	20.1091989587483	SRGN;NLRP12
		negative regulation of peptidyl-tyrosine autophosphorylation (GO:1900085)	2.18	0.0003973171109090208497245655383522944248397834599018096923828125	0.005577720980068946558805276225712077575735747814178466796875	0.000633918760872812479811866381851359619759023189544677734375	0.0088992441430221745635176233690799563191831111907958984375	-2.6213234417551616	20.5269962453012	NLRP12;SAMSN1
		activation of cysteine-type endopeptidase activity involved in apoptotic process (GO:0006919)	3.89	0.0004219468986124805709621299332212629451532848179340362548828125	0.00568121948077327833248606481220122077502310276031494140625	0.000663812361154715786272506594656306333490647375583648681640625	0.0089628472005592561833164921836214489303529262542724609375	-2.820361097647159	21.915985614941484	NLRP12;S100A9;S100A8
		negative regulation of interleukin-2 secretion (GO:1900041)	2.19	0.0004436020690466806713769809533687293878756463527679443359375	0.00568121948077327833248606481220122077502310276031494140625	0.000699838754016270689177481312270856506074778735637664794921875	0.0089628472005592561833164921836214489303529262542724609375	-2.950761320686639	22.781596622207022	SRGN;NLRP12
		negative regulation of interleukin-10 secretion (GO:2001180)	2.19	0.0004436020690466806713769809533687293878756463527679443359375	0.00568121948077327833248606481220122077502310276031494140625	0.000699838754016270689177481312270856506074778735637664794921875	0.0089628472005592561833164921836214489303529262542724609375	-2.7649984214066192	21.347398807188792	SRGN;NLRP12
		regulation of intermediate filament polymerization or depolymerization (GO:0045108)	2.19	0.0004436020690466806713769809533687293878756463527679443359375	0.00568121948077327833248606481220122077502310276031494140625	0.000699838754016270689177481312270856506074778735637664794921875	0.0089628472005592561833164921836214489303529262542724609375	-2.302023474984378	17.772962473881748	S100A9;S100A8
		negative regulation of cytoskeleton organization (GO:0051494)	2.19	0.0004436020690466806713769809533687293878756463527679443359375	0.00568121948077327833248606481220122077502310276031494140625	0.000699838754016270689177481312270856506074778735637664794921875	0.0089628472005592561833164921836214489303529262542724609375	-2.2880076133233684	17.664751855681196	S100A9;S100A8
		calcium ion transport into cytosol (GO:0060402)	3.92	0.000465024097354951979239878756544612770085223019123077392578125	0.005852889501191636811849861032897024415433406829833984375	0.000728937771956564999932537407545396490604616701602935791015625	0.00917456161255676694299410200983402319252490997314453125	-2.999180922468652	23.013978867351636	FPR1;PROK2;CCR3
		negative regulation of activated T cell proliferation (GO:0046007)	2.21	0.000543650887919148811076863747615561806014738976955413818359375	0.006614419136349644103012312967848629341460764408111572265625	0.000841195088101402243911663969555547737400047481060028076171875	0.01023454023856706050776832483961698017083108425140380859375	-2.9442392371994077	22.132444813490277	LILRB2;CLC
		regulation of cytoskeleton organization (GO:0051493)	2.21	0.000543650887919148811076863747615561806014738976955413818359375	0.006614419136349644103012312967848629341460764408111572265625	0.000841195088101402243911663969555547737400047481060028076171875	0.01023454023856706050776832483961698017083108425140380859375	-2.3090143655128004	17.357330332598625	S100A9;S100A8
		negative regulation of interleukin-12 secretion (GO:2001183)	2.22	0.000597399048290166005160950479790926692658104002475738525390625	0.007149201725439690950636428823372625629417598247528076171875	0.000916608991394033019439735454625406418927013874053955078125	0.01096925514291219837248458901513004093430936336517333984375	-2.53339293025481	18.80518633817688	SRGN;NLRP12
		negative regulation of interleukin-8 secretion (GO:2000483)	2.23	0.0006536192719967981630546649540747239370830357074737548828125	0.007695839815446171849888656879556947387754917144775390625	0.00099516514067767426580946032999008821207098662853240966796875	0.011717266978946809519168681390510755591094493865966796875	-2.9545878759911886	21.665950138607137	SRGN;NLRP12
		positive regulation of nitrosative stress-induced intrinsic apoptotic signaling pathway (GO:1905260)	2.24	0.000712303753185733793361344989847339093103073537349700927734375	0.007993802430044556761590257565330830402672290802001953125	0.00107685238732444497379570069739429527544416487216949462890625	0.012093880657643767129183487440968747250735759735107421875	-2.6953878351457563	19.53349213137599	S100A9;S100A8
		positive regulation of intrinsic apoptotic signaling pathway in response to osmotic stress (GO:1902220)	2.24	0.000712303753185733793361344989847339093103073537349700927734375	0.007993802430044556761590257565330830402672290802001953125	0.00107685238732444497379570069739429527544416487216949462890625	0.012093880657643767129183487440968747250735759735107421875	-2.6916447774207013	19.506366169142915	S100A9;S100A8
		negative regulation of cytokine secretion (GO:0050710)	2.24	0.000712303753185733793361344989847339093103073537349700927734375	0.007993802430044556761590257565330830402672290802001953125	0.00107685238732444497379570069739429527544416487216949462890625	0.012093880657643767129183487440968747250735759735107421875	-2.4039276498541353	17.42127838544751	SRGN;NLRP12
		positive regulation of calcium ion transport into cytosol (GO:0010524)	3.107	0.00072272734299032976267029848571610273211263120174407958984375	0.007993802430044556761590257565330830402672290802001953125	0.00111561190030920096526168006079160477383993566036224365234375	0.01233934374584419284281988637985705281607806682586669921875	-3.008807382232183	21.761134780548453	FPR1;PROK2;CCR3
		positive regulation of cytoskeleton organization (GO:0051495)	2.25	0.00077344470379193280308582902904390721232630312442779541015625	0.0084270840860912084313572023575034108944237232208251953125	0.0011616596106903249140118727922299513011239469051361083984375	0.0126568882955811513879584850883475155569612979888916015625	-2.367621466019617	16.963194239141338	S100A9;S100A8
		negative regulation of interferon-gamma secretion (GO:1902714)	2.26	0.000837034353237978210986180993558036789181642234325408935546875	0.0089591469692526341794813760088800336234271526336669921875	0.00124957571810753453878106711272266693413257598876953125	0.01341456285615441439140749224634419078938663005828857421875	-2.8948404863773307	20.511813306364736	SRGN;NLRP12
		positive regulation of cytosolic calcium ion concentration (GO:0007204)	3.113	0.000846823480655386063957468234519865291076712310314178466796875	0.0089591469692526341794813760088800336234271526336669921875	0.0013004613843592004347737844938137641292996704578399658203125	0.0137585045011915409196578963246793136931955814361572265625	-2.9206271284228777	20.660569725893623	FPR1;PROK2;CCR3
		positive regulation of endoplasmic reticulum stress-induced intrinsic apoptotic signaling pathway (GO:1902237)	2.27	0.0009030649487062011350479995286377743468619883060455322265625	0.009417677322221811031521809809419210068881511688232421875	0.00134058964466232254271471635576062908512540161609649658203125	0.0139804348657642206477103030692887841723859310150146484375	-2.774517658123243	19.44858104698582	S100A9;S100A8
		negative regulation of interleukin-6 secretion (GO:1900165)	2.29	0.00104241805425253825957698783355453997501172125339508056640625	0.01071781943104722391313377016786034801043570041656494140625	0.00153186683456572251930960515409196887048892676830291748046875	0.01575018013004193806469999117325642146170139312744140625	-2.261511293061198	15.52801645892986	SRGN;NLRP12
		positive regulation of NF-kappaB transcription factor activity by ER overload response (GO:0006985)	3.127	0.00118697655346122928066154855741842766292393207550048828125	0.0119144234840100650407723748003263608552515506744384765625	0.00180400296406641748835075755863499580300413072109222412109375	0.0180400296406641735824649686037446372210979461669921875	-3.128052737262383	21.071645282692153	S100A12;S100A9;S100A8
		positive regulation of oxidative stress-induced intrinsic apoptotic signaling pathway (GO:1902177)	2.31	0.0011914423484010064173410636811922813649289309978485107421875	0.0119144234840100650407723748003263608552515506744384765625	0.00173540321647872790127020703465632323059253394603729248046875	0.01759506038929821436500589015849982388317584991455078125	-2.0829775596633926	14.023835238865857	S100A9;S100A8
		positive regulation of intrinsic apoptotic signaling pathway by p53 class mediator (GO:1902255)	2.32	0.00126956199521566638448166752795032152789644896984100341796875	0.0125240575203707620033366509915140341036021709442138671875	0.0018417412364538682419123905020796883036382496356964111328125	0.0181685284136665382848097038959167548455297946929931640625	-2.498857178748619	16.66508673898882	S100A9;S100A8
		positive regulation of intrinsic apoptotic signaling pathway in response to DNA damage (GO:1902231)	2.34	0.00143297804906768254211424373778527296963147819042205810546875	0.0139476530109254419353970178008239599876105785369873046875	0.0020635024395929111619418794276725748204626142978668212890625	0.0200847570787043329387788759277100325562059879302978515625	-2.1073613130885134	13.799002823085983	S100A9;S100A8
		activation of MAPK activity (GO:0000187)	3.137	0.00147599576817164664620241065762229482061229646205902099609375	0.01417732777322765723437836271614287397824227809906005859375	0.002229104358640752493736503225818523787893354892730712890625	0.0214111339711545965724948104025315842591226100921630859375	-3.083825375165395	20.101676464535707	FPR1;PROK2;S100A12
		negative regulation of tumor necrosis factor secretion (GO:1904468)	2.37	0.00169592983232075560258433899463170746457763016223907470703125	0.0160782958129110607747858097127391374669969081878662109375	0.0024186944893396684908015714654538896866142749786376953125	0.02293048022360984206091671921967645175755023956298828125	-2.52034178179207	16.07858117478465	SRGN;NLRP12
		regulation of microtubule cytoskeleton organization (GO:0070507)	2.39	0.00188302773932157792476094204658920716610737144947052001953125	0.0176232083295481019302730629760844749398529529571533203125	0.0026703968071891703330023037921137074590660631656646728515625	0.0249921752467704393063652190676293685100972652435302734375	-2.335074209285497	14.652297139686457	S100A9;S100A8
		regulation of adenylate cyclase activity involved in G-protein coupled receptor signaling pathway (GO:0010578)	2.41	0.002079492648896803970448576848184529808349907398223876953125	0.0185732342592600345454467714034763048402965068817138671875	0.002933925087147209141702486334679633728228509426116943359375	0.0260253124799774103459437668561804457567632198333740234375	-2.60314673322502	16.076074532239648	FPR1;CCR3
		positive regulation of intrinsic apoptotic signaling pathway (GO:2001244)	2.41	0.002079492648896803970448576848184529808349907398223876953125	0.0185732342592600345454467714034763048402965068817138671875	0.002933925087147209141702486334679633728228509426116943359375	0.0260253124799774103459437668561804457567632198333740234375	-2.1871599646974227	13.507093610065445	S100A9;S100A8
		antimicrobial humoral immune response mediated by antimicrobial peptide (GO:0061844)	2.43	0.0022852645509126028218471748942874910426326096057891845703125	0.0185732342592600345454467714034763048402965068817138671875	0.0032091939883581457014505300406881360686384141445159912109375	0.0260253124799774103459437668561804457567632198333740234375	-2.255847060039564	13.718422910477967	S100A12;S100A9
		toll-like receptor 1 signaling pathway (GO:0034130)	2.44	0.002391621945712935938532783808341264375485479831695556640625	0.0185732342592600345454467714034763048402965068817138671875	0.00335120462070941961540970766009195358492434024810791015625	0.0260253124799774103459437668561804457567632198333740234375	-2.2636732246830302	13.663041509880742	S100A9;S100A8
		toll-like receptor 6 signaling pathway (GO:0034150)	2.44	0.002391621945712935938532783808341264375485479831695556640625	0.0185732342592600345454467714034763048402965068817138671875	0.00335120462070941961540970766009195358492434024810791015625	0.0260253124799774103459437668561804457567632198333740234375	-2.2591337308736748	13.63564210802593	S100A9;S100A8
		toll-like receptor 11 signaling pathway (GO:0034170)	2.44	0.002391621945712935938532783808341264375485479831695556640625	0.0185732342592600345454467714034763048402965068817138671875	0.00335120462070941961540970766009195358492434024810791015625	0.0260253124799774103459437668561804457567632198333740234375	-2.258386017099179	13.63112906955949	S100A9;S100A8
		toll-like receptor signaling pathway (GO:0002224)	2.44	0.002391621945712935938532783808341264375485479831695556640625	0.0185732342592600345454467714034763048402965068817138671875	0.00335120462070941961540970766009195358492434024810791015625	0.0260253124799774103459437668561804457567632198333740234375	-2.2527782856690624	13.597282016694042	S100A9;S100A8
		TIRAP-dependent toll-like receptor signaling pathway (GO:0035664)	2.44	0.002391621945712935938532783808341264375485479831695556640625	0.0185732342592600345454467714034763048402965068817138671875	0.00335120462070941961540970766009195358492434024810791015625	0.0260253124799774103459437668561804457567632198333740234375	-2.248473518625205	13.571299374778565	S100A9;S100A8
		toll-like receptor TLR6:TLR2 signaling pathway (GO:0038124)	2.44	0.002391621945712935938532783808341264375485479831695556640625	0.0185732342592600345454467714034763048402965068817138671875	0.00335120462070941961540970766009195358492434024810791015625	0.0260253124799774103459437668561804457567632198333740234375	-2.245499397104778	13.553348221164194	S100A9;S100A8
		toll-like receptor TLR1:TLR2 signaling pathway (GO:0038123)	2.44	0.002391621945712935938532783808341264375485479831695556640625	0.0185732342592600345454467714034763048402965068817138671875	0.00335120462070941961540970766009195358492434024810791015625	0.0260253124799774103459437668561804457567632198333740234375	-2.2447281368074448	13.548693060983615	S100A9;S100A8
		toll-like receptor 12 signaling pathway (GO:0034174)	2.44	0.002391621945712935938532783808341264375485479831695556640625	0.0185732342592600345454467714034763048402965068817138671875	0.00335120462070941961540970766009195358492434024810791015625	0.0260253124799774103459437668561804457567632198333740234375	-2.239557921319485	13.51748675962494	S100A9;S100A8
		toll-like receptor 10 signaling pathway (GO:0034166)	2.44	0.002391621945712935938532783808341264375485479831695556640625	0.0185732342592600345454467714034763048402965068817138671875	0.00335120462070941961540970766009195358492434024810791015625	0.0260253124799774103459437668561804457567632198333740234375	-2.235949303026826	13.49570592085886	S100A9;S100A8
		toll-like receptor 21 signaling pathway (GO:0035682)	2.44	0.002391621945712935938532783808341264375485479831695556640625	0.0185732342592600345454467714034763048402965068817138671875	0.00335120462070941961540970766009195358492434024810791015625	0.0260253124799774103459437668561804457567632198333740234375	-2.235136932951369	13.490802630957592	S100A9;S100A8
		toll-like receptor 8 signaling pathway (GO:0034158)	2.44	0.002391621945712935938532783808341264375485479831695556640625	0.0185732342592600345454467714034763048402965068817138671875	0.00335120462070941961540970766009195358492434024810791015625	0.0260253124799774103459437668561804457567632198333740234375	-2.2341302412068256	13.484726457531425	S100A9;S100A8
		toll-like receptor 15 signaling pathway (GO:0035681)	2.44	0.002391621945712935938532783808341264375485479831695556640625	0.0185732342592600345454467714034763048402965068817138671875	0.00335120462070941961540970766009195358492434024810791015625	0.0260253124799774103459437668561804457567632198333740234375	-2.2295548713081086	13.457110515368225	S100A9;S100A8
		toll-like receptor 13 signaling pathway (GO:0034178)	2.44	0.002391621945712935938532783808341264375485479831695556640625	0.0185732342592600345454467714034763048402965068817138671875	0.00335120462070941961540970766009195358492434024810791015625	0.0260253124799774103459437668561804457567632198333740234375	-2.225487075885849	13.432558182857502	S100A9;S100A8
		toll-like receptor 7 signaling pathway (GO:0034154)	2.45	0.0025002837084395178324225383903467445634305477142333984375	0.019012574032925499967205951179494149982929229736328125	0.0034961186006345255049276854464324060245417058467864990234375	0.0265850685256583708915290031882250332273542881011962890625	-2.2595436586758453	13.537719317505454	S100A9;S100A8
		toll-like receptor 5 signaling pathway (GO:0034146)	2.45	0.0025002837084395178324225383903467445634305477142333984375	0.019012574032925499967205951179494149982929229736328125	0.0034961186006345255049276854464324060245417058467864990234375	0.0265850685256583708915290031882250332273542881011962890625	-2.2469577533731586	13.462312740301133	S100A9;S100A8
		toll-like receptor 3 signaling pathway (GO:0034138)	2.47	0.0027244906569638522274290348690328755765222012996673583984375	0.0202946753018735936979766165677574463188648223876953125	0.003794614442828122234663279499500276870094239711761474609375	0.028266005543515604347959424558212049305438995361328125	-2.3065581696342936	13.621318800231876	S100A9;S100A8
		toll-like receptor 2 signaling pathway (GO:0034134)	2.47	0.0027244906569638522274290348690328755765222012996673583984375	0.0202946753018735936979766165677574463188648223876953125	0.003794614442828122234663279499500276870094239711761474609375	0.028266005543515604347959424558212049305438995361328125	-2.2881429735447925	13.512568342512592	S100A9;S100A8
		toll-like receptor 9 signaling pathway (GO:0034162)	2.48	0.0028400210440822494344093041007681677001528441905975341796875	0.0209415693149499204661623252832214348018169403076171875	0.00394817529156276346424814249758128426037728786468505859375	0.0291128077054628002506841966123829479329288005828857421875	-2.2938882617135854	13.451231889045799	S100A9;S100A8
		negative regulation of acute inflammatory response (GO:0002674)	2.49	0.0029578262026608939140592813288321849540807306766510009765625	0.0215921312794245257027370143987354822456836700439453125	0.00410459746082022895741214796316853608004748821258544921875	0.029963561463987674338138589291702373884618282318115234375	-2.285749391545375	13.310605966521235	NLRP12;FFAR2
		MyD88-independent toll-like receptor signaling pathway (GO:0002756)	2.51	0.0032002314217970504080235105703877707128413021564483642578125	0.022356417978699590076718806130884331651031970977783203125	0.004425984025690971913891136324537001200951635837554931640625	0.03182920444690140460153315871139056980609893798828125	-2.3797641957267968	13.6706319376728	S100A9;S100A8
		negative regulation of inflammatory response to antigenic stimulus (GO:0002862)	2.53	0.0034516476603609195540622867071078871958889067173004150390625	0.022356417978699590076718806130884331651031970977783203125	0.004758690932251389248131001608044243766926229000091552734375	0.03182920444690140460153315871139056980609893798828125	-2.3211216912583383	13.158215063407162	NLRP12;LILRB2
		toll-like receptor 4 signaling pathway (GO:0034142)	2.53	0.0034516476603609195540622867071078871958889067173004150390625	0.022356417978699590076718806130884331651031970977783203125	0.004758690932251389248131001608044243766926229000091552734375	0.03182920444690140460153315871139056980609893798828125	-2.2763364059227498	12.904331599071323	S100A9;S100A8
		phospholipase C-activating serotonin receptor signaling pathway (GO:0007208)	2.53	0.0034516476603609195540622867071078871958889067173004150390625	0.022356417978699590076718806130884331651031970977783203125	0.004758690932251389248131001608044243766926229000091552734375	0.03182920444690140460153315871139056980609893798828125	-2.1220051699719433	12.029442703202516	CXCR2;FPR1
		phospholipase C-activating G-protein coupled receptor signaling pathway (GO:0007200)	2.53	0.0034516476603609195540622867071078871958889067173004150390625	0.022356417978699590076718806130884331651031970977783203125	0.004758690932251389248131001608044243766926229000091552734375	0.03182920444690140460153315871139056980609893798828125	-2.1145112460785187	11.98696037122059	CXCR2;FPR1
		regulation of immune response to tumor cell (GO:0002837)	3.188	0.0036242478610813053628569857522734309895895421504974365234375	0.022356417978699590076718806130884331651031970977783203125	0.005344589758491735849432746618958844919688999652862548828125	0.03182920444690140460153315871139056980609893798828125	-3.231230954949259	18.159868551502694	SELL;TREML2;LILRB2
		regulation of immune response (GO:0050776)	3.188	0.0036242478610813053628569857522734309895895421504974365234375	0.022356417978699590076718806130884331651031970977783203125	0.005344589758491735849432746618958844919688999652862548828125	0.03182920444690140460153315871139056980609893798828125	-3.2278497252044382	18.14086567347743	SELL;TREML2;LILRB2
		regulation of type 2 immune response (GO:0002828)	3.188	0.0036242478610813053628569857522734309895895421504974365234375	0.022356417978699590076718806130884331651031970977783203125	0.005344589758491735849432746618958844919688999652862548828125	0.03182920444690140460153315871139056980609893798828125	-3.227251758069196	18.13750503329865	SELL;TREML2;LILRB2
		regulation of gamma-delta T cell activation involved in immune response (GO:2001191)	3.188	0.0036242478610813053628569857522734309895895421504974365234375	0.022356417978699590076718806130884331651031970977783203125	0.005344589758491735849432746618958844919688999652862548828125	0.03182920444690140460153315871139056980609893798828125	-3.2248409631523707	18.12395610429773	SELL;TREML2;LILRB2
		regulation of basophil degranulation (GO:1903581)	3.188	0.0036242478610813053628569857522734309895895421504974365234375	0.022356417978699590076718806130884331651031970977783203125	0.005344589758491735849432746618958844919688999652862548828125	0.03182920444690140460153315871139056980609893798828125	-3.2213310406386877	18.10422995894844	SELL;TREML2;LILRB2
		regulation of CD4-positive, CD25-positive, alpha-beta regulatory T cell differentiation involved in immune response (GO:0032832)	3.188	0.0036242478610813053628569857522734309895895421504974365234375	0.022356417978699590076718806130884331651031970977783203125	0.005344589758491735849432746618958844919688999652862548828125	0.03182920444690140460153315871139056980609893798828125	-3.2198936575718786	18.096151710158633	SELL;TREML2;LILRB2
		regulation of eosinophil degranulation (GO:0043309)	3.188	0.0036242478610813053628569857522734309895895421504974365234375	0.022356417978699590076718806130884331651031970977783203125	0.005344589758491735849432746618958844919688999652862548828125	0.03182920444690140460153315871139056980609893798828125	-3.2179335939267424	18.08513593980841	SELL;TREML2;LILRB2
		positive regulation of NF-kappaB transcription factor activity (GO:0051092)	3.189	0.003678588906478839903879674011477618478238582611083984375	0.022356417978699590076718806130884331651031970977783203125	0.0054227068104683757987505288156171445734798908233642578125	0.03182920444690140460153315871139056980609893798828125	-3.342088073783209	18.73315913143832	S100A12;S100A9;S100A8
		regulation of humoral immune response (GO:0002920)	3.189	0.003678588906478839903879674011477618478238582611083984375	0.022356417978699590076718806130884331651031970977783203125	0.0054227068104683757987505288156171445734798908233642578125	0.03182920444690140460153315871139056980609893798828125	-3.270406938622252	18.331370165364696	SELL;TREML2;LILRB2
		regulation of T-helper cell differentiation (GO:0045622)	3.189	0.003678588906478839903879674011477618478238582611083984375	0.022356417978699590076718806130884331651031970977783203125	0.0054227068104683757987505288156171445734798908233642578125	0.03182920444690140460153315871139056980609893798828125	-3.265275423402275	18.302606862579438	SELL;TREML2;LILRB2
		regulation of neutrophil degranulation (GO:0043313)	3.189	0.003678588906478839903879674011477618478238582611083984375	0.022356417978699590076718806130884331651031970977783203125	0.0054227068104683757987505288156171445734798908233642578125	0.03182920444690140460153315871139056980609893798828125	-3.257221124737451	18.2574606978916	SELL;TREML2;LILRB2
		positive regulation of activated T cell proliferation (GO:0042104)	2.55	0.0037120165309492171579197616892997757531702518463134765625	0.022356417978699590076718806130884331651031970977783203125	0.0051026353961481397958355188393397838808596134185791015625	0.03182920444690140460153315871139056980609893798828125	-2.378644297126342	13.311321668113976	LILRB2;CLC
		regulation of natural killer cell proliferation involved in immune response (GO:0032820)	3.19	0.0037334279698648113916814583745917843771167099475860595703125	0.022356417978699590076718806130884331651031970977783203125	0.005501513374470023108597782623974126181565225124359130859375	0.03182920444690140460153315871139056980609893798828125	-3.2887395637199544	18.385463190744982	SELL;TREML2;LILRB2
		regulation of mast cell activation involved in immune response (GO:0033006)	3.19	0.0037334279698648113916814583745917843771167099475860595703125	0.022356417978699590076718806130884331651031970977783203125	0.005501513374470023108597782623974126181565225124359130859375	0.03182920444690140460153315871139056980609893798828125	-3.264197600858466	18.24826310357598	SELL;TREML2;LILRB2
		regulation of natural killer cell differentiation involved in immune response (GO:0032826)	3.19	0.0037334279698648113916814583745917843771167099475860595703125	0.022356417978699590076718806130884331651031970977783203125	0.005501513374470023108597782623974126181565225124359130859375	0.03182920444690140460153315871139056980609893798828125	-3.2638641418523897	18.246398924864636	SELL;TREML2;LILRB2
		regulation of memory T cell differentiation (GO:0043380)	3.191	0.003788766496722277728192995738254467141814529895782470703125	0.022356417978699590076718806130884331651031970977783203125	0.005581011190689560801103663578714986215345561504364013671875	0.03182920444690140460153315871139056980609893798828125	-3.2823874292970188	18.301656088343485	SELL;TREML2;LILRB2
		regulation of plasma cell differentiation (GO:1900098)	3.191	0.003788766496722277728192995738254467141814529895782470703125	0.022356417978699590076718806130884331651031970977783203125	0.005581011190689560801103663578714986215345561504364013671875	0.03182920444690140460153315871139056980609893798828125	-3.268307060891719	18.223147970182016	SELL;TREML2;LILRB2
		regulation of adaptive immune response (GO:0002819)	3.191	0.003788766496722277728192995738254467141814529895782470703125	0.022356417978699590076718806130884331651031970977783203125	0.005581011190689560801103663578714986215345561504364013671875	0.03182920444690140460153315871139056980609893798828125	-3.244451208719862	18.090134542746	SELL;TREML2;LILRB2
		positive regulation of immune response (GO:0050778)	3.192	0.0038446059214744510677819189226056550978682935237884521484375	0.022356417978699590076718806130884331651031970977783203125	0.005661201983757390039653234481420440715737640857696533203125	0.03203625928792941390810256052645854651927947998046875	-3.2849764715426026	18.26803066273698	SELL;TREML2;LILRB2
		regulation of actin cytoskeleton organization (GO:0032956)	2.56	0.0038455400305422537780841718557667263667099177837371826171875	0.022356417978699590076718806130884331651031970977783203125	0.00527879595720137130554494575562785030342638492584228515625	0.03182920444690140460153315871139056980609893798828125	-2.434670365831366	13.538815365921407	S100A9;S100A8
		negative regulation of immune response (GO:0050777)	3.194	0.003957793151485766887376360756434223731048405170440673828125	0.022356417978699590076718806130884331651031970977783203125	0.005823669322650676209718323406150375376455485820770263671875	0.0327021431194999545599699786180281080305576324462890625	-3.3410536602823444	18.48293835913927	SELL;TREML2;LILRB2
		positive regulation of interleukin-8 secretion (GO:2000484)	2.57	0.003981279914014995528759310872146670590154826641082763671875	0.022356417978699590076718806130884331651031970977783203125	0.0054577350537217857173732937781096552498638629913330078125	0.03182920444690140460153315871139056980609893798828125	-2.366398933332575	13.077080020629985	FCN1;FFAR2
		phospholipase C-activating angiotensin-activated signaling pathway (GO:0086097)	2.57	0.003981279914014995528759310872146670590154826641082763671875	0.022356417978699590076718806130884331651031970977783203125	0.0054577350537217857173732937781096552498638629913330078125	0.03182920444690140460153315871139056980609893798828125	-2.1031778666971084	11.622480416555616	CXCR2;FPR1
		phospholipase C-activating tachykinin receptor signaling pathway (GO:0007209)	2.57	0.003981279914014995528759310872146670590154826641082763671875	0.022356417978699590076718806130884331651031970977783203125	0.0054577350537217857173732937781096552498638629913330078125	0.03182920444690140460153315871139056980609893798828125	-2.092937951752248	11.565893090871775	CXCR2;FPR1
		phospholipase C-activating adrenergic receptor signaling pathway (GO:0071882)	2.57	0.003981279914014995528759310872146670590154826641082763671875	0.022356417978699590076718806130884331651031970977783203125	0.0054577350537217857173732937781096552498638629913330078125	0.03182920444690140460153315871139056980609893798828125	-2.035409806026675	11.247983817631729	CXCR2;FPR1
		regulation of cytokine production involved in immune response (GO:0002718)	3.195	0.004015143774790459751944382560395752079784870147705078125	0.0223744653099010350205677610802013077773153781890869140625	0.005905949242248498785856636317248558043502271175384521484375	0.032911014861384764451646134375550900585949420928955078125	-3.2962353685275474	18.187578965505846	SELL;TREML2;LILRB2
		regulation of T cell activation via T cell receptor contact with antigen bound to MHC molecule on antigen presenting cell (GO:2001188)	3.196	0.004073000931669866486739550737183890305459499359130859375	0.0225249293948409264054522083142728661186993122100830078125	0.005988928884802170900247819673722915467806160449981689453125	0.032993373017760362075900815170825808309018611907958984375	-3.3192001892200604	18.266804076794024	SELL;TREML2;LILRB2
		regulation of innate immune response (GO:0045088)	3.201	0.0043699327938516684122216560126616968773305416107177734375	0.02397955054769003446768493859053705818951129913330078125	0.006414380136432051328354564390110681415535509586334228515625	0.03417881386565983781178346134765888564288616180419921875	-3.3330311099974996	18.10838351488541	SELL;TREML2;LILRB2
		MyD88-dependent toll-like receptor signaling pathway (GO:0002755)	2.6	0.004401725716973239020679553590298382914625108242034912109375	0.02397955054769003446768493859053705818951129913330078125	0.00601112138542757301618024712297483347356319427490234375	0.032993373017760362075900815170825808309018611907958984375	-2.3794644567339147	12.910399755100345	S100A9;S100A8
		intracellular signal transduction involved in positive regulation of cell growth (GO:1905427)	2.61	0.004546259067510385713795084683397362823598086833953857421875	0.0240913611511714594037858461206269566901028156280517578125	0.006201072582437870683857994436039007268846035003662109375	0.033285169008673863577651985679040080867707729339599609375	-2.3967284687515042	12.926636519120676	S100A9;S100A8
		positive regulation of pseudohyphal growth (GO:2000222)	2.61	0.004546259067510385713795084683397362823598086833953857421875	0.0240913611511714594037858461206269566901028156280517578125	0.006201072582437870683857994436039007268846035003662109375	0.033285169008673863577651985679040080867707729339599609375	-2.3942380657680475	12.91320465373709	S100A9;S100A8
		positive regulation of direction of cell growth (GO:0061390)	2.61	0.004546259067510385713795084683397362823598086833953857421875	0.0240913611511714594037858461206269566901028156280517578125	0.006201072582437870683857994436039007268846035003662109375	0.033285169008673863577651985679040080867707729339599609375	-2.39100323772179	12.89575776857633	S100A9;S100A8
		regulation of antigen receptor-mediated signaling pathway (GO:0050854)	3.204	0.004554257313509124834027819161974548478610813617706298828125	0.0240913611511714594037858461206269566901028156280517578125	0.0066781508015004535649961070475910673849284648895263671875	0.03507230277047000688295241843661642633378505706787109375	-3.326051543364068	17.933048192677283	SELL;TREML2;LILRB2
		regulation of Fc receptor mediated stimulatory signaling pathway (GO:0060368)	3.206	0.004679731259890782847643553310490460717119276523590087890625	0.024577005897268140721667606385381077416241168975830078125	0.00685756547869888037627372767701672273688018321990966796875	0.0354255461282120542865214929406647570431232452392578125	-3.2785558556050542	17.587860733987043	SELL;TREML2;LILRB2
		phospholipase C-activating G-protein coupled glutamate receptor signaling pathway (GO:0007206)	2.63	0.004841859922834102110400511520538202603347599506378173828125	0.025246841026206390257158318490837700664997100830078125	0.006589147808408049762640690261150666628964245319366455078125	0.034855636957520842733604382601697579957544803619384765625	-2.1789146270501263	11.614609310942647	CXCR2;FPR1
		phospholipase C-activating rhodopsin mediated signaling pathway (GO:0030265)	2.64	0.00499291316237775173458857125297072343528270721435546875	0.025849834103090489623166803312415140680968761444091796875	0.006787251661932217593198313210223204805515706539154052734375	0.03539066938007513762887157326986198313534259796142578125	-2.1169114473833233	11.21907125502862	CXCR2;FPR1
		positive regulation of root hair elongation (GO:1902892)	2.65	0.00514612545926694531228662299326970241963863372802734375	0.0260879971198949324462379451006199815310537815093994140625	0.0069880529348801852240757881418176111765205860137939453125	0.0354255461282120542865214929406647570431232452392578125	-2.4096055617983634	12.69744346044593	S100A9;S100A8
		positive regulation of unidimensional cell growth (GO:0051512)	2.65	0.00514612545926694531228662299326970241963863372802734375	0.0260879971198949324462379451006199815310537815093994140625	0.0069880529348801852240757881418176111765205860137939453125	0.0354255461282120542865214929406647570431232452392578125	-2.4070577895784404	12.684017946235038	S100A9;S100A8
		positive regulation of chondrocyte hypertrophy (GO:1903043)	2.65	0.00514612545926694531228662299326970241963863372802734375	0.0260879971198949324462379451006199815310537815093994140625	0.0069880529348801852240757881418176111765205860137939453125	0.0354255461282120542865214929406647570431232452392578125	-2.405032457279251	12.673345435030186	S100A9;S100A8
		positive regulation of sprouting of injured axon (GO:0048687)	2.67	0.00545899887652080521849295990932660060934722423553466796875	0.0274832357231737101077584384256624616682529449462890625	0.00739770766986543558407785070585305220447480678558349609375	0.03724363171725357524177724144465173594653606414794921875	-2.4010784383571098	12.510794860892059	S100A9;S100A8
		adenylate cyclase-inhibiting G-protein coupled receptor signaling pathway (GO:0007193)	2.68	0.005618645861244125731814857971357923815958201885223388671875	0.0279021189027769504764631136595198768191039562225341796875	0.007606541161340195193740765233769707265309989452362060546875	0.03777397991685947642448439864892861805856227874755859375	-2.508339086122583	12.997371832473766	FPR1;CCR3
		phospholipase C-activating G-protein coupled acetylcholine receptor signaling pathway (GO:0007207)	2.68	0.005618645861244125731814857971357923815958201885223388671875	0.0279021189027769504764631136595198768191039562225341796875	0.007606541161340195193740765233769707265309989452362060546875	0.03777397991685947642448439864892861805856227874755859375	-2.0681287612221335	10.716349577994725	CXCR2;FPR1
		positive regulation of cell proliferation (GO:0008284)	4.442	0.00579907797740498824612398465205842512659728527069091796875	0.02860356029395703936213379847686155699193477630615234375	0.009088075549966927180189912860441836528480052947998046875	0.04452547081527420680391315954693709500133991241455078125	-4.85153635047551	24.98568555738862	CXCR2;NAMPT;TNFRSF10C;PROK2
		regulation of inflammatory response to antigenic stimulus (GO:0002861)	3.23	0.006350827187408133144008726134188691503368318080902099609375	0.031114790918174074774160686729373992420732975006103515625	0.00923748301394219754889558515742464805953204631805419921875	0.044955750667852033275462275696554570458829402923583984375	-3.4653824802445112	17.53195980624688	SELL;TREML2;LILRB2
		phospholipase C-activating dopamine receptor signaling pathway (GO:0060158)	2.74	0.00662102893690920228653151724529379862360656261444091796875	0.03222234082629145401899251055510831065475940704345703125	0.00891500278055590289483234300860203802585601806640625	0.04397264885003925038997607543933554552495479583740234375	-2.1783065298568443	10.929662799761848	CXCR2;FPR1
		adenylate cyclase-modulating G-protein coupled receptor signaling pathway (GO:0007188)	2.81	0.0078854166643851954232591339177815825678408145904541015625	0.03787075108553415725420876469797804020345211029052734375	0.0105596208555451022415017092725975089706480503082275390625	0.050713968582552136632468631205483688972890377044677734375	-2.672054113875983	12.940063920074087	FPR1;CCR3
		positive regulation of cell growth involved in cardiac muscle cell development (GO:0061051)	2.81	0.0078854166643851954232591339177815825678408145904541015625	0.03787075108553415725420876469797804020345211029052734375	0.0105596208555451022415017092725975089706480503082275390625	0.050713968582552136632468631205483688972890377044677734375	-2.497388723428145	12.09420480918161	S100A9;S100A8
		positive regulation of collateral sprouting (GO:0048672)	2.82	0.00807426107841519892505122157899677404202520847320556640625	0.038524252204203239535740266319407965056598186492919921875	0.01080476534618498261897112655560704297386109828948974609375	0.051552148383758412963917550086989649571478366851806640625	-2.461966992932988	11.864400930935473	S100A9;S100A8
		activation of MAPK activity involved in conjugation with cellular fusion (GO:0071508)	2.84	0.00845804471317015103826175703716216958127915859222412109375	0.03957931179880903871382002989776083268225193023681640625	0.01130260734421625369583441766963005647994577884674072265625	0.052890406162037599535619136759123648516833782196044921875	-2.418758904097612	11.54385885281343	FPR1;PROK2
		activation of MAPK activity involved in osmosensory signaling pathway (GO:0000169)	2.84	0.00845804471317015103826175703716216958127915859222412109375	0.03957931179880903871382002989776083268225193023681640625	0.01130260734421625369583441766963005647994577884674072265625	0.052890406162037599535619136759123648516833782196044921875	-2.4180389651731056	11.540422845482121	FPR1;PROK2
		activation of MAPK activity involved in cell wall organization or biogenesis (GO:0000199)	2.84	0.00845804471317015103826175703716216958127915859222412109375	0.03957931179880903871382002989776083268225193023681640625	0.01130260734421625369583441766963005647994577884674072265625	0.052890406162037599535619136759123648516833782196044921875	-2.415103048866617	11.52641078194476	FPR1;PROK2
		adenylate cyclase-activating G-protein coupled receptor signaling pathway (GO:0007189)	2.85	0.00865297034317745981935043886323910555802285671234130859375	0.040233556372735963801989811372550320811569690704345703125	0.01155528573263242021751384669414619565941393375396728515625	0.0537283986294373738790142169818864203989505767822265625	-2.765352703485614	13.135017796897635	FPR1;CCR3
		activation of MAPK activity involved in innate immune response (GO:0035419)	2.86	0.0088499094795403653035403834792305133305490016937255859375	0.04088882227888902820556182859945693053305149078369140625	0.01181045634286337527030230631908125360496342182159423828125	0.0545672982929763517034871256328187882900238037109375	-2.398758344489969	11.339765578204293	FPR1;PROK2
		activation of MAPK activity by adrenergic receptor signaling pathway (GO:0071883)	2.9	0.00965766619940402505639642782853115932084619998931884765625	0.04362515296736223235907203843453316949307918548583984375	0.01285587140897436440878376373575520119629800319671630859375	0.0580209457294038610797315413947217166423797607421875	-2.386012413030445	11.071105361048865	FPR1;PROK2
		cytosine catabolic process (GO:0006209)	1.6	0.009860479780294202634127742612690781243145465850830078125	0.04362515296736223235907203843453316949307918548583984375	0.01311432334979676338215792696928474470041692256927490234375	0.0580209457294038610797315413947217166423797607421875	2.818170323619457	-13.0177499969064	CDA
		regulation of activated T cell proliferation (GO:0046006)	1.6	0.009860479780294202634127742612690781243145465850830078125	0.04362515296736223235907203843453316949307918548583984375	0.01311432334979676338215792696928474470041692256927490234375	0.0580209457294038610797315413947217166423797607421875	3.727917617145678	-17.22007330158035	CLC
		negative regulation of T cell cytokine production (GO:0002725)	1.6	0.009860479780294202634127742612690781243145465850830078125	0.04362515296736223235907203843453316949307918548583984375	0.01311432334979676338215792696928474470041692256927490234375	0.0580209457294038610797315413947217166423797607421875	3.859551420780653	-17.828118859544066	CLC
		long-chain fatty-acyl-CoA catabolic process (GO:0036116)	1.6	0.009860479780294202634127742612690781243145465850830078125	0.04362515296736223235907203843453316949307918548583984375	0.01311432334979676338215792696928474470041692256927490234375	0.0580209457294038610797315413947217166423797607421875	3.958957549547288	-18.287297682626114	DGAT2
		negative regulation of pentose-phosphate shunt (GO:1905856)	1.6	0.009860479780294202634127742612690781243145465850830078125	0.04362515296736223235907203843453316949307918548583984375	0.01311432334979676338215792696928474470041692256927490234375	0.0580209457294038610797315413947217166423797607421875	3.9857350176524875	-18.410988710958257	CDA
		immune response-inhibiting cell surface receptor signaling pathway (GO:0002767)	1.6	0.009860479780294202634127742612690781243145465850830078125	0.04362515296736223235907203843453316949307918548583984375	0.01311432334979676338215792696928474470041692256927490234375	0.0580209457294038610797315413947217166423797607421875	4.035485370029146	-18.640796556165274	LILRB2
		regulation of interleukin-18 biosynthetic process (GO:0045381)	1.7	0.01149470025441532740340111473642537021078169345855712890625	0.04878564642862319444827079450988094322383403778076171875	0.01497426620050888550206291682798109832219779491424560546875	0.06355357166495050058596660846887971274554729461669921875	0.8690371799335856	-3.881006373154649	NLRP12
		negative regulation of B cell deletion (GO:0002868)	1.7	0.01149470025441532740340111473642537021078169345855712890625	0.04878564642862319444827079450988094322383403778076171875	0.01497426620050888550206291682798109832219779491424560546875	0.06355357166495050058596660846887971274554729461669921875	1.359379759651928	-6.070812196032575	FFAR2
		negative regulation of peptide hormone secretion (GO:0090278)	1.7	0.01149470025441532740340111473642537021078169345855712890625	0.04878564642862319444827079450988094322383403778076171875	0.01497426620050888550206291682798109832219779491424560546875	0.06355357166495050058596660846887971274554729461669921875	1.3665675107261275	-6.1029117521525444	FFAR2
		positive regulation of MHC class I biosynthetic process (GO:0045345)	1.7	0.01149470025441532740340111473642537021078169345855712890625	0.04878564642862319444827079450988094322383403778076171875	0.01497426620050888550206291682798109832219779491424560546875	0.06355357166495050058596660846887971274554729461669921875	1.5316483668424623	-6.8401412625427485	NLRP12
		immunoglobulin production in mucosal tissue (GO:0002426)	1.7	0.01149470025441532740340111473642537021078169345855712890625	0.04878564642862319444827079450988094322383403778076171875	0.01497426620050888550206291682798109832219779491424560546875	0.06355357166495050058596660846887971274554729461669921875	1.5867986940140064	-7.086435409877946	FFAR2
		regulation of cysteine-type endopeptidase activity involved in apoptotic signaling pathway (GO:2001267)	1.7	0.01149470025441532740340111473642537021078169345855712890625	0.04878564642862319444827079450988094322383403778076171875	0.01497426620050888550206291682798109832219779491424560546875	0.06355357166495050058596660846887971274554729461669921875	1.8295392864772406	-8.170483144688491	NLRP12
		complement component C5a signaling pathway (GO:0038178)	1.7	0.01149470025441532740340111473642537021078169345855712890625	0.04878564642862319444827079450988094322383403778076171875	0.01497426620050888550206291682798109832219779491424560546875	0.06355357166495050058596660846887971274554729461669921875	1.8786726791879755	-8.38990644975312	FPR1
		positive regulation of angiogenesis (GO:0045766)	2.1	0.01181472033443053439027980999753708601929247379302978515625	0.049567504851346498584430122491539805196225643157958984375	0.0156392535826370727980449970573317841626703739166259765625	0.06486296707175258358102354350194218568503856658935546875	-2.5974512181949456	11.528550965213418	PROK2;CCR3
		positive regulation of axon extension (GO:0045773)	2.1	0.01181472033443053439027980999753708601929247379302978515625	0.049567504851346498584430122491539805196225643157958984375	0.0156392535826370727980449970573317841626703739166259765625	0.06486296707175258358102354350194218568503856658935546875	-2.500283837055908	11.097282382469379	S100A9;S100A8
		positive regulation of cell growth (GO:0030307)	2.104	0.0127314965683963665643574358909972943365573883056640625	0.052361763358758965647421490530177834443747997283935546875	0.01681898721591833234523249984704307280480861663818359375	0.06486296707175258358102354350194218568503856658935546875	-2.6282013818734056	11.468620110612662	S100A9;S100A8
		negative regulation of natural killer cell proliferation involved in immune response (GO:0032821)	1.8	0.01312630506116834426533213076027095667086541652679443359375	0.052361763358758965647421490530177834443747997283935546875	0.01683084365471150534165900580774177797138690948486328125	0.06486296707175258358102354350194218568503856658935546875	0.46040751987625217	-1.995008878890464	LILRB2
		negative regulation of immune response to tumor cell (GO:0002838)	1.8	0.01312630506116834426533213076027095667086541652679443359375	0.052361763358758965647421490530177834443747997283935546875	0.01683084365471150534165900580774177797138690948486328125	0.06486296707175258358102354350194218568503856658935546875	0.5494600470142113	-2.3808856829348763	LILRB2
		negative regulation of gamma-delta T cell activation involved in immune response (GO:2001192)	1.8	0.01312630506116834426533213076027095667086541652679443359375	0.052361763358758965647421490530177834443747997283935546875	0.01683084365471150534165900580774177797138690948486328125	0.06486296707175258358102354350194218568503856658935546875	0.5920728547067385	-2.565532818420182	LILRB2
		negative regulation of CD4-positive, CD25-positive, alpha-beta regulatory T cell differentiation involved in immune response (GO:0032833)	1.8	0.01312630506116834426533213076027095667086541652679443359375	0.052361763358758965647421490530177834443747997283935546875	0.01683084365471150534165900580774177797138690948486328125	0.06486296707175258358102354350194218568503856658935546875	0.6058533289742225	-2.6252455019279175	LILRB2
		acylglycerol acyl-chain remodeling (GO:0036155)	1.8	0.01312630506116834426533213076027095667086541652679443359375	0.052361763358758965647421490530177834443747997283935546875	0.01683084365471150534165900580774177797138690948486328125	0.06486296707175258358102354350194218568503856658935546875	0.6122449531464219	-2.6529412853883962	DGAT2
		diacylglycerol metabolic process (GO:0046339)	1.8	0.01312630506116834426533213076027095667086541652679443359375	0.052361763358758965647421490530177834443747997283935546875	0.01683084365471150534165900580774177797138690948486328125	0.06486296707175258358102354350194218568503856658935546875	0.8249389724904982	-3.5745736192659625	DGAT2
		positive regulation of acute inflammatory response to non-antigenic stimulus (GO:0002879)	1.8	0.01312630506116834426533213076027095667086541652679443359375	0.052361763358758965647421490530177834443747997283935546875	0.01683084365471150534165900580774177797138690948486328125	0.06486296707175258358102354350194218568503856658935546875	0.8390130282944359	-3.6355584318042165	FFAR2
		regulation of cysteine-type endopeptidase activity involved in execution phase of apoptosis (GO:2001270)	1.8	0.01312630506116834426533213076027095667086541652679443359375	0.052361763358758965647421490530177834443747997283935546875	0.01683084365471150534165900580774177797138690948486328125	0.06486296707175258358102354350194218568503856658935546875	0.9424858989189778	-4.083920560371815	NLRP12
		regulation of complement activation (GO:0030449)	2.111	0.01440828704451869481106829340433250763453543186187744140625	0.05314872307485475622090831393506960012018680572509765625	0.018972336981551575496585115843117819167673587799072265625	0.06486296707175258358102354350194218568503856658935546875	-2.7369649045642825	11.604599133314224	FFAR2;CFP
		negative regulation of natural killer cell differentiation involved in immune response (GO:0032827)	1.9	0.01475529825588725064966499900265262112952768802642822265625	0.05314872307485475622090831393506960012018680572509765625	0.0186840615468742109184230315577224246226251125335693359375	0.06486296707175258358102354350194218568503856658935546875	-0.04926162302843461	0.20769454251946481	LILRB2
		negative regulation of humoral immune response (GO:0002921)	1.9	0.01475529825588725064966499900265262112952768802642822265625	0.05314872307485475622090831393506960012018680572509765625	0.0186840615468742109184230315577224246226251125335693359375	0.06486296707175258358102354350194218568503856658935546875	0.06782840554286623	-0.28597493937458673	LILRB2
		negative regulation of basophil degranulation (GO:1903582)	1.9	0.01475529825588725064966499900265262112952768802642822265625	0.05314872307485475622090831393506960012018680572509765625	0.0186840615468742109184230315577224246226251125335693359375	0.06486296707175258358102354350194218568503856658935546875	0.12783338107243347	-0.5389651003831161	LILRB2
		cellular response to palmitoleic acid (GO:1904927)	1.9	0.01475529825588725064966499900265262112952768802642822265625	0.05314872307485475622090831393506960012018680572509765625	0.0186840615468742109184230315577224246226251125335693359375	0.06486296707175258358102354350194218568503856658935546875	0.13475227732689515	-0.5681362259767773	FFAR2
		cellular response to leukotriene B4 (GO:1905390)	1.9	0.01475529825588725064966499900265262112952768802642822265625	0.05314872307485475622090831393506960012018680572509765625	0.0186840615468742109184230315577224246226251125335693359375	0.06486296707175258358102354350194218568503856658935546875	0.1670606694641335	-0.7043533522498989	FFAR2
		cellular response to butyrate (GO:1903545)	1.9	0.01475529825588725064966499900265262112952768802642822265625	0.05314872307485475622090831393506960012018680572509765625	0.0186840615468742109184230315577224246226251125335693359375	0.06486296707175258358102354350194218568503856658935546875	0.21351528099412198	-0.900213104659421	FFAR2
		cellular response to arachidonic acid (GO:1904551)	1.9	0.01475529825588725064966499900265262112952768802642822265625	0.05314872307485475622090831393506960012018680572509765625	0.0186840615468742109184230315577224246226251125335693359375	0.06486296707175258358102354350194218568503856658935546875	0.21582698869410502	-0.9099596181453765	FFAR2
		DNA cytosine deamination (GO:0070383)	1.9	0.01475529825588725064966499900265262112952768802642822265625	0.05314872307485475622090831393506960012018680572509765625	0.0186840615468742109184230315577224246226251125335693359375	0.06486296707175258358102354350194218568503856658935546875	0.2778498138571757	-1.1714573420545773	APOBEC3A
		pantothenate catabolic process (GO:0015941)	1.9	0.01475529825588725064966499900265262112952768802642822265625	0.05314872307485475622090831393506960012018680572509765625	0.0186840615468742109184230315577224246226251125335693359375	0.06486296707175258358102354350194218568503856658935546875	0.3215749221528802	-1.3558090910590392	VNN2
		fat pad development (GO:0060613)	1.9	0.01475529825588725064966499900265262112952768802642822265625	0.05314872307485475622090831393506960012018680572509765625	0.0186840615468742109184230315577224246226251125335693359375	0.06486296707175258358102354350194218568503856658935546875	0.3398773997370951	-1.4329751378746727	DGAT2
		neutrophil activation (GO:0042119)	1.9	0.01475529825588725064966499900265262112952768802642822265625	0.05314872307485475622090831393506960012018680572509765625	0.0186840615468742109184230315577224246226251125335693359375	0.06486296707175258358102354350194218568503856658935546875	0.5055692959228982	-2.1315575324829283	CXCR2
		negative regulation of calcium ion export from cell (GO:1905913)	1.1	0.01638168388567036448666414116814848966896533966064453125	0.05314872307485475622090831393506960012018680572509765625	0.020533925704379195342763608778113848529756069183349609375	0.06486296707175258358102354350194218568503856658935546875	-0.2811812276972096	1.1561023189116462	LILRB2
		negative regulation of neutrophil degranulation (GO:0043314)	1.1	0.01638168388567036448666414116814848966896533966064453125	0.05314872307485475622090831393506960012018680572509765625	0.020533925704379195342763608778113848529756069183349609375	0.06486296707175258358102354350194218568503856658935546875	-0.20721147356888328	0.851968913643315	LILRB2
		negative regulation of type 2 immune response (GO:0002829)	1.1	0.01638168388567036448666414116814848966896533966064453125	0.05314872307485475622090831393506960012018680572509765625	0.020533925704379195342763608778113848529756069183349609375	0.06486296707175258358102354350194218568503856658935546875	-0.18982124968545563	0.7804674186015714	LILRB2
		cellular response to linoleic acid (GO:0071399)	1.1	0.01638168388567036448666414116814848966896533966064453125	0.05314872307485475622090831393506960012018680572509765625	0.020533925704379195342763608778113848529756069183349609375	0.06486296707175258358102354350194218568503856658935546875	-0.17882846557695758	0.7352695819493495	FFAR2
		negative regulation of eosinophil degranulation (GO:0043310)	1.1	0.01638168388567036448666414116814848966896533966064453125	0.05314872307485475622090831393506960012018680572509765625	0.020533925704379195342763608778113848529756069183349609375	0.06486296707175258358102354350194218568503856658935546875	-0.16090611291456233	0.6615801907939062	LILRB2
		positive regulation of CD4-positive, CD25-positive, alpha-beta regulatory T cell differentiation (GO:0032831)	1.1	0.01638168388567036448666414116814848966896533966064453125	0.05314872307485475622090831393506960012018680572509765625	0.020533925704379195342763608778113848529756069183349609375	0.06486296707175258358102354350194218568503856658935546875	-0.11498847224013653	0.47278561408119407	LILRB2
		diacylglycerol biosynthetic process (GO:0006651)	1.1	0.01638168388567036448666414116814848966896533966064453125	0.05314872307485475622090831393506960012018680572509765625	0.020533925704379195342763608778113848529756069183349609375	0.06486296707175258358102354350194218568503856658935546875	0.06931732202536736	-0.2850045054237019	DGAT2
		complement receptor mediated signaling pathway (GO:0002430)	1.1	0.01638168388567036448666414116814848966896533966064453125	0.05314872307485475622090831393506960012018680572509765625	0.020533925704379195342763608778113848529756069183349609375	0.06486296707175258358102354350194218568503856658935546875	0.07331326229791214	-0.3014341791012641	FPR1
		negative regulation of B cell differentiation (GO:0045578)	1.1	0.01638168388567036448666414116814848966896533966064453125	0.05314872307485475622090831393506960012018680572509765625	0.020533925704379195342763608778113848529756069183349609375	0.06486296707175258358102354350194218568503856658935546875	0.09997938100152845	-0.4110743635549077	SAMSN1
		positive regulation of nitric-oxide synthase biosynthetic process (GO:0051770)	1.1	0.01638168388567036448666414116814848966896533966064453125	0.05314872307485475622090831393506960012018680572509765625	0.020533925704379195342763608778113848529756069183349609375	0.06486296707175258358102354350194218568503856658935546875	0.1052968462524819	-0.43293760797455066	NAMPT
		negative regulation of activation of Janus kinase activity (GO:1902569)	1.1	0.01638168388567036448666414116814848966896533966064453125	0.05314872307485475622090831393506960012018680572509765625	0.020533925704379195342763608778113848529756069183349609375	0.06486296707175258358102354350194218568503856658935546875	0.13175597938471112	-0.54172675233202	SAMSN1
		complement activation, lectin pathway (GO:0001867)	1.1	0.01638168388567036448666414116814848966896533966064453125	0.05314872307485475622090831393506960012018680572509765625	0.020533925704379195342763608778113848529756069183349609375	0.06486296707175258358102354350194218568503856658935546875	0.14356087762615824	-0.5902636704727627	FCN1
		negative regulation of transposition (GO:0010529)	1.1	0.01638168388567036448666414116814848966896533966064453125	0.05314872307485475622090831393506960012018680572509765625	0.020533925704379195342763608778113848529756069183349609375	0.06486296707175258358102354350194218568503856658935546875	0.1833892252630459	-0.7540215622727422	APOBEC3A
		negative regulation of transposition, RNA-mediated (GO:0010526)	1.1	0.01638168388567036448666414116814848966896533966064453125	0.05314872307485475622090831393506960012018680572509765625	0.020533925704379195342763608778113848529756069183349609375	0.06486296707175258358102354350194218568503856658935546875	0.25034224850406883	-1.0293050371370212	APOBEC3A
		positive regulation of skeletal muscle cell proliferation (GO:0014858)	3.327	0.016446340826881795937897123849324998445808887481689453125	0.05314872307485475622090831393506960012018680572509765625	0.0233712420755135923122747243496633018366992473602294921875	0.06486296707175258358102354350194218568503856658935546875	-4.03942423328427	16.59255011588799	CXCR2;NAMPT;PROK2
		positive regulation of synoviocyte proliferation (GO:1901647)	3.327	0.016446340826881795937897123849324998445808887481689453125	0.05314872307485475622090831393506960012018680572509765625	0.0233712420755135923122747243496633018366992473602294921875	0.06486296707175258358102354350194218568503856658935546875	-4.036475708803051	16.580438602613544	CXCR2;NAMPT;PROK2
		positive regulation of cell proliferation involved in compound eye morphogenesis (GO:2000497)	3.327	0.016446340826881795937897123849324998445808887481689453125	0.05314872307485475622090831393506960012018680572509765625	0.0233712420755135923122747243496633018366992473602294921875	0.06486296707175258358102354350194218568503856658935546875	-4.032687966907551	16.564879876023433	CXCR2;NAMPT;PROK2
		positive regulation of cell proliferation in bone marrow (GO:0071864)	3.327	0.016446340826881795937897123849324998445808887481689453125	0.05314872307485475622090831393506960012018680572509765625	0.0233712420755135923122747243496633018366992473602294921875	0.06486296707175258358102354350194218568503856658935546875	-4.032382298994219	16.56362429852578	CXCR2;NAMPT;PROK2
		positive regulation of germ cell proliferation (GO:1905938)	3.327	0.016446340826881795937897123849324998445808887481689453125	0.05314872307485475622090831393506960012018680572509765625	0.0233712420755135923122747243496633018366992473602294921875	0.06486296707175258358102354350194218568503856658935546875	-4.028960875538089	16.5495702807042	CXCR2;NAMPT;PROK2
		positive regulation of cell proliferation by VEGF-activated platelet derived growth factor receptor signaling pathway (GO:0038091)	3.327	0.016446340826881795937897123849324998445808887481689453125	0.05314872307485475622090831393506960012018680572509765625	0.0233712420755135923122747243496633018366992473602294921875	0.06486296707175258358102354350194218568503856658935546875	-4.025245182334049	16.53430750508502	CXCR2;NAMPT;PROK2
		positive regulation of leukocyte proliferation (GO:0070665)	3.327	0.016446340826881795937897123849324998445808887481689453125	0.05314872307485475622090831393506960012018680572509765625	0.0233712420755135923122747243496633018366992473602294921875	0.06486296707175258358102354350194218568503856658935546875	-4.02332773359313	16.526431292414365	CXCR2;NAMPT;PROK2
		positive regulation of sebum secreting cell proliferation (GO:1904004)	3.327	0.016446340826881795937897123849324998445808887481689453125	0.05314872307485475622090831393506960012018680572509765625	0.0233712420755135923122747243496633018366992473602294921875	0.06486296707175258358102354350194218568503856658935546875	-4.020858278109216	16.516287627993535	CXCR2;NAMPT;PROK2
		positive regulation of mammary stem cell proliferation (GO:2000103)	3.327	0.016446340826881795937897123849324998445808887481689453125	0.05314872307485475622090831393506960012018680572509765625	0.0233712420755135923122747243496633018366992473602294921875	0.06486296707175258358102354350194218568503856658935546875	-4.018138447439633	16.505115509373283	CXCR2;NAMPT;PROK2
		positive regulation of hemocyte proliferation (GO:0035208)	3.328	0.01657972059873648318362171494300127960741519927978515625	0.05314872307485475622090831393506960012018680572509765625	0.02355595968138314566520108428449020721018314361572265625	0.06486296707175258358102354350194218568503856658935546875	-4.027910813115689	16.51272239563846	CXCR2;NAMPT;PROK2
		positive regulation of fat cell proliferation (GO:0070346)	3.328	0.01657972059873648318362171494300127960741519927978515625	0.05314872307485475622090831393506960012018680572509765625	0.02355595968138314566520108428449020721018314361572265625	0.06486296707175258358102354350194218568503856658935546875	-4.026617102315702	16.507418731210024	CXCR2;NAMPT;PROK2
		positive regulation of hair follicle cell proliferation (GO:0071338)	3.328	0.01657972059873648318362171494300127960741519927978515625	0.05314872307485475622090831393506960012018680572509765625	0.02355595968138314566520108428449020721018314361572265625	0.06486296707175258358102354350194218568503856658935546875	-4.016963788146363	16.467844245956496	CXCR2;NAMPT;PROK2
		positive regulation of chorionic trophoblast cell proliferation (GO:1901384)	3.328	0.01657972059873648318362171494300127960741519927978515625	0.05314872307485475622090831393506960012018680572509765625	0.02355595968138314566520108428449020721018314361572265625	0.06486296707175258358102354350194218568503856658935546875	-4.01541478892404	16.46149400749888	CXCR2;NAMPT;PROK2
		positive regulation of secondary heart field cardioblast proliferation (GO:0072513)	3.328	0.01657972059873648318362171494300127960741519927978515625	0.05314872307485475622090831393506960012018680572509765625	0.02355595968138314566520108428449020721018314361572265625	0.06486296707175258358102354350194218568503856658935546875	-4.013817721838862	16.454946711233315	CXCR2;NAMPT;PROK2
		positive regulation of cell proliferation involved in heart morphogenesis (GO:2000138)	3.329	0.0167137139973561991979078555914384196512401103973388671875	0.05314872307485475622090831393506960012018680572509765625	0.0237414842573917782286851974049568525515496730804443359375	0.06486296707175258358102354350194218568503856658935546875	-4.020219424086103	16.448831089713877	CXCR2;NAMPT;PROK2
		positive regulation of mesenchymal cell proliferation (GO:0002053)	3.329	0.0167137139973561991979078555914384196512401103973388671875	0.05314872307485475622090831393506960012018680572509765625	0.0237414842573917782286851974049568525515496730804443359375	0.06486296707175258358102354350194218568503856658935546875	-4.009458555625351	16.40480271986195	CXCR2;NAMPT;PROK2
		positive regulation of cell proliferation involved in kidney development (GO:1901724)	3.33	0.0168483213258990745242460462804956478066742420196533203125	0.05314872307485475622090831393506960012018680572509765625	0.0239278158933304563316113444670918397605419158935546875	0.06486296707175258358102354350194218568503856658935546875	-4.061455006126016	16.584968785694596	CXCR2;NAMPT;PROK2
		positive regulation of myoblast proliferation (GO:2000288)	3.33	0.0168483213258990745242460462804956478066742420196533203125	0.05314872307485475622090831393506960012018680572509765625	0.0239278158933304563316113444670918397605419158935546875	0.06486296707175258358102354350194218568503856658935546875	-4.045204156328602	16.518608371452753	CXCR2;NAMPT;PROK2
		positive regulation of glial cell proliferation (GO:0060252)	3.33	0.0168483213258990745242460462804956478066742420196533203125	0.05314872307485475622090831393506960012018680572509765625	0.0239278158933304563316113444670918397605419158935546875	0.06486296707175258358102354350194218568503856658935546875	-4.036457477801168	16.48289127249753	CXCR2;NAMPT;PROK2
		positive regulation of chondrocyte proliferation (GO:1902732)	3.33	0.0168483213258990745242460462804956478066742420196533203125	0.05314872307485475622090831393506960012018680572509765625	0.0239278158933304563316113444670918397605419158935546875	0.06486296707175258358102354350194218568503856658935546875	-4.02543327153348	16.43787387933156	CXCR2;NAMPT;PROK2
		regulation of cytoskeleton polarization involved in growth plate cartilage chondrocyte division (GO:0003427)	2.122	0.01722485574164146771014571868363418616354465484619140625	0.05314872307485475622090831393506960012018680572509765625	0.022578071646315527043480386737428489141166210174560546875	0.06486296707175258358102354350194218568503856658935546875	-2.5934664222107866	10.533109291516356	S100A9;S100A8
		positive regulation of cardiac muscle cell proliferation (GO:0060045)	3.334	0.017392895769542053574507889379674452356994152069091796875	0.05314872307485475622090831393506960012018680572509765625	0.0246812145031213604762232449729708605445921421051025390625	0.06486296707175258358102354350194218568503856658935546875	-4.058917729914197	16.445490361066334	CXCR2;NAMPT;PROK2
		positive regulation of stem cell proliferation (GO:2000648)	3.334	0.017392895769542053574507889379674452356994152069091796875	0.05314872307485475622090831393506960012018680572509765625	0.0246812145031213604762232449729708605445921421051025390625	0.06486296707175258358102354350194218568503856658935546875	-4.028937826758528	16.32402098396155	CXCR2;NAMPT;PROK2
		positive regulation of neural precursor cell proliferation (GO:2000179)	3.335	0.0175305770657653049726665273055914440192282199859619140625	0.05314872307485475622090831393506960012018680572509765625	0.0248715824642556683488070490284371771849691867828369140625	0.06486296707175258358102354350194218568503856658935546875	-4.1095361600829925	16.61817792027336	CXCR2;NAMPT;PROK2
		positive regulation of osteoblast proliferation (GO:0033690)	3.335	0.0175305770657653049726665273055914440192282199859619140625	0.05314872307485475622090831393506960012018680572509765625	0.0248715824642556683488070490284371771849691867828369140625	0.06486296707175258358102354350194218568503856658935546875	-4.062576466487963	16.4282819045566	CXCR2;NAMPT;PROK2
		positive regulation of trophectodermal cell proliferation (GO:1904075)	3.335	0.0175305770657653049726665273055914440192282199859619140625	0.05314872307485475622090831393506960012018680572509765625	0.0248715824642556683488070490284371771849691867828369140625	0.06486296707175258358102354350194218568503856658935546875	-4.020117946790107	16.25658777483366	CXCR2;NAMPT;PROK2
		positive regulation of growth plate cartilage chondrocyte proliferation (GO:0061913)	3.337	0.017807786756039452324973382246753317303955554962158203125	0.05314872307485475622090831393506960012018680572509765625	0.025254740645181496250248898149948217906057834625244140625	0.06486296707175258358102354350194218568503856658935546875	-4.054487729504979	16.33196092004949	CXCR2;NAMPT;PROK2
		negative regulation of memory T cell differentiation (GO:0043381)	1.11	0.01800546599960371751958376762559055350720882415771484375	0.05314872307485475622090831393506960012018680572509765625	0.0223804419444772022262934996206240612082183361053466796875	0.06486296707175258358102354350194218568503856658935546875	-0.20573195474827236	0.8264417003178233	LILRB2
		negative regulation of plasma cell differentiation (GO:1900099)	1.11	0.01800546599960371751958376762559055350720882415771484375	0.05314872307485475622090831393506960012018680572509765625	0.0223804419444772022262934996206240612082183361053466796875	0.06486296707175258358102354350194218568503856658935546875	-0.1261700349751358	0.5068351115488834	LILRB2
		negative regulation of T-helper cell differentiation (GO:0045623)	1.11	0.01800546599960371751958376762559055350720882415771484375	0.05314872307485475622090831393506960012018680572509765625	0.0223804419444772022262934996206240612082183361053466796875	0.06486296707175258358102354350194218568503856658935546875	-0.11954255170018062	0.48021198169390455	LILRB2
		cellular response to fatty acid (GO:0071398)	1.11	0.01800546599960371751958376762559055350720882415771484375	0.05314872307485475622090831393506960012018680572509765625	0.0223804419444772022262934996206240612082183361053466796875	0.06486296707175258358102354350194218568503856658935546875	-0.024761613222121146	0.0994693787794963	FFAR2
		pantothenate metabolic process (GO:0015939)	1.11	0.01800546599960371751958376762559055350720882415771484375	0.05314872307485475622090831393506960012018680572509765625	0.0223804419444772022262934996206240612082183361053466796875	0.06486296707175258358102354350194218568503856658935546875	0.013075077693817088	-0.05252363180181459	VNN2
		positive regulation of gastro-intestinal system smooth muscle contraction (GO:1904306)	1.11	0.01800546599960371751958376762559055350720882415771484375	0.05314872307485475622090831393506960012018680572509765625	0.0223804419444772022262934996206240612082183361053466796875	0.06486296707175258358102354350194218568503856658935546875	0.13988246563947743	-0.5619190411581407	PROK2
		positive regulation of hindgut contraction (GO:0060450)	1.11	0.01800546599960371751958376762559055350720882415771484375	0.05314872307485475622090831393506960012018680572509765625	0.0223804419444772022262934996206240612082183361053466796875	0.06486296707175258358102354350194218568503856658935546875	0.14175349260012804	-0.5694351059551364	PROK2
		neutrophil activation involved in immune response (GO:0002283)	1.11	0.01800546599960371751958376762559055350720882415771484375	0.05314872307485475622090831393506960012018680572509765625	0.0223804419444772022262934996206240612082183361053466796875	0.06486296707175258358102354350194218568503856658935546875	0.1428139305359234	-0.5736949698727887	CXCR2
		positive regulation of smooth muscle contraction involved in micturition (GO:1904320)	1.11	0.01800546599960371751958376762559055350720882415771484375	0.05314872307485475622090831393506960012018680572509765625	0.0223804419444772022262934996206240612082183361053466796875	0.06486296707175258358102354350194218568503856658935546875	0.1799925267809575	-0.7230443615789589	PROK2
		negative regulation of bone mineralization involved in bone maturation (GO:1900158)	1.11	0.01800546599960371751958376762559055350720882415771484375	0.05314872307485475622090831393506960012018680572509765625	0.0223804419444772022262934996206240612082183361053466796875	0.06486296707175258358102354350194218568503856658935546875	0.37946601322965495	-1.5243452946824012	SRGN
		positive regulation of fibroblast proliferation (GO:0048146)	3.345	0.0189412894102240804417025543671115883626043796539306640625	0.05314872307485475622090831393506960012018680572509765625	0.0268196714902584343320768311969004571437835693359375	0.06486296707175258358102354350194218568503856658935546875	-4.152483424269658	16.470456408295664	CXCR2;NAMPT;PROK2
		positive regulation of smooth muscle cell proliferation (GO:0048661)	3.347	0.0192308400528105362392583543851287686266005039215087890625	0.05314872307485475622090831393506960012018680572509765625	0.0272189780037613120178274783711458439938724040985107421875	0.06486296707175258358102354350194218568503856658935546875	-4.101621169766792	16.206489777839895	CXCR2;NAMPT;PROK2
		positive regulation of epithelial cell proliferation (GO:0050679)	3.348	0.0193765427534791333241681599020012072287499904632568359375	0.05314872307485475622090831393506960012018680572509765625	0.0274198420818519243702393595185640151612460613250732421875	0.06486296707175258358102354350194218568503856658935546875	-4.0206779994129365	15.856315986240952	CXCR2;NAMPT;PROK2
		negative regulation of interleukin-1 beta secretion (GO:0050713)	1.12	0.0196266486312824083027006594193153432570397853851318359375	0.05314872307485475622090831393506960012018680572509765625	0.0242236160728142684017694108433715882711112499237060546875	0.06486296707175258358102354350194218568503856658935546875	-0.299944304397957	1.179041171640951	NLRP12
		negative regulation of calcium ion transport into cytosol (GO:0010523)	1.12	0.0196266486312824083027006594193153432570397853851318359375	0.05314872307485475622090831393506960012018680572509765625	0.0242236160728142684017694108433715882711112499237060546875	0.06486296707175258358102354350194218568503856658935546875	-0.2313715635470846	0.909490846697376	LILRB2
		negative regulation of gamma-delta T cell proliferation (GO:0046647)	1.12	0.0196266486312824083027006594193153432570397853851318359375	0.05314872307485475622090831393506960012018680572509765625	0.0242236160728142684017694108433715882711112499237060546875	0.06486296707175258358102354350194218568503856658935546875	-0.20212022467014498	0.7945077236447207	LILRB2
		negative regulation of alpha-beta T cell proliferation (GO:0046642)	1.12	0.0196266486312824083027006594193153432570397853851318359375	0.05314872307485475622090831393506960012018680572509765625	0.0242236160728142684017694108433715882711112499237060546875	0.06486296707175258358102354350194218568503856658935546875	-0.19506070426319774	0.7667576877554345	LILRB2
		negative regulation of immature T cell proliferation (GO:0033087)	1.12	0.0196266486312824083027006594193153432570397853851318359375	0.05314872307485475622090831393506960012018680572509765625	0.0242236160728142684017694108433715882711112499237060546875	0.06486296707175258358102354350194218568503856658935546875	-0.18912845795875147	0.7434388164493232	LILRB2
		negative regulation of T cell homeostatic proliferation (GO:0046014)	1.12	0.0196266486312824083027006594193153432570397853851318359375	0.05314872307485475622090831393506960012018680572509765625	0.0242236160728142684017694108433715882711112499237060546875	0.06486296707175258358102354350194218568503856658935546875	-0.10839474047486757	0.4260853096234861	LILRB2
		pyrimidine deoxyribonucleoside salvage (GO:0043099)	1.12	0.0196266486312824083027006594193153432570397853851318359375	0.05314872307485475622090831393506960012018680572509765625	0.0242236160728142684017694108433715882711112499237060546875	0.06486296707175258358102354350194218568503856658935546875	-0.05873046212530381	0.23086163617682737	CDA
		CMP salvage (GO:0006238)	1.12	0.0196266486312824083027006594193153432570397853851318359375	0.05314872307485475622090831393506960012018680572509765625	0.0242236160728142684017694108433715882711112499237060546875	0.06486296707175258358102354350194218568503856658935546875	-0.007627706472537258	0.02998349975127866	CDA
		activated T cell autonomous cell death (GO:0070238)	1.12	0.0196266486312824083027006594193153432570397853851318359375	0.05314872307485475622090831393506960012018680572509765625	0.0242236160728142684017694108433715882711112499237060546875	0.06486296707175258358102354350194218568503856658935546875	0.002215633551923343	-0.008709360840273695	CLC
		positive regulation of uterine smooth muscle contraction (GO:0070474)	1.12	0.0196266486312824083027006594193153432570397853851318359375	0.05314872307485475622090831393506960012018680572509765625	0.0242236160728142684017694108433715882711112499237060546875	0.06486296707175258358102354350194218568503856658935546875	0.0266254623324453	-0.10466115156591764	PROK2
		acetyl-CoA biosynthetic process from pantothenate (GO:1990181)	1.12	0.0196266486312824083027006594193153432570397853851318359375	0.05314872307485475622090831393506960012018680572509765625	0.0242236160728142684017694108433715882711112499237060546875	0.06486296707175258358102354350194218568503856658935546875	0.0934317832372488	-0.3672679146138823	VNN2
		cytidine salvage (GO:0006236)	1.12	0.0196266486312824083027006594193153432570397853851318359375	0.05314872307485475622090831393506960012018680572509765625	0.0242236160728142684017694108433715882711112499237060546875	0.06486296707175258358102354350194218568503856658935546875	0.10074002162933855	-0.3959956278262942	CDA
		positive regulation of dendrite extension (GO:1903861)	2.131	0.0196893373339365497509678704091129475273191928863525390625	0.05314872307485475622090831393506960012018680572509765625	0.025722854707325083778446384030758053995668888092041015625	0.06486296707175258358102354350194218568503856658935546875	-2.6739089503043716	10.50225347002313	S100A9;S100A8
		cellular response to lipopolysaccharide (GO:0071222)	2.132	0.019971842243956740292620821719538071192800998687744140625	0.05314872307485475622090831393506960012018680572509765625	0.0260827873868465127948912396504965727217495441436767578125	0.06486296707175258358102354350194218568503856658935546875	-2.7168352654550696	10.632149754764226	TNFRSF10C;LILRB2
		positive regulation of chemokine (C-C motif) ligand 20 production (GO:1903886)	1.13	0.0212452358127738112625326749594023567624390125274658203125	0.05314872307485475622090831393506960012018680572509765625	0.026063453889621009118560124306895886547863483428955078125	0.06486296707175258358102354350194218568503856658935546875	-0.37836948413384985	1.4573364584323854	FFAR2
		positive regulation of chemokine (C-C motif) ligand 4 production (GO:0071645)	1.13	0.0212452358127738112625326749594023567624390125274658203125	0.05314872307485475622090831393506960012018680572509765625	0.026063453889621009118560124306895886547863483428955078125	0.06486296707175258358102354350194218568503856658935546875	-0.3498328101476101	1.347423959812823	FFAR2
		modulation by symbiont of host I-kappaB kinase/NF-kappaB cascade (GO:0085032)	1.13	0.0212452358127738112625326749594023567624390125274658203125	0.05314872307485475622090831393506960012018680572509765625	0.026063453889621009118560124306895886547863483428955078125	0.06486296707175258358102354350194218568503856658935546875	-0.3457708740829088	1.3317789150427315	NLRP12
		positive regulation of macrophage inflammatory protein-1 gamma production (GO:0071648)	1.13	0.0212452358127738112625326749594023567624390125274658203125	0.05314872307485475622090831393506960012018680572509765625	0.026063453889621009118560124306895886547863483428955078125	0.06486296707175258358102354350194218568503856658935546875	-0.3232733611317519	1.2451269855859222	FFAR2
		positive regulation of macrophage inflammatory protein 1 alpha production (GO:0071642)	1.13	0.0212452358127738112625326749594023567624390125274658203125	0.05314872307485475622090831393506960012018680572509765625	0.026063453889621009118560124306895886547863483428955078125	0.06486296707175258358102354350194218568503856658935546875	-0.32132419063427836	1.2376195164353072	FFAR2
		negative regulation of calcium ion transmembrane transport (GO:1903170)	1.13	0.0212452358127738112625326749594023567624390125274658203125	0.05314872307485475622090831393506960012018680572509765625	0.026063453889621009118560124306895886547863483428955078125	0.06486296707175258358102354350194218568503856658935546875	-0.31833124884003183	1.226091834162763	LILRB2
		positive regulation of peptide hormone secretion (GO:0090277)	1.13	0.0212452358127738112625326749594023567624390125274658203125	0.05314872307485475622090831393506960012018680572509765625	0.026063453889621009118560124306895886547863483428955078125	0.06486296707175258358102354350194218568503856658935546875	-0.30837470827207264	1.1877429974357105	FFAR2
		positive regulation of chemokine (C-C motif) ligand 6 production (GO:0035533)	1.13	0.0212452358127738112625326749594023567624390125274658203125	0.05314872307485475622090831393506960012018680572509765625	0.026063453889621009118560124306895886547863483428955078125	0.06486296707175258358102354350194218568503856658935546875	-0.28180557795950295	1.085408734507542	FFAR2
		negative regulation of mast cell activation involved in immune response (GO:0033007)	1.13	0.0212452358127738112625326749594023567624390125274658203125	0.05314872307485475622090831393506960012018680572509765625	0.026063453889621009118560124306895886547863483428955078125	0.06486296707175258358102354350194218568503856658935546875	-0.27375214866524017	1.0543899641835994	LILRB2
		positive regulation of chemokine (C-X-C motif) ligand 9 production (GO:0035396)	1.13	0.0212452358127738112625326749594023567624390125274658203125	0.05314872307485475622090831393506960012018680572509765625	0.026063453889621009118560124306895886547863483428955078125	0.06486296707175258358102354350194218568503856658935546875	-0.26724100533780637	1.0293114973540936	FFAR2
		positive regulation of chemokine (C-C motif) ligand 1 production (GO:0071654)	1.13	0.0212452358127738112625326749594023567624390125274658203125	0.05314872307485475622090831393506960012018680572509765625	0.026063453889621009118560124306895886547863483428955078125	0.06486296707175258358102354350194218568503856658935546875	-0.26072213371770464	1.0042032640578435	FFAR2
		regulation of I-kappaB kinase/NF-kappaB signaling (GO:0043122)	1.13	0.0212452358127738112625326749594023567624390125274658203125	0.05314872307485475622090831393506960012018680572509765625	0.026063453889621009118560124306895886547863483428955078125	0.06486296707175258358102354350194218568503856658935546875	-0.25521421916870185	0.9829888558701252	NLRP12
		positive regulation of fractalkine production (GO:0032724)	1.13	0.0212452358127738112625326749594023567624390125274658203125	0.05314872307485475622090831393506960012018680572509765625	0.026063453889621009118560124306895886547863483428955078125	0.06486296707175258358102354350194218568503856658935546875	-0.24806115208214236	0.9554379409787748	FFAR2
		activation-induced cell death of T cells (GO:0006924)	1.13	0.0212452358127738112625326749594023567624390125274658203125	0.05314872307485475622090831393506960012018680572509765625	0.026063453889621009118560124306895886547863483428955078125	0.06486296707175258358102354350194218568503856658935546875	-0.2129773686411111	0.8203084475805329	CLC
		UMP salvage (GO:0044206)	1.13	0.0212452358127738112625326749594023567624390125274658203125	0.05314872307485475622090831393506960012018680572509765625	0.026063453889621009118560124306895886547863483428955078125	0.06486296707175258358102354350194218568503856658935546875	-0.15265944023788403	0.5879865510080258	CDA
		CTP salvage (GO:0044211)	1.13	0.0212452358127738112625326749594023567624390125274658203125	0.05314872307485475622090831393506960012018680572509765625	0.026063453889621009118560124306895886547863483428955078125	0.06486296707175258358102354350194218568503856658935546875	-0.10992485468107659	0.4233890552282071	CDA
		negative regulation of isotype switching (GO:0045829)	1.13	0.0212452358127738112625326749594023567624390125274658203125	0.05314872307485475622090831393506960012018680572509765625	0.026063453889621009118560124306895886547863483428955078125	0.06486296707175258358102354350194218568503856658935546875	-0.03755682464849501	0.1446547148179683	SAMSN1
		negative regulation of transposon integration (GO:0070895)	1.13	0.0212452358127738112625326749594023567624390125274658203125	0.05314872307485475622090831393506960012018680572509765625	0.026063453889621009118560124306895886547863483428955078125	0.06486296707175258358102354350194218568503856658935546875	-0.02558070023222876	0.09852720328648096	APOBEC3A
		negative regulation of sphingolipid mediated signaling pathway (GO:1902069)	1.14	0.0228612315691841018472363344926634454168379306793212890625	0.05314872307485475622090831393506960012018680572509765625	0.0278999611788086458730173688991271774284541606903076171875	0.06486296707175258358102354350194218568503856658935546875	-0.48745141954531845	1.8417439123277481	NLRP12
		negative regulation of gibberellic acid mediated signaling pathway (GO:0009938)	1.14	0.0228612315691841018472363344926634454168379306793212890625	0.05314872307485475622090831393506960012018680572509765625	0.0278999611788086458730173688991271774284541606903076171875	0.06486296707175258358102354350194218568503856658935546875	-0.4546464939151702	1.7177966436336767	NLRP12
		negative regulation of Toll signaling pathway (GO:0045751)	1.14	0.0228612315691841018472363344926634454168379306793212890625	0.05314872307485475622090831393506960012018680572509765625	0.0278999611788086458730173688991271774284541606903076171875	0.06486296707175258358102354350194218568503856658935546875	-0.45062452834539213	1.7026003998507784	NLRP12
		negative regulation of ephrin receptor signaling pathway (GO:1901188)	1.14	0.0228612315691841018472363344926634454168379306793212890625	0.05314872307485475622090831393506960012018680572509765625	0.0278999611788086458730173688991271774284541606903076171875	0.06486296707175258358102354350194218568503856658935546875	-0.4467686674528633	1.6880317514873748	NLRP12
		negative regulation of signal transduction involved in conjugation with cellular fusion (GO:0060240)	1.14	0.0228612315691841018472363344926634454168379306793212890625	0.05314872307485475622090831393506960012018680572509765625	0.0278999611788086458730173688991271774284541606903076171875	0.06486296707175258358102354350194218568503856658935546875	-0.4404597606582351	1.6641947285215009	NLRP12
		negative regulation of glucocorticoid mediated signaling pathway (GO:1900170)	1.14	0.0228612315691841018472363344926634454168379306793212890625	0.05314872307485475622090831393506960012018680572509765625	0.0278999611788086458730173688991271774284541606903076171875	0.06486296707175258358102354350194218568503856658935546875	-0.41113393620411975	1.5533925921511957	NLRP12
		negative regulation of osmosensory signaling pathway (GO:0120028)	1.14	0.0228612315691841018472363344926634454168379306793212890625	0.05314872307485475622090831393506960012018680572509765625	0.0278999611788086458730173688991271774284541606903076171875	0.06486296707175258358102354350194218568503856658935546875	-0.4051920025258621	1.5309421083889492	NLRP12
		negative regulation of brain-derived neurotrophic factor receptor signaling pathway (GO:0031549)	1.14	0.0228612315691841018472363344926634454168379306793212890625	0.05314872307485475622090831393506960012018680572509765625	0.0278999611788086458730173688991271774284541606903076171875	0.06486296707175258358102354350194218568503856658935546875	-0.40149040882127257	1.5169563297082806	NLRP12
		negative regulation of cytokine production involved in immune response (GO:0002719)	1.14	0.0228612315691841018472363344926634454168379306793212890625	0.05314872307485475622090831393506960012018680572509765625	0.0278999611788086458730173688991271774284541606903076171875	0.06486296707175258358102354350194218568503856658935546875	-0.39476097108599395	1.4915304093285662	LILRB2
		diacylglycerol acyl-chain remodeling (GO:0036154)	1.14	0.0228612315691841018472363344926634454168379306793212890625	0.05314872307485475622090831393506960012018680572509765625	0.0278999611788086458730173688991271774284541606903076171875	0.06486296707175258358102354350194218568503856658935546875	-0.39271892753728127	1.4838149301572106	DGAT2
		negative regulation of netrin-activated signaling pathway (GO:1902842)	1.14	0.0228612315691841018472363344926634454168379306793212890625	0.05314872307485475622090831393506960012018680572509765625	0.0278999611788086458730173688991271774284541606903076171875	0.06486296707175258358102354350194218568503856658935546875	-0.38948394879141185	1.471592168723318	NLRP12
		negative regulation of signal transduction in absence of ligand (GO:1901099)	1.14	0.0228612315691841018472363344926634454168379306793212890625	0.05314872307485475622090831393506960012018680572509765625	0.0278999611788086458730173688991271774284541606903076171875	0.06486296707175258358102354350194218568503856658935546875	-0.38913320706791665	1.4702669567983038	NLRP12
		diacylglycerol catabolic process (GO:0046340)	1.14	0.0228612315691841018472363344926634454168379306793212890625	0.05314872307485475622090831393506960012018680572509765625	0.0278999611788086458730173688991271774284541606903076171875	0.06486296707175258358102354350194218568503856658935546875	-0.38865006032070615	1.468441477284333	DGAT2
		negative regulation of glucose mediated signaling pathway (GO:1902660)	1.14	0.0228612315691841018472363344926634454168379306793212890625	0.05314872307485475622090831393506960012018680572509765625	0.0278999611788086458730173688991271774284541606903076171875	0.06486296707175258358102354350194218568503856658935546875	-0.37592124047246195	1.4203480149891825	NLRP12
		positive regulation of IP-10 production (GO:0071660)	1.14	0.0228612315691841018472363344926634454168379306793212890625	0.05314872307485475622090831393506960012018680572509765625	0.0278999611788086458730173688991271774284541606903076171875	0.06486296707175258358102354350194218568503856658935546875	-0.3687947903141812	1.3934220575106642	FFAR2
		negative regulation of abscisic acid-activated signaling pathway (GO:0009788)	1.14	0.0228612315691841018472363344926634454168379306793212890625	0.05314872307485475622090831393506960012018680572509765625	0.0278999611788086458730173688991271774284541606903076171875	0.06486296707175258358102354350194218568503856658935546875	-0.36020603080540514	1.3609710379721627	NLRP12
		metarhodopsin inactivation (GO:0016060)	1.14	0.0228612315691841018472363344926634454168379306793212890625	0.05314872307485475622090831393506960012018680572509765625	0.0278999611788086458730173688991271774284541606903076171875	0.06486296707175258358102354350194218568503856658935546875	-0.35023715421917	1.3233055044866493	NLRP12
		negative regulation of apolipoprotein A-I-mediated signaling pathway (GO:1905095)	1.14	0.0228612315691841018472363344926634454168379306793212890625	0.05314872307485475622090831393506960012018680572509765625	0.0278999611788086458730173688991271774284541606903076171875	0.06486296707175258358102354350194218568503856658935546875	-0.34653835738491	1.3093302932568005	NLRP12
		negative regulation of signal transduction in response to host (GO:0075149)	1.14	0.0228612315691841018472363344926634454168379306793212890625	0.05314872307485475622090831393506960012018680572509765625	0.0278999611788086458730173688991271774284541606903076171875	0.06486296707175258358102354350194218568503856658935546875	-0.3272504664091885	1.2364546089079649	NLRP12
		negative regulation of sevenless signaling pathway (GO:0045873)	1.14	0.0228612315691841018472363344926634454168379306793212890625	0.05314872307485475622090831393506960012018680572509765625	0.0278999611788086458730173688991271774284541606903076171875	0.06486296707175258358102354350194218568503856658935546875	-0.3247083321584145	1.2268496306620302	NLRP12
		positive regulation of chemokine (C-X-C motif) ligand 1 production (GO:2000340)	1.14	0.0228612315691841018472363344926634454168379306793212890625	0.05314872307485475622090831393506960012018680572509765625	0.0278999611788086458730173688991271774284541606903076171875	0.06486296707175258358102354350194218568503856658935546875	-0.31648592009509857	1.1957827863467794	FFAR2
		negative regulation of auxin mediated signaling pathway (GO:0010930)	1.14	0.0228612315691841018472363344926634454168379306793212890625	0.05314872307485475622090831393506960012018680572509765625	0.0278999611788086458730173688991271774284541606903076171875	0.06486296707175258358102354350194218568503856658935546875	-0.3123280763569115	1.180073152348054	NLRP12
		negative regulation by symbiont of host salicylic acid-mediated defense response (GO:0052004)	1.14	0.0228612315691841018472363344926634454168379306793212890625	0.05314872307485475622090831393506960012018680572509765625	0.0278999611788086458730173688991271774284541606903076171875	0.06486296707175258358102354350194218568503856658935546875	-0.3001616922171067	1.1341047480598332	NLRP12
		regulation of NF-kappaB import into nucleus (GO:0042345)	1.14	0.0228612315691841018472363344926634454168379306793212890625	0.05314872307485475622090831393506960012018680572509765625	0.0278999611788086458730173688991271774284541606903076171875	0.06486296707175258358102354350194218568503856658935546875	-0.286826738739829	1.0837211233473267	NLRP12
		negative regulation by symbiont of host cAMP-mediated signal transduction (GO:0075210)	1.14	0.0228612315691841018472363344926634454168379306793212890625	0.05314872307485475622090831393506960012018680572509765625	0.0278999611788086458730173688991271774284541606903076171875	0.06486296707175258358102354350194218568503856658935546875	-0.27971881456566455	1.0568651628307575	NLRP12
		negative adaptation of signaling pathway (GO:0022401)	1.14	0.0228612315691841018472363344926634454168379306793212890625	0.05314872307485475622090831393506960012018680572509765625	0.0278999611788086458730173688991271774284541606903076171875	0.06486296707175258358102354350194218568503856658935546875	-0.27644458877574196	1.0444941137900114	NLRP12
		negative regulation of cytokinin-activated signaling pathway (GO:0080037)	1.14	0.0228612315691841018472363344926634454168379306793212890625	0.05314872307485475622090831393506960012018680572509765625	0.0278999611788086458730173688991271774284541606903076171875	0.06486296707175258358102354350194218568503856658935546875	-0.2686262397004498	1.0149539458132641	NLRP12
		negative regulation of brassinosteroid mediated signaling pathway (GO:1900458)	1.14	0.0228612315691841018472363344926634454168379306793212890625	0.05314872307485475622090831393506960012018680572509765625	0.0278999611788086458730173688991271774284541606903076171875	0.06486296707175258358102354350194218568503856658935546875	-0.2522358475694261	0.953025918285649	NLRP12
		negative regulation of red or far-red light signaling pathway (GO:0090229)	1.14	0.0228612315691841018472363344926634454168379306793212890625	0.05314872307485475622090831393506960012018680572509765625	0.0278999611788086458730173688991271774284541606903076171875	0.06486296707175258358102354350194218568503856658935546875	-0.23068585066682068	0.8716032902767354	NLRP12
		recognition of apoptotic cell (GO:0043654)	1.14	0.0228612315691841018472363344926634454168379306793212890625	0.05314872307485475622090831393506960012018680572509765625	0.0278999611788086458730173688991271774284541606903076171875	0.06486296707175258358102354350194218568503856658935546875	-0.22180575833889027	0.8380515242338147	FCN1
		negative regulation of Roundabout signaling pathway (GO:0035387)	1.14	0.0228612315691841018472363344926634454168379306793212890625	0.05314872307485475622090831393506960012018680572509765625	0.0278999611788086458730173688991271774284541606903076171875	0.06486296707175258358102354350194218568503856658935546875	-0.2159449375849482	0.8159075104675086	NLRP12
		negative regulation of semaphorin-plexin signaling pathway (GO:2001261)	1.14	0.0228612315691841018472363344926634454168379306793212890625	0.05314872307485475622090831393506960012018680572509765625	0.0278999611788086458730173688991271774284541606903076171875	0.06486296707175258358102354350194218568503856658935546875	-0.18215637002908586	0.6882437349463897	NLRP12
		positive regulation of regulatory T cell differentiation (GO:0045591)	1.14	0.0228612315691841018472363344926634454168379306793212890625	0.05314872307485475622090831393506960012018680572509765625	0.0278999611788086458730173688991271774284541606903076171875	0.06486296707175258358102354350194218568503856658935546875	0.06232147337479847	-0.23547001730427783	LILRB2
		activation of JUN kinase activity (GO:0007257)	2.143	0.0231910878127602020082331790717944386415183544158935546875	0.053744425724809356814670735502659226767718791961669921875	0.0301769217357750509089786561389701091684401035308837890625	0.06635287008167405076175526801307569257915019989013671875	-2.3986673403651055	9.02855321444045	FPR1;PROK2
		negative regulation of antigen receptor-mediated signaling pathway (GO:0050858)	1.15	0.0244746399262892981585348906037324923090636730194091796875	0.05381472031985297388434474896712345071136951446533203125	0.029733143722208872639090060374655877240002155303955078125	0.06557460700064192404834528815626981668174266815185546875	-0.558450434625736	2.0719168993590564	NLRP12
		negative regulation of advanced glycation end-product receptor activity (GO:1904604)	1.15	0.0244746399262892981585348906037324923090636730194091796875	0.05381472031985297388434474896712345071136951446533203125	0.029733143722208872639090060374655877240002155303955078125	0.06557460700064192404834528815626981668174266815185546875	-0.5062734554467203	1.8783341600225578	NLRP12
		extracellular negative regulation of signal transduction (GO:1900116)	1.15	0.0244746399262892981585348906037324923090636730194091796875	0.05381472031985297388434474896712345071136951446533203125	0.029733143722208872639090060374655877240002155303955078125	0.06557460700064192404834528815626981668174266815185546875	-0.48778965511170636	1.8097570833404348	NLRP12
		negative regulation of transmembrane receptor protein serine/threonine kinase signaling pathway (GO:0090101)	1.15	0.0244746399262892981585348906037324923090636730194091796875	0.05381472031985297388434474896712345071136951446533203125	0.029733143722208872639090060374655877240002155303955078125	0.06557460700064192404834528815626981668174266815185546875	-0.47457906099840547	1.7607442229381234	NLRP12
		negative regulation of signal transduction by receptor internalization (GO:0038011)	1.15	0.0244746399262892981585348906037324923090636730194091796875	0.05381472031985297388434474896712345071136951446533203125	0.029733143722208872639090060374655877240002155303955078125	0.06557460700064192404834528815626981668174266815185546875	-0.4601090328837252	1.7070587140261295	NLRP12
		positive regulation of GABA-A receptor activity (GO:0106041)	1.15	0.0244746399262892981585348906037324923090636730194091796875	0.05381472031985297388434474896712345071136951446533203125	0.029733143722208872639090060374655877240002155303955078125	0.06557460700064192404834528815626981668174266815185546875	-0.45737793937275123	1.6969260353705762	NLRP12
		negative regulation of thyroid hormone mediated signaling pathway (GO:0002156)	1.15	0.0244746399262892981585348906037324923090636730194091796875	0.05381472031985297388434474896712345071136951446533203125	0.029733143722208872639090060374655877240002155303955078125	0.06557460700064192404834528815626981668174266815185546875	-0.445256920521503	1.6519556275452483	NLRP12
		negative regulation of growth hormone receptor signaling pathway (GO:0060400)	1.15	0.0244746399262892981585348906037324923090636730194091796875	0.05381472031985297388434474896712345071136951446533203125	0.029733143722208872639090060374655877240002155303955078125	0.06557460700064192404834528815626981668174266815185546875	-0.4363261192027409	1.6188213025812748	NLRP12
		negative regulation of SREBP signaling pathway (GO:2000639)	1.15	0.0244746399262892981585348906037324923090636730194091796875	0.05381472031985297388434474896712345071136951446533203125	0.029733143722208872639090060374655877240002155303955078125	0.06557460700064192404834528815626981668174266815185546875	-0.422275564890862	1.566692090892767	NLRP12
		negative regulation of neuronal signal transduction (GO:1902848)	1.15	0.0244746399262892981585348906037324923090636730194091796875	0.05381472031985297388434474896712345071136951446533203125	0.029733143722208872639090060374655877240002155303955078125	0.06557460700064192404834528815626981668174266815185546875	-0.4097850885393725	1.5203509522185004	NLRP12
		negative regulation of GABA-A receptor activity (GO:0106042)	1.15	0.0244746399262892981585348906037324923090636730194091796875	0.05381472031985297388434474896712345071136951446533203125	0.029733143722208872639090060374655877240002155303955078125	0.06557460700064192404834528815626981668174266815185546875	-0.40882209987076495	1.5167781508154243	NLRP12
		negative regulation of anti-Mullerian hormone signaling pathway (GO:1902613)	1.15	0.0244746399262892981585348906037324923090636730194091796875	0.05381472031985297388434474896712345071136951446533203125	0.029733143722208872639090060374655877240002155303955078125	0.06557460700064192404834528815626981668174266815185546875	-0.40743982002207324	1.5116497297406566	NLRP12
		positive regulation of chemokine (C-X-C motif) ligand 2 production (GO:2000343)	1.15	0.0244746399262892981585348906037324923090636730194091796875	0.05381472031985297388434474896712345071136951446533203125	0.029733143722208872639090060374655877240002155303955078125	0.06557460700064192404834528815626981668174266815185546875	-0.35936357104718153	1.3332811825380233	FFAR2
		negative regulation of glutamate receptor signaling pathway (GO:1900450)	1.15	0.0244746399262892981585348906037324923090636730194091796875	0.05381472031985297388434474896712345071136951446533203125	0.029733143722208872639090060374655877240002155303955078125	0.06557460700064192404834528815626981668174266815185546875	-0.35089688874648883	1.3018687938055014	NLRP12
		pyrimidine nucleoside salvage (GO:0043097)	1.15	0.0244746399262892981585348906037324923090636730194091796875	0.05381472031985297388434474896712345071136951446533203125	0.029733143722208872639090060374655877240002155303955078125	0.06557460700064192404834528815626981668174266815185546875	-0.23197998054945956	0.8606730556768739	CDA
		negative regulation of fusion of virus membrane with host plasma membrane (GO:1903914)	1.15	0.0244746399262892981585348906037324923090636730194091796875	0.05381472031985297388434474896712345071136951446533203125	0.029733143722208872639090060374655877240002155303955078125	0.06557460700064192404834528815626981668174266815185546875	-0.22942230744956854	0.8511837871758086	FCN1
		pantothenate biosynthetic process (GO:0015940)	1.15	0.0244746399262892981585348906037324923090636730194091796875	0.05381472031985297388434474896712345071136951446533203125	0.029733143722208872639090060374655877240002155303955078125	0.06557460700064192404834528815626981668174266815185546875	-0.11148650159037651	0.413628054296936	VNN2
		negative regulation of glial cell-derived neurotrophic factor receptor signaling pathway involved in ureteric bud formation (GO:2000734)	1.16	0.0260854648882421873146153501465960289351642131805419921875	0.055195331502657381250731560839994926936924457550048828125	0.031563007287625122199159477531793527305126190185546875	0.066785493681061847137669928997638635337352752685546875	-0.6803574756635614	2.4808398650625505	NLRP12
		negative regulation of Fas signaling pathway (GO:1902045)	1.16	0.0260854648882421873146153501465960289351642131805419921875	0.055195331502657381250731560839994926936924457550048828125	0.031563007287625122199159477531793527305126190185546875	0.066785493681061847137669928997638635337352752685546875	-0.5914009206399439	2.156470726991448	NLRP12
		negative regulation of peptidoglycan recognition protein signaling pathway (GO:0061060)	1.16	0.0260854648882421873146153501465960289351642131805419921875	0.055195331502657381250731560839994926936924457550048828125	0.031563007287625122199159477531793527305126190185546875	0.066785493681061847137669928997638635337352752685546875	-0.5912019652029257	2.1557452604577785	NLRP12
		negative regulation of intracellular steroid hormone receptor signaling pathway (GO:0033144)	1.16	0.0260854648882421873146153501465960289351642131805419921875	0.055195331502657381250731560839994926936924457550048828125	0.031563007287625122199159477531793527305126190185546875	0.066785493681061847137669928997638635337352752685546875	-0.5869576943735508	2.140269048836284	NLRP12
		negative regulation of hepatocyte growth factor receptor signaling pathway (GO:1902203)	1.16	0.0260854648882421873146153501465960289351642131805419921875	0.055195331502657381250731560839994926936924457550048828125	0.031563007287625122199159477531793527305126190185546875	0.066785493681061847137669928997638635337352752685546875	-0.5425134524872658	1.9782085865235244	NLRP12
		myeloid dendritic cell chemotaxis (GO:0002408)	1.16	0.0260854648882421873146153501465960289351642131805419921875	0.055195331502657381250731560839994926936924457550048828125	0.031563007287625122199159477531793527305126190185546875	0.066785493681061847137669928997638635337352752685546875	-0.5182092530737226	1.8895863122775605	CXCR2
		negative regulation of endoplasmic reticulum unfolded protein response (GO:1900102)	1.16	0.0260854648882421873146153501465960289351642131805419921875	0.055195331502657381250731560839994926936924457550048828125	0.031563007287625122199159477531793527305126190185546875	0.066785493681061847137669928997638635337352752685546875	-0.5091264520461032	1.85646699532764	NLRP12
		negative regulation of hypoxia-inducible factor-1alpha signaling pathway (GO:1902072)	1.16	0.0260854648882421873146153501465960289351642131805419921875	0.055195331502657381250731560839994926936924457550048828125	0.031563007287625122199159477531793527305126190185546875	0.066785493681061847137669928997638635337352752685546875	-0.508558440037414	1.854395809391723	NLRP12
		dendritic cell chemotaxis (GO:0002407)	1.16	0.0260854648882421873146153501465960289351642131805419921875	0.055195331502657381250731560839994926936924457550048828125	0.031563007287625122199159477531793527305126190185546875	0.066785493681061847137669928997638635337352752685546875	-0.4881383985498781	1.7799366393515879	CXCR2
		plasmacytoid dendritic cell chemotaxis (GO:0002410)	1.16	0.0260854648882421873146153501465960289351642131805419921875	0.055195331502657381250731560839994926936924457550048828125	0.031563007287625122199159477531793527305126190185546875	0.066785493681061847137669928997638635337352752685546875	-0.47168304961419244	1.7199342331263188	CXCR2
		positive regulation of chemokine (C-C motif) ligand 5 production (GO:0071651)	1.16	0.0260854648882421873146153501465960289351642131805419921875	0.055195331502657381250731560839994926936924457550048828125	0.031563007287625122199159477531793527305126190185546875	0.066785493681061847137669928997638635337352752685546875	-0.46664649497619387	1.701569056031254	FFAR2
		negative regulation of corticotropin-releasing hormone receptor activity (GO:1900011)	1.16	0.0260854648882421873146153501465960289351642131805419921875	0.055195331502657381250731560839994926936924457550048828125	0.031563007287625122199159477531793527305126190185546875	0.066785493681061847137669928997638635337352752685546875	-0.45609509749086147	1.6630946827053736	NLRP12
		negative regulation of transposition, DNA-mediated (GO:0000335)	1.16	0.0260854648882421873146153501465960289351642131805419921875	0.055195331502657381250731560839994926936924457550048828125	0.031563007287625122199159477531793527305126190185546875	0.066785493681061847137669928997638635337352752685546875	-0.014198840406774604	0.051774325378628284	APOBEC3A
		termination of signal transduction (GO:0023021)	1.17	0.0276937104667528029289247371025339816696941852569580078125	0.057432979092981666091599635137754376046359539031982421875	0.033389557630633899532046626745795947499573230743408203125	0.06924538940443962509174724573313142172992229461669921875	-0.7151478260320441	2.5649134000787424	NLRP12
		negative regulation of vitamin D receptor signaling pathway (GO:0070563)	1.17	0.0276937104667528029289247371025339816696941852569580078125	0.057432979092981666091599635137754376046359539031982421875	0.033389557630633899532046626745795947499573230743408203125	0.06924538940443962509174724573313142172992229461669921875	-0.7125031321765242	2.555428073462054	NLRP12
		negative regulation of intracellular signal transduction (GO:1902532)	1.17	0.0276937104667528029289247371025339816696941852569580078125	0.057432979092981666091599635137754376046359539031982421875	0.033389557630633899532046626745795947499573230743408203125	0.06924538940443962509174724573313142172992229461669921875	-0.6845928226660508	2.4553263542679153	NLRP12
		negative regulation of osmolarity-sensing cation channel activity (GO:1904296)	1.17	0.0276937104667528029289247371025339816696941852569580078125	0.057432979092981666091599635137754376046359539031982421875	0.033389557630633899532046626745795947499573230743408203125	0.06924538940443962509174724573313142172992229461669921875	-0.6782307824188525	2.4325085791340393	NLRP12
		positive regulation of chemokine biosynthetic process (GO:0045080)	1.17	0.0276937104667528029289247371025339816696941852569580078125	0.057432979092981666091599635137754376046359539031982421875	0.033389557630633899532046626745795947499573230743408203125	0.06924538940443962509174724573313142172992229461669921875	-0.5854941543685095	2.099904030387519	FFAR2
		negative regulation of CD40 signaling pathway (GO:2000349)	1.17	0.0276937104667528029289247371025339816696941852569580078125	0.057432979092981666091599635137754376046359539031982421875	0.033389557630633899532046626745795947499573230743408203125	0.06924538940443962509174724573313142172992229461669921875	-0.5200064930945474	1.8650292620848932	NLRP12
		positive regulation of monocyte chemotactic protein-1 production (GO:0071639)	1.17	0.0276937104667528029289247371025339816696941852569580078125	0.057432979092981666091599635137754376046359539031982421875	0.033389557630633899532046626745795947499573230743408203125	0.06924538940443962509174724573313142172992229461669921875	-0.4319423623857557	1.5491828584475775	FFAR2
		regulation of cysteine-type endopeptidase activity involved in apoptotic process (GO:0043281)	2.161	0.0288851731029413638651703877258114516735076904296875	0.059412633016390319073973813601696747355163097381591796875	0.0373883742829938803264866464814986102283000946044921875	0.07416715550702590586951146178762428462505340576171875	-2.6919276801784413	9.541340766551857	NLRP12;TNFRSF10C
		positive regulation of I-kappaB kinase/NF-kappaB signaling (GO:0043123)	2.162	0.0292164727445676196404544811002779169939458370208740234375	0.059412633016390319073973813601696747355163097381591796875	0.037806881651113503906014301492177764885127544403076171875	0.07479410191141695751770868128005531616508960723876953125	-2.7832151902425473	9.8331621502124	NLRP12;S100A12
		negative regulation of Fc-gamma receptor signaling pathway involved in phagocytosis (GO:1905450)	1.18	0.0292993806656171411340050525495826150290668010711669921875	0.059412633016390319073973813601696747355163097381591796875	0.035212800505793888372618738458186271600425243377685546875	0.0718026379028758043876479177924920804798603057861328125	-0.8760370526963488	3.0925762801836942	NLRP12
		negative regulation of calcium ion import (GO:0090281)	1.18	0.0292993806656171411340050525495826150290668010711669921875	0.059412633016390319073973813601696747355163097381591796875	0.035212800505793888372618738458186271600425243377685546875	0.0718026379028758043876479177924920804798603057861328125	-0.7422897718695195	2.620423113886641	LILRB2
		negative regulation of nerve growth factor receptor activity (GO:0051395)	1.18	0.0292993806656171411340050525495826150290668010711669921875	0.059412633016390319073973813601696747355163097381591796875	0.035212800505793888372618738458186271600425243377685546875	0.0718026379028758043876479177924920804798603057861328125	-0.7086648984642788	2.501720958998141	NLRP12
		negative regulation of peroxisome proliferator activated receptor signaling pathway (GO:0035359)	1.18	0.0292993806656171411340050525495826150290668010711669921875	0.059412633016390319073973813601696747355163097381591796875	0.035212800505793888372618738458186271600425243377685546875	0.0718026379028758043876479177924920804798603057861328125	-0.6936428666265978	2.4486903489361724	NLRP12
		negative regulation of B cell proliferation (GO:0030889)	1.18	0.0292993806656171411340050525495826150290668010711669921875	0.059412633016390319073973813601696747355163097381591796875	0.035212800505793888372618738458186271600425243377685546875	0.0718026379028758043876479177924920804798603057861328125	-0.5752365073443545	2.030693533605007	SAMSN1
		heterotypic cell-cell adhesion (GO:0034113)	1.18	0.0292993806656171411340050525495826150290668010711669921875	0.059412633016390319073973813601696747355163097381591796875	0.035212800505793888372618738458186271600425243377685546875	0.0718026379028758043876479177924920804798603057861328125	-0.5293808665172539	1.8688144593146767	LILRB2

## Sheet: IPF Modules Enrichment
Modules	Pathway/BP	Term	Overlap	P-value	Adjusted P-value	Old P-value	Old Adjusted P-value	Z-score	Combined Score	Genes
Black	Pathway	TNF signaling pathway_Homo sapiens_hsa04668	15.11	0.000000000000000158528892874422091867692618546810582618483250936201878200648707206710241734981536865234375	0.00000000000002013316939505160712165925655668546022042191510903474949145675054751336574554443359375	0.0000000000013142756309236954562657746469592459268548034767576382364495657384395599365234375	0.0000000001669130051273093176950951950127696558900947110259949113242328166961669921875	-1.9146475959379305	69.65601838746899	MAP2K3;JUN;CCL20;CXCL1;FOS;CXCL3;PTGS2;CXCL2;ICAM1;SOCS3;IL6;IL1B;BCL3;MAP3K8;JUNB
		Cytokine-cytokine receptor interaction_Homo sapiens_hsa04060	15.265	0.00000000007072674847020386023628080478912213795161800788946493412367999553680419921875	0.0000000044911485278579455062823947027704496459676875019795261323451995849609375	0.000000113951416062589632878748573119320752766725490801036357879638671875	0.0000048239432799829610546142773241928836114311707206070423126220703125	-1.853091473734399	43.31081949635625	CSF3;IL4R;TNFRSF12A;CCL20;CCL3L3;IL13;OSM;CXCL1;CXCL3;CXCL2;IL6;IL1B;CLCF1;CCL4;CCL3
		Salmonella infection_Homo sapiens_hsa05132	10.86	0.00000000010831158224108031042146573596945719093753712769512276281602680683135986328125	0.00000000458519031487239934686118728534263977447693605427048169076442718505859375	0.0000000399532391179309353588283335555197961497242431505583226680755615234375	0.0000025370306839886145474868318905325992318466887809336185455322265625	-1.6653605140123986	38.21337737897621	JUN;IL6;IL1B;CCL3L3;CCL4;CCL3;CXCL1;FOS;CXCL3;CXCL2
		Rheumatoid arthritis_Homo sapiens_hsa05323	9.9	0.00000000376198910868949250133647330151566434697230079109431244432926177978515625	0.000000119443154200891382161144505143213212505770570714958012104034423828125	0.0000006535842592753103225109204653386907324374988093040883541107177734375	0.00002075130023199110176033987951171866370714269578456878662109375	-1.6888253951341334	32.760372063241476	JUN;IL6;CCL20;IL1B;CCL3L3;CCL3;CXCL1;FOS;ICAM1
		AGE-RAGE signaling pathway in diabetic complications_Homo sapiens_hsa04933	9.101	0.0000000105225670441582895020116901756319915950399490611744113266468048095703125	0.00000026727320292162055632894713565195221605108599760569632053375244140625	0.000001601853797267108104162148911331353673404009896330535411834716796875	0.000040687086450584550377344850158323197319987230002880096435546875	-1.9477749305266294	35.78012614959339	EGR1;JUN;IL6;IL1B;SERPINE1;PIM1;NFATC1;F3;ICAM1
		Toll-like receptor signaling pathway_Homo sapiens_hsa04620	9.106	0.00000001613398558390283312812964297729145801696404305403120815753936767578125	0.0000003415026948592766621180978614535916904060286469757556915283203125	0.0000023283853384223793147786950308297804212998016737401485443115234375	0.00004928415632994036428039807962164786658831872045993804931640625	-1.766629351316709	31.697460737036362	MAP2K3;JUN;IL6;IL1B;CCL3L3;CCL4;CCL3;MAP3K8;FOS
		MAPK signaling pathway_Homo sapiens_hsa04010	12.255	0.00000004877885822846497963985415327430039678091588939423672854900360107421875	0.0000008849878564307218557113119718204874430966810905374586582183837890625	0.00001516456868375797129131106466548573052932624705135822296142578125	0.000275128603262466049118872835066440529772080481052398681640625	-1.8450295706546778	31.062860380684892	MAP2K3;DUSP5;NR4A1;JUN;DUSP2;JUND;GADD45B;DUSP1;IL1B;NFATC1;MAP3K8;FOS
		Jak-STAT signaling pathway_Homo sapiens_hsa04630	9.158	0.0000005066336931109252976628584512475139689513525809161365032196044921875	0.000008042809878135939404800343333068468609781120903789997100830078125	0.000048293052590427963731249672019174568049493245780467987060546875	0.00076665220987304390221073191469258745200932025909423828125	-1.7527938419823457	25.407583862091254	SOCS2;SOCS3;CSF3;IL6;IL4R;IL13;OSM;PIM1;MCL1
		Osteoclast differentiation_Homo sapiens_hsa04380	8.132	0.000001400424471861725059758439597412671417941965046338737010955810546875	0.00001976154532515989907721400131723754611812182702124118804931640625	0.00008678461161744222668833204092919686445384286344051361083984375	0.00110216456754151626538928976373199475347064435482025146484375	-1.6570939664861288	22.335530731225255	SOCS3;JUN;JUND;IL1B;FOSB;NFATC1;FOS;JUNB
		Inflammatory bowel disease (IBD)_Homo sapiens_hsa05321	6.65	0.000002671465665432851653571244554541408433578908443450927734375	0.0000339276139509972146451020902357953445971361361443996429443359375	0.000082106885243098270033175467563779648116906173527240753173828125	0.00110216456754151626538928976373199475347064435482025146484375	-1.6250097251340039	20.85356016043359	JUN;IL6;IL4R;IL1B;IL13;NFATC1
		Chagas disease (American trypanosomiasis)_Homo sapiens_hsa05142	7.104	0.0000032574997626456757751482219698235809346442692913115024566650390625	0.0000376093154414546191580299983048263356977258808910846710205078125	0.000133461363414940042786127616381008920143358409404754638671875	0.00154087210488158062211827559195853609708137810230255126953125	-1.5613614510686127	19.727100259682647	JUN;IL6;IL1B;CCL3L3;SERPINE1;CCL3;FOS
		Complement and coagulation cascades_Homo sapiens_hsa04610	6.79	0.00000839145720602833158192034035405271197305410169064998626708984375	0.0000888095887637998355167157082945550428121350705623626708984375	0.000223811914406782581400678910910073682316578924655914306640625	0.00218647024074318345465695045959364506416022777557373046875	-1.465443286580803	17.128535445359567	SERPINA1;SERPINE1;C5AR1;ITGAX;C8A;F3
		Malaria_Homo sapiens_hsa05144	5.49	0.00001149640209510124355131964468679228730252361856400966644287109375	0.0001123110050829121482791894681696476254728622734546661376953125	0.0002161955682867467884965273494657367336913011968135833740234375	0.00218647024074318345465695045959364506416022777557373046875	-1.4041298850663506	15.969838156451171	IL6;CSF3;IL1B;THBS1;ICAM1
		Legionellosis_Homo sapiens_hsa05134	5.55	0.00002037477048976628289634303869970466394079267047345638275146484375	0.00018187054741227552125647226599625128073967061936855316162109375	0.000355889015455265072564172701419238364906050264835357666015625	0.0032284217830584756823986136708981575793586671352386474609375	-1.3726518439623443	14.826305165506076	IL6;IL1B;CXCL1;CXCL3;CXCL2
		NF-kappa B signaling pathway_Homo sapiens_hsa04064	6.93	0.00002148077331641049460991300945611470751828164793550968170166015625	0.00018187054741227552125647226599625128073967061936855316162109375	0.00051191529439618553738722273038774801534600555896759033203125	0.0043342161592210375065103988845294225029647350311279296875	-1.369236537393554	14.717036668516654	GADD45B;IL1B;CCL4;PTGS2;CXCL2;ICAM1
		Prion diseases_Homo sapiens_hsa05020	4.35	0.000057727969028874311758180171150200976626365445554256439208984375	0.0004582157541666898622860493173192253379966132342815399169921875	0.00065028307520170942380988154951637625345028936862945556640625	0.00516162190941356867346367920390548533760011196136474609375	-0.985283558539789	9.616139704255918	EGR1;IL6;IL1B;C8A
		Chemokine signaling pathway_Homo sapiens_hsa04062	7.187	0.00014371890069196161508237319370806517326855100691318511962890625	0.00107366472869877189501297554130587741383351385593414306640625	0.0036699723909586171206875793160406828974373638629913330078125	0.02589369409176357772484067254481487907469272613525390625	-1.5131532192473442	13.38785196370281	CCL20;CCL3L3;CCL4;CCL3;CXCL1;CXCL3;CXCL2
		HTLV-I infection_Homo sapiens_hsa05166	8.258	0.00017643767373191397251734613416118691020528785884380340576171875	0.0012448658091085041017820334019461370189674198627471923828125	0.0057774720530345165248053973527930793352425098419189453125	0.038617839512388611733495480393685284070670604705810546875	-1.5183397037192787	13.122315976495555	EGR1;JUN;ZFP36;IL6;NFATC1;FOS;ATF3;ICAM1
		NOD-like receptor signaling pathway_Homo sapiens_hsa04621	4.57	0.0003930635974917076678851468596320728465798310935497283935546875	0.0025539790009596863816498935051413354813121259212493896484375	0.00347928993885578304035011143469091621227562427520751953125	0.02589369409176357772484067254481487907469272613525390625	-1.0933430068606391	8.573491974645806	IL6;IL1B;CXCL1;CXCL2
		Oxytocin signaling pathway_Homo sapiens_hsa04921	6.158	0.000402201417473966346509406388776142193819396197795867919921875	0.0025539790009596863816498935051413354813121259212493896484375	0.006658269985843266909608662018627001089043915271759033203125	0.039499929748130491180546641771798022091388702392578125	-1.4744102828962393	11.52776165847004	RCAN1;RGS2;JUN;NFATC1;FOS;PTGS2
		Influenza A_Homo sapiens_hsa05164	6.175	0.00068982921369570120162517667949941824190318584442138671875	0.004171824292350192857348201158629308338277041912078857421875	0.01058799008836349038464863525632608798332512378692626953125	0.0537869896488865351091845923292567022144794464111328125	-1.451520657390692	10.565715402002013	MAP2K3;SOCS3;JUN;IL6;IL1B;ICAM1
		p53 signaling pathway_Homo sapiens_hsa04115	4.69	0.000813578158120744168203819501883344855741597712039947509765625	0.00469656482187884131984656477243333938531577587127685546875	0.0066151579769163949829025028748219483532011508941650390625	0.039499929748130491180546641771798022091388702392578125	-1.0445265258526577	7.430833317192638	GADD45B;SERPINE1;PMAIP1;THBS1
		Leishmaniasis_Homo sapiens_hsa05140	4.73	0.001005475951919458654781891482343780808150768280029296875	0.005551975908424836882171238272576374583877623081207275390625	0.0079754237818235040879955022319336421787738800048828125	0.044038209577895004454006766536622308194637298583984375	-1.1469912084860885	7.91687084100093	JUN;IL1B;FOS;PTGS2
		Pertussis_Homo sapiens_hsa05133	4.75	0.0011124463493438264440060780913199778296984732151031494140625	0.005886695265277748501109300605094176717102527618408203125	0.00871970695196992197362195753385094576515257358551025390625	0.046141782620840836315334598793924669735133647918701171875	-0.9968465030623976	6.779746226668694	JUN;IL6;IL1B;FOS
		African trypanosomiasis_Homo sapiens_hsa05143	3.35	0.00122745456942188377845448510328196789487265050411224365234375	0.006235469212663169620569636464324503322131931781768798828125	0.006842507515424179308227703444345024763606488704681396484375	0.039499929748130491180546641771798022091388702392578125	-0.480231914498639	3.21890458007372	IL6;IL1B;ICAM1
		Apoptosis_Homo sapiens_hsa04210	5.14	0.0016240030539071514774362992028500229935161769390106201171875	0.00793263030177723989233573576029812102206051349639892578125	0.0165427032465373553826726293891624663956463336944580078125	0.077811974530009042627654025636729784309864044189453125	-1.3186768988561899	8.469678631979788	JUN;GADD45B;PMAIP1;FOS;MCL1
		Hepatitis B_Homo sapiens_hsa05161	5.146	0.0019524151613552775431925656590692597092129290103912353515625	0.0091146537111436130851327419577501132152974605560302734375	0.0193803924692292871279075683332848711870610713958740234375	0.0879039229854328418856113103174720890820026397705078125	-1.2736523548059255	7.9459198257446655	JUN;IL6;EGR3;NFATC1;FOS
		Hematopoietic cell lineage_Homo sapiens_hsa04640	4.88	0.00200952995206315869480828695259333471767604351043701171875	0.0091146537111436130851327419577501132152974605560302734375	0.01467585584643886671696311196910755825228989124298095703125	0.07168591124991292862222991288945195265114307403564453125	-0.9975541881516058	6.194666303390774	IL6;CSF3;IL4R;IL1B
		Amoebiasis_Homo sapiens_hsa05146	4.1	0.0031968190030947844608444352587639514240436255931854248046875	0.01399986253079440155777657395219648606143891811370849609375	0.0220330553173978503644914184178560390137135982513427734375	0.0964895870796388666068565953537472523748874664306640625	-1.0868559446674881	6.244638456123241	IL6;IL1B;CXCL1;C8A
		T cell receptor signaling pathway_Homo sapiens_hsa04660	4.104	0.003680091939110527975154152358072678907774388790130615234375	0.01557905587556790254211147583873753319494426250457763671875	0.0249074947038075041050309010870478232391178607940673828125	0.10544172757945176333027603732261923141777515411376953125	-1.0787061250253402	6.045951013994911	JUN;MAP3K8;NFATC1;FOS
		Tuberculosis_Homo sapiens_hsa05152	5.178	0.00457258821935250907297909606086250278167426586151123046875	0.018732861414766731333880755983045673929154872894287109375	0.03989541948407125671050010851104161702096462249755859375	0.1490211257199132166562094425898976624011993408203125	-1.073447860843469	5.783389153052795	PLK3;IL6;IRAK2;IL1B;ITGAX
		PI3K-Akt signaling pathway_Homo sapiens_hsa04151	7.341	0.00474114255336571983889815129487033118493854999542236328125	0.0188164095086701989301136705989847541786730289459228515625	0.06618621624208119447185794115284807048738002777099609375	0.2212013016511661100960139947346760891377925872802734375	-1.2633115255226524	6.760582733499011	NR4A1;CSF3;IL6;IL4R;OSM;THBS1;MCL1
		Herpes simplex infection_Homo sapiens_hsa05168	5.185	0.005375453594548639142669532731133585912175476551055908203125	0.020687351712353856114656736053802887909114360809326171875	0.045666108622658428684015774479121319018304347991943359375	0.156745832299395149167509089238592423498630523681640625	-1.014526665288446	5.301827397928188	SOCS3;JUN;IL6;IL1B;FOS
		Cytosolic DNA-sensing pathway_Homo sapiens_hsa04623	3.64	0.0068813734723380537428027992064016871154308319091796875	0.02570395385255684617131777258691727183759212493896484375	0.031450011767469275569819586735320626758038997650146484375	0.128843596595761222811660218212637118995189666748046875	-0.5216982691240768	2.597502822466044	IL6;IL1B;CCL4
		Amphetamine addiction_Homo sapiens_hsa05031	3.67	0.007809298032093640352935270954048974090255796909332275390625	0.0283365957164540653578921336475104908458888530731201171875	0.03516523463263467041972631932367221452295780181884765625	0.13956202494826885907031055467086844146251678466796875	-0.7605813295734692	3.6906754188577926	JUN;FOSB;FOS
		Epithelial cell signaling in Helicobacter pylori infection_Homo sapiens_hsa05120	3.68	0.00813418958307971125265556366912278463132679462432861328125	0.0286956132514200913663504621808897354640066623687744140625	0.03645206839773969254014929219920304603874683380126953125	0.14028523292463457305956353593501262366771697998046875	-0.660731327601223	3.179227162208591	JUN;CXCL1;HBEGF
		Prolactin signaling pathway_Homo sapiens_hsa04917	3.72	0.00951278896636811692466562107028948958031833171844482421875	0.0326520053710473157071447758426074869930744171142578125	0.041839295368135208386117795953396125696599483489990234375	0.1518168717643763321323291393127874471247196197509765625	-0.7569020092619151	3.523468302820095	SOCS2;SOCS3;FOS
		B cell receptor signaling pathway_Homo sapiens_hsa04662	3.73	0.009877388095363780207147641476694843731820583343505859375	0.0330112707397684224108758144211606122553348541259765625	0.043245587547438797682008981837498140521347522735595703125	0.1525608227367979685684673540890798904001712799072265625	-0.7516190884342279	3.47060652618815	JUN;NFATC1;FOS
		Non-alcoholic fatty liver disease (NAFLD)_Homo sapiens_hsa04932	4.151	0.01342182879068367674924022736604456440545618534088134765625	0.04370698093376479409499779649195261299610137939453125	0.07531859310881684754779286095072166062891483306884765625	0.2277490791623747734551130861291312612593173980712890625	-0.9815167321448589	4.231193865009978	SOCS3;JUN;IL6;IL1B
		GnRH signaling pathway_Homo sapiens_hsa04912	3.91	0.0178429014808417878146240553860479849390685558319091796875	0.05665121220167267102052477412144071422517299652099609375	0.072459620388548862113253790084854699671268463134765625	0.22444809242306595908900135327712632715702056884765625	-0.8018241629418874	3.228263973558963	MAP2K3;JUN;HBEGF
		Cytokine Signaling in Immune system_Homo sapiens_R-HSA-1280215	18.62	0.0000000357505059547411585472220037391910540947037588921375572681427001953125	0.0000131561861913447457101029869352970536056091077625751495361328125	0.00000132679817124457650697778865467313380577252246439456939697265625	0.0004882617270180041545678262249197132405242882668972015380859375	-2.404694811119209	41.23258392124571	DUSP5;EGR1;DUSP2;CSF3;TNFRSF12A;DUSP1;IL13;OSM;ICAM1;SOCS2;SOCS3;IL6;IRAK2;CLCF1;IL1B;NUP50;MAP3K8;HBEGF
		Immune System_Homo sapiens_R-HSA-168256	27.1547	0.0000004277968904465678404730618299145472605005124933086335659027099609375	0.000078714627842168478411878640432775000590481795370578765869140625	0.0000279098248841890849195578050423449667505337856709957122802734375	0.0025677038893453956770740465032076826901175081729888916015625	-2.2237605818275425	32.610597919413195	CSF3;WIPF1;C5AR1;C8A;ICAM1;SOCS2;SOCS3;IRAK2;MAP3K8;MAP2K3;DUSP5;EGR1;JUN;DUSP2;TNFRSF12A;DUSP1;IL13;OSM;NFATC1;FOS;NR4A1;IL6;IL1B;CLCF1;NUP50;REL;HBEGF
		Signaling by Interleukins_Homo sapiens_R-HSA-449147	13.392	0.0000007492679443330892925041915308970175146896508522331714630126953125	0.0000919102011715256243980232131463026234996505081653594970703125	0.0000130460301210796791242067793614722859274479560554027557373046875	0.00160031302818577393642929251882378594018518924713134765625	-2.4721509662522454	34.8676354697588	DUSP5;DUSP2;CSF3;DUSP1;IL13;OSM;SOCS3;IL6;IRAK2;CLCF1;IL1B;MAP3K8;HBEGF
		Chemokine receptors bind chemokines_Homo sapiens_R-HSA-380108	6.56	0.00000109771309608112898256455751411220234103893744759261608123779296875	0.00010098960483946386470187339678972193723893724381923675537109375	0.00000821010629324289201960880568709200133525882847607135772705078125	0.00151065955795669205029285731001209569512866437435150146484375	-1.9324152887672021	26.51714665596949	CCL20;CCL4;CCL3;CXCL1;CXCL3;CXCL2
		RAF-independent MAPK1/3 activation_Homo sapiens_R-HSA-112409	4.23	0.000010326019908604161190121030478028529842049465514719486236572265625	0.000759995065273266247329875255900333286263048648834228515625	0.000053399867907031340068420288691442010531318373978137969970703125	0.003930230277957506672403820147110309335403144359588623046875	-1.9387111838099838	22.25803997122973	DUSP5;DUSP2;IL6;DUSP1
		Interleukin-6 family signaling_Homo sapiens_R-HSA-6783589	4.27	0.000020086165558315548424796193049957082621403969824314117431640625	0.00123195148757668693391409409088055326719768345355987548828125	0.000093497724369372430149038866176169904065318405628204345703125	0.00573452709465484267159496312160626985132694244384765625	-2.021919154276013	21.868024679589006	SOCS3;IL6;CLCF1;OSM
		MAP kinase activation in TLR cascade_Homo sapiens_R-HSA-450294	5.6	0.0000312257190647451861342277779076681554215610958635807037353515625	0.0016415806594037470056424155018248711712658405303955078125	0.000148185591090323393916039496076564319082535803318023681640625	0.007790328217319858299105828081110303173772990703582763671875	-1.996042244896237	20.7074781334466	MAP2K3;JUN;IRAK2;MAP3K8;FOS
		TRAF6 Mediated Induction of proinflammatory cytokines_Homo sapiens_R-HSA-168180	5.72	0.0000755028405918910391035614448895785244530998170375823974609375	0.003473130667226987690343609216370168724097311496734619140625	0.0003295720404848489072484329920342815967160277068614959716796875	0.015160313862303050058688569379228283651173114776611328125	-2.0077786919268714	19.056510769367772	MAP2K3;JUN;IRAK2;MAP3K8;FOS
		Innate Immune System_Homo sapiens_R-HSA-168249	15.807	0.000108312548082969297802251318341149044499616138637065887451171875	0.00378045662305755321430655868653047946281731128692626953125	0.0015141029839176663347732887388019662466831505298614501953125	0.022287595923268045672305248672273592092096805572509765625	-2.3588513351563654	21.537467457535197	MAP2K3;DUSP5;JUN;DUSP2;DUSP1;WIPF1;C5AR1;NFATC1;FOS;C8A;NR4A1;IRAK2;IL1B;MAP3K8;HBEGF
		BMAL1:CLOCK,NPAS2 activates circadian gene expression_Homo sapiens_R-HSA-1368108	4.42	0.000119439048360704336217315291168716839820262975990772247314453125	0.00378045662305755321430655868653047946281731128692626953125	0.0004437408061242306580966576756708263928885571658611297607421875	0.016622950155873221500524294924616697244346141815185546875	-1.926172971378336	17.398551020325584	BHLHE40;SERPINE1;NAMPT;SIK1
		Toll Like Receptor 10 (TLR10) Cascade_Homo sapiens_R-HSA-168142	5.82	0.00014032450369159463871536475121359899276285432279109954833984375	0.00378045662305755321430655868653047946281731128692626953125	0.00058010083606969964353794466660474427044391632080078125	0.016622950155873221500524294924616697244346141815185546875	-1.942686146834867	17.234642985778013	MAP2K3;JUN;IRAK2;MAP3K8;FOS
		MyD88 cascade initiated on plasma membrane_Homo sapiens_R-HSA-975871	5.82	0.00014032450369159463871536475121359899276285432279109954833984375	0.00378045662305755321430655868653047946281731128692626953125	0.00058010083606969964353794466660474427044391632080078125	0.016622950155873221500524294924616697244346141815185546875	-1.9312264617661468	17.132977783083984	MAP2K3;JUN;IRAK2;MAP3K8;FOS
		Toll Like Receptor 5 (TLR5) Cascade_Homo sapiens_R-HSA-168176	5.82	0.00014032450369159463871536475121359899276285432279109954833984375	0.00378045662305755321430655868653047946281731128692626953125	0.00058010083606969964353794466660474427044391632080078125	0.016622950155873221500524294924616697244346141815185546875	-1.924337811765184	17.0718647599567	MAP2K3;JUN;IRAK2;MAP3K8;FOS
		TRAF6 mediated induction of NFkB and MAP kinases upon TLR7/8 or 9 activation_Homo sapiens_R-HSA-975138	5.83	0.000148603458434270010481148549530416858033277094364166259765625	0.00378045662305755321430655868653047946281731128692626953125	0.00061133254213237091766186548369432784966193139553070068359375	0.016622950155873221500524294924616697244346141815185546875	-1.9350952651215934	17.056373098707457	MAP2K3;JUN;IRAK2;MAP3K8;FOS
		MyD88 dependent cascade initiated on endosome_Homo sapiens_R-HSA-975155	5.85	0.00016627791300342424055287715578543839001213200390338897705078125	0.00378045662305755321430655868653047946281731128692626953125	0.000677565903092658470933951075920731454971246421337127685546875	0.016622950155873221500524294924616697244346141815185546875	-1.9465842021627826	16.9388837293835	MAP2K3;JUN;IRAK2;MAP3K8;FOS
		Toll Like Receptor 7/8 (TLR7/8) Cascade_Homo sapiens_R-HSA-168181	5.85	0.00016627791300342424055287715578543839001213200390338897705078125	0.00378045662305755321430655868653047946281731128692626953125	0.000677565903092658470933951075920731454971246421337127685546875	0.016622950155873221500524294924616697244346141815185546875	-1.9398466104088257	16.88025421661466	MAP2K3;JUN;IRAK2;MAP3K8;FOS
		Peptide ligand-binding receptors_Homo sapiens_R-HSA-375276	7.193	0.00017464065921733259892194289886191427285666577517986297607421875	0.00378045662305755321430655868653047946281731128692626953125	0.000935200621874301800395823391909289057366549968719482421875	0.016688698416414786407369064136219094507396221160888671875	-1.8471035520756383	15.982580804488878	CCL20;C5AR1;CCL4;CCL3;CXCL1;CXCL3;CXCL2
		Toll Like Receptor 9 (TLR9) Cascade_Homo sapiens_R-HSA-168138	5.88	0.0001957476152404069818895038235240235735545866191387176513671875	0.004001951244914986847989180063223102479241788387298583984375	0.00078681934262510798937240164008244391879998147487640380859375	0.016688698416414786407369064136219094507396221160888671875	-1.958842670870659	16.72593936727193	MAP2K3;JUN;IRAK2;MAP3K8;FOS
		MyD88:Mal cascade initiated on plasma membrane_Homo sapiens_R-HSA-166058	5.92	0.00024104430923395421689468809400835880296654067933559417724609375	0.004032013899913416445086600248259856016375124454498291015625	0.00095234420311062655851996883171750596375204622745513916015625	0.016688698416414786407369064136219094507396221160888671875	-1.8424405391075642	15.348505789288616	MAP2K3;JUN;IRAK2;MAP3K8;FOS
		Toll Like Receptor TLR6:TLR2 Cascade_Homo sapiens_R-HSA-168188	5.92	0.00024104430923395421689468809400835880296654067933559417724609375	0.004032013899913416445086600248259856016375124454498291015625	0.00095234420311062655851996883171750596375204622745513916015625	0.016688698416414786407369064136219094507396221160888671875	-1.8294213548984604	15.240049087450068	MAP2K3;JUN;IRAK2;MAP3K8;FOS
		Toll Like Receptor 2 (TLR2) Cascade_Homo sapiens_R-HSA-181438	5.92	0.00024104430923395421689468809400835880296654067933559417724609375	0.004032013899913416445086600248259856016375124454498291015625	0.00095234420311062655851996883171750596375204622745513916015625	0.016688698416414786407369064136219094507396221160888671875	-1.8212149921585392	15.171685738213466	MAP2K3;JUN;IRAK2;MAP3K8;FOS
		Toll Like Receptor TLR1:TLR2 Cascade_Homo sapiens_R-HSA-168179	5.92	0.00024104430923395421689468809400835880296654067933559417724609375	0.004032013899913416445086600248259856016375124454498291015625	0.00095234420311062655851996883171750596375204622745513916015625	0.016688698416414786407369064136219094507396221160888671875	-1.8155413126774247	15.12442098230192	MAP2K3;JUN;IRAK2;MAP3K8;FOS
		TRIF-mediated TLR3/TLR4 signaling_Homo sapiens_R-HSA-937061	5.97	0.000308392159858999624806596973058958610636182129383087158203125	0.004539532593124474650625455041108580189757049083709716796875	0.0011941630198396015714867868240389725542627274990081787109375	0.0183104996375405594533081199415391893126070499420166015625	-1.9545009654409655	15.80045618752451	MAP2K3;JUN;IRAK2;MAP3K8;FOS
		Toll Like Receptor 3 (TLR3) Cascade_Homo sapiens_R-HSA-168164	5.97	0.000308392159858999624806596973058958610636182129383087158203125	0.004539532593124474650625455041108580189757049083709716796875	0.0011941630198396015714867868240389725542627274990081787109375	0.0183104996375405594533081199415391893126070499420166015625	-1.9450307879648592	15.723897962716705	MAP2K3;JUN;IRAK2;MAP3K8;FOS
		MyD88-independent TLR3/TLR4 cascade_Homo sapiens_R-HSA-166166	5.97	0.000308392159858999624806596973058958610636182129383087158203125	0.004539532593124474650625455041108580189757049083709716796875	0.0011941630198396015714867868240389725542627274990081787109375	0.0183104996375405594533081199415391893126070499420166015625	-1.9370877487722362	15.659685335054732	MAP2K3;JUN;IRAK2;MAP3K8;FOS
		Circadian Clock_Homo sapiens_R-HSA-400253	4.63	0.000576421474665577055797316408103370122262276709079742431640625	0.00814235134348845375484859943071569432504475116729736328125	0.0018415664889675866823515182346682195202447474002838134765625	0.02606524876692584147264142302446998655796051025390625	-1.7700533916442254	13.202246675991795	BHLHE40;SERPINE1;NAMPT;SIK1
		Activated TLR4 signalling_Homo sapiens_R-HSA-166054	5.112	0.000597400777918989851246467370771142668672837316989898681640625	0.00814235134348845375484859943071569432504475116729736328125	0.002194029983222714301482891841033051605336368083953857421875	0.0299038160676281077055005397369313868694007396697998046875	-1.841135293447155	13.666604319118726	MAP2K3;JUN;IRAK2;MAP3K8;FOS
		G alpha (i) signalling events_Homo sapiens_R-HSA-418594	7.24	0.000650172343242834296743459798761932688648812472820281982421875	0.008433662113942884397399524232241674326360225677490234375	0.0031263019768020708193112522366163830156438052654266357421875	0.038445974862601657584537662160073523409664630889892578125	-1.9480273897099032	14.29515696619586	CCL20;RGS1;RGS16;C5AR1;CXCL1;CXCL3;CXCL2
		Signal Transduction_Homo sapiens_R-HSA-162582	28.2465	0.0006646092426748468305619521601101951091550290584564208984375	0.008433662113942884397399524232241674326360225677490234375	0.0196984265188689632031238119225236005149781703948974609375	0.1479392032437505666297994366686907596886157989501953125	-1.968211891207749	14.40005089062831	PPP1R15A;WIPF1;RGS16;SERPINE1;C5AR1;CXCL1;CXCL3;THBS1;CXCL2;SOCS3;RGS2;RGS1;CCL4;CCL3;PDE4B;FFAR3;JUNB;DUSP5;JUN;DUSP2;DUSP1;CCL20;NFATC1;RHOB;NR4A1;IL6;RPS27;HBEGF
		Class A/1 (Rhodopsin-like receptors)_Homo sapiens_R-HSA-373076	8.323	0.000786760019263253707576255546740640056668780744075775146484375	0.009650922902962578986407748971032560802996158599853515625	0.00422290212701460949962228852427870151586830615997314453125	0.04856337446066801011301805601760861463844776153564453125	-1.9145007034987918	13.684060889468716	CCL20;C5AR1;CCL4;CCL3;FFAR3;CXCL1;CXCL3;CXCL2
		Toll Like Receptor 4 (TLR4) Cascade_Homo sapiens_R-HSA-166016	5.122	0.000879909221472034513110427322857276521972380578517913818359375	0.0104453739839260872912518607336096465587615966796875	0.003134182733364265262265835332300412119366228580474853515625	0.038445974862601657584537662160073523409664630889892578125	-1.8324210424197676	12.892349726545445	MAP2K3;JUN;IRAK2;MAP3K8;FOS
		Nicotinamide salvaging_Homo sapiens_R-HSA-197264	2.8	0.0009925228946498971561995805501510403701104223728179931640625	0.01141401328847381664577387283543430385179817676544189453125	0.00262548825347105017902205048585528857074677944183349609375	0.034506417045619512673493289867110433988273143768310546875	-0.12733160427054296	0.8805312106139059	NAMPT;PTGS2
		Activation of the AP-1 family of transcription factors_Homo sapiens_R-HSA-450341	2.1	0.00158253308691444819454596792951406314386986196041107177734375	0.0175774448187597555348649080997347482480108737945556640625	0.0038118212062284869377781770793944815522991120815277099609375	0.045250006577163971732691294391770497895777225494384765625	-0.6596070211009945	4.253626593242315	JUN;FOS
		Toll-Like Receptors Cascades_Homo sapiens_R-HSA-168898	5.14	0.0016240030539071514774362992028500229935161769390106201171875	0.0175774448187597555348649080997347482480108737945556640625	0.005510600045982023791057979877905381727032363414764404296875	0.05794002334061099102058278731419704854488372802734375	-1.884054452333838	12.101020159115215	MAP2K3;JUN;IRAK2;MAP3K8;FOS
		Negative regulation of MAPK pathway_Homo sapiens_R-HSA-5675221	3.4	0.00181262193652639478323729260722529943450354039669036865234375	0.019058424932620381120340624647724325768649578094482421875	0.004570035083906060120739756058583225239999592304229736328125	0.049463909143453832495396227386663667857646942138671875	-1.776274477647364	11.213586847300778	DUSP5;DUSP2;DUSP1
		Interleukin-6 signaling_Homo sapiens_R-HSA-1059683	2.11	0.00192656235059629650507861953201427240855991840362548828125	0.0196937484727621424374088832109919167123734951019287109375	0.004482090055557118139784034127615086617879569530487060546875	0.049463909143453832495396227386663667857646942138671875	-0.5706440033957701	3.5676765977824583	SOCS3;IL6
		Signaling by GPCR_Homo sapiens_R-HSA-372790	17.1293	0.0020049995918725370229462878768345035496167838573455810546875	0.0199416175624079379524733468542763148434460163116455078125	0.022723859293671988535123773544910363852977752685546875	0.1548588929642831513167067214453709311783313751220703125	-1.9333577387374061	12.010233691194435	DUSP5;DUSP2;DUSP1;CCL20;RGS16;C5AR1;CXCL1;CXCL3;CXCL2;RHOB;RGS2;RGS1;CCL4;CCL3;PDE4B;FFAR3;HBEGF
		Oxidative Stress Induced Senescence_Homo sapiens_R-HSA-2559580	4.91	0.002271456271727708732532935442804955528117716312408447265625	0.0219972607367314963722204623763900599442422389984130859375	0.006489958914429687884817266052550621679984033107757568359375	0.06454878055432770878052650687095592729747295379638671875	-1.7802223873609149	10.836808486508763	KDM6B;MAP2K3;JUN;FOS
		Interleukin-1 signaling_Homo sapiens_R-HSA-446652	3.44	0.00238749467542099212680195563507368206046521663665771484375	0.022528154886023721292787058700923807919025421142578125	0.005871956279935597496077992474283746560104191303253173828125	0.06002444197267499392811629377320059575140476226806640625	-1.649770766522765	9.960508681498133	IRAK2;IL1B;MAP3K8
		Fc epsilon receptor (FCERI) signaling_Homo sapiens_R-HSA-2454202	8.395	0.0027935362628416760509553196101251160143874585628509521484375	0.025700533618143416025869640861856169067323207855224609375	0.0132355228010911617209099944147965288721024990081787109375	0.113271450948873197983601812666165642440319061279296875	-2.2181512892436204	13.043721112123167	DUSP5;NR4A1;JUN;DUSP2;DUSP1;NFATC1;FOS;HBEGF
		Cellular Senescence_Homo sapiens_R-HSA-2559583	5.161	0.00298333363266544381031675214899223647080361843109130859375	0.02677723845904593502620372191813657991588115692138671875	0.00963745224199448469182271992394817061722278594970703125	0.08650201036717002078813010257363202981650829315185546875	-1.9095849651728287	11.103690307111746	MAP2K3;KDM6B;JUN;IL6;FOS
		Nicotinate metabolism_Homo sapiens_R-HSA-196807	2.14	0.0031499733278318241096183083271853320184163749217987060546875	0.02759976630100265115874691446151700802147388458251953125	0.006791519143380061497572430795344189391471445560455322265625	0.065770501177996376629408814551425166428089141845703125	-0.5915550201508227	3.407570641073365	NAMPT;PTGS2
		Nuclear Receptor transcription pathway_Homo sapiens_R-HSA-383280	3.51	0.0036406677103067567637106893840837074094451963901519775390625	0.031157342264950850518889780005338252522051334381103515625	0.00863847173982463210906157513591097085736691951751708984375	0.08151173333988370739433548806118778884410858154296875	-1.3650629221580752	7.665631206884852	NR4A2;NR4A1;NR4A3
		activated TAK1 mediates p38 MAPK activation_Homo sapiens_R-HSA-450302	2.17	0.004652182537360061327647020590347892721183598041534423828125	0.03890916303973869505572480420596548356115818023681640625	0.00953219353679451118777077311960965744219720363616943359375	0.08650201036717002078813010257363202981650829315185546875	-0.8758706755152885	4.703792347959558	MAP2K3;IRAK2
		GPCR ligand binding_Homo sapiens_R-HSA-500792	8.447	0.0058515689336857308611161698763680760748684406280517578125	0.0478528303910299712686793327520717866718769073486328125	0.0255161202782334291250254665328611736185848712921142578125	0.1643802124211643234108493061285116709768772125244140625	-1.9046051371230817	9.791661593115437	CCL20;CCL4;C5AR1;CCL3;FFAR3;CXCL1;CXCL3;CXCL2
		IL-6-type cytokine receptor ligand interactions_Homo sapiens_R-HSA-6788467	2.2	0.0064228985944712428668434966994027490727603435516357421875	0.051383188755769949873641877502450370229780673980712890625	0.01268326836525300073399424860554063343442976474761962890625	0.11112958948602628950208526248388807289302349090576171875	-0.895617563387372	4.520975152427423	CLCF1;OSM
		TP53 regulates transcription of additional cell cycle genes whose exact role in the p53 pathway remain uncertain_Homo sapiens_R-HSA-6804115	2.21	0.007071066489629599001454085538398430799134075641632080078125	0.055364946131567928377936738115749903954565525054931640625	0.01382132734779555928439354062220445484854280948638916015625	0.11559655599974467954371704081495408900082111358642578125	-0.9358940997863978	4.63430795886839	PLK3;BTG2
		MAPK family signaling cascades_Homo sapiens_R-HSA-5683057	6.284	0.007671011968197316739648261574302523513324558734893798828125	0.0586494219553155005097977436889777891337871551513671875	0.02590775087072698379397905910082045011222362518310546875	0.1643802124211643234108493061285116709768772125244140625	-2.1379066913807856	10.412261355308164	DUSP5;JUN;DUSP2;IL6;DUSP1;HBEGF
		Integrin cell surface interactions_Homo sapiens_R-HSA-216083	3.67	0.007809298032093640352935270954048974090255796909332275390625	0.0586494219553155005097977436889777891337871551513671875	0.01744304555452157179384897744967020116746425628662109375	0.136930533291816092233972312897094525396823883056640625	-1.5096405214347286	7.325440353492951	ITGAX;THBS1;ICAM1
	Biological Process	positive regulation of sodium ion transport by positive regulation of transcription from RNA polymerase II promoter (GO:0061423)	27.731	0.00000000000002616083360921069307482283014557417878960640829355543957035479252226650714874267578125	0.00000000001111329737781676365932852389484499964177055542080552186234854161739349365234375	0.00000000000897288445802603349412341875707726699361310718217055182321928441524505615234375	0.00000000295795406984459162355986059787966990786145515812677331268787384033203125	-6.673017085300644	208.69535960370217	CSRNP1;CSF3;SERPINE1;CYR61;ZC3H12A;NAMPT;CCNL1;JUNB;NKX3-1;KDM6B;EGR1;JUN;JUND;TET2;OSM;NFATC1;FOS;KLF4;NR4A2;NR4A1;KLF6;IL6;NR4A3;CNKSR3;REL;NCOA7;ATF3
		positive regulation of termination of RNA polymerase II transcription (GO:1904595)	26.72	0.00000000000014360591044983054873846627554828506268089390041087227700700168497860431671142578125	0.00000000001111329737781676365932852389484499964177055542080552186234854161739349365234375	0.00000000003867257986055323033972648167724849889437255257007564068771898746490478515625	0.00000000295795406984459162355986059787966990786145515812677331268787384033203125	-6.497293192102493	192.1360283493511	CSRNP1;CSF3;SERPINE1;CYR61;ZC3H12A;NAMPT;CCNL1;JUNB;NKX3-1;KDM6B;EGR1;JUN;JUND;TET2;OSM;NFATC1;FOS;KLF4;NR4A2;NR4A1;KLF6;IL6;NR4A3;REL;NCOA7;ATF3
		positive regulation of transcription from RNA polymerase II promoter by histone modification (GO:1903757)	26.72	0.00000000000014360591044983054873846627554828506268089390041087227700700168497860431671142578125	0.00000000001111329737781676365932852389484499964177055542080552186234854161739349365234375	0.00000000003867257986055323033972648167724849889437255257007564068771898746490478515625	0.00000000295795406984459162355986059787966990786145515812677331268787384033203125	-6.495694126922764	192.08874126785102	CSRNP1;CSF3;SERPINE1;CYR61;ZC3H12A;NAMPT;CCNL1;JUNB;NKX3-1;KDM6B;EGR1;JUN;JUND;TET2;OSM;NFATC1;FOS;KLF4;NR4A2;NR4A1;KLF6;IL6;NR4A3;REL;NCOA7;ATF3
		positive regulation of peroxisome organization by positive regulation of transcription from RNA polymerase II promoter (GO:0061424)	26.72	0.00000000000014360591044983054873846627554828506268089390041087227700700168497860431671142578125	0.00000000001111329737781676365932852389484499964177055542080552186234854161739349365234375	0.00000000003867257986055323033972648167724849889437255257007564068771898746490478515625	0.00000000295795406984459162355986059787966990786145515812677331268787384033203125	-6.486923970630601	191.82939280562871	CSRNP1;CSF3;SERPINE1;CYR61;ZC3H12A;NAMPT;CCNL1;JUNB;NKX3-1;KDM6B;EGR1;JUN;JUND;TET2;OSM;NFATC1;FOS;KLF4;NR4A2;NR4A1;KLF6;IL6;NR4A3;REL;NCOA7;ATF3
		positive regulation of sulfite transport by positive regulation of transcription from RNA polymerase II promoter (GO:0061426)	26.72	0.00000000000014360591044983054873846627554828506268089390041087227700700168497860431671142578125	0.00000000001111329737781676365932852389484499964177055542080552186234854161739349365234375	0.00000000003867257986055323033972648167724849889437255257007564068771898746490478515625	0.00000000295795406984459162355986059787966990786145515812677331268787384033203125	-6.48504505647694	191.77383011322434	CSRNP1;CSF3;SERPINE1;CYR61;ZC3H12A;NAMPT;CCNL1;JUNB;NKX3-1;KDM6B;EGR1;JUN;JUND;TET2;OSM;NFATC1;FOS;KLF4;NR4A2;NR4A1;KLF6;IL6;NR4A3;REL;NCOA7;ATF3
		positive regulation of pyrimidine-containing compound salvage by positive regulation of transcription from RNA polymerase II promoter (GO:1904001)	26.72	0.00000000000014360591044983054873846627554828506268089390041087227700700168497860431671142578125	0.00000000001111329737781676365932852389484499964177055542080552186234854161739349365234375	0.00000000003867257986055323033972648167724849889437255257007564068771898746490478515625	0.00000000295795406984459162355986059787966990786145515812677331268787384033203125	-6.481837097227953	191.67896529321652	CSRNP1;CSF3;SERPINE1;CYR61;ZC3H12A;NAMPT;CCNL1;JUNB;NKX3-1;KDM6B;EGR1;JUN;JUND;TET2;OSM;NFATC1;FOS;KLF4;NR4A2;NR4A1;KLF6;IL6;NR4A3;REL;NCOA7;ATF3
		positive regulation of purine nucleotide biosynthetic process by positive regulation of transcription from RNA polymerase II promoter (GO:1900418)	26.72	0.00000000000014360591044983054873846627554828506268089390041087227700700168497860431671142578125	0.00000000001111329737781676365932852389484499964177055542080552186234854161739349365234375	0.00000000003867257986055323033972648167724849889437255257007564068771898746490478515625	0.00000000295795406984459162355986059787966990786145515812677331268787384033203125	-6.480520179367665	191.64002178861284	CSRNP1;CSF3;SERPINE1;CYR61;ZC3H12A;NAMPT;CCNL1;JUNB;NKX3-1;KDM6B;EGR1;JUN;JUND;TET2;OSM;NFATC1;FOS;KLF4;NR4A2;NR4A1;KLF6;IL6;NR4A3;REL;NCOA7;ATF3
		positive regulation of flocculation via cell wall protein-carbohydrate interaction by positive regulation of transcription from RNA polymerase II promoter (GO:1900524)	26.72	0.00000000000014360591044983054873846627554828506268089390041087227700700168497860431671142578125	0.00000000001111329737781676365932852389484499964177055542080552186234854161739349365234375	0.00000000003867257986055323033972648167724849889437255257007564068771898746490478515625	0.00000000295795406984459162355986059787966990786145515812677331268787384033203125	-6.4774317767284515	191.54869246123025	CSRNP1;CSF3;SERPINE1;CYR61;ZC3H12A;NAMPT;CCNL1;JUNB;NKX3-1;KDM6B;EGR1;JUN;JUND;TET2;OSM;NFATC1;FOS;KLF4;NR4A2;NR4A1;KLF6;IL6;NR4A3;REL;NCOA7;ATF3
		transcriptional activation by promoter-terminator looping (GO:0090203)	26.72	0.00000000000014360591044983054873846627554828506268089390041087227700700168497860431671142578125	0.00000000001111329737781676365932852389484499964177055542080552186234854161739349365234375	0.00000000003867257986055323033972648167724849889437255257007564068771898746490478515625	0.00000000295795406984459162355986059787966990786145515812677331268787384033203125	-6.476498783242144	191.5211022544111	CSRNP1;CSF3;SERPINE1;CYR61;ZC3H12A;NAMPT;CCNL1;JUNB;NKX3-1;KDM6B;EGR1;JUN;JUND;TET2;OSM;NFATC1;FOS;KLF4;NR4A2;NR4A1;KLF6;IL6;NR4A3;REL;NCOA7;ATF3
		positive regulation of sulfate assimilation by positive regulation of transcription from RNA polymerase II promoter (GO:1900478)	26.72	0.00000000000014360591044983054873846627554828506268089390041087227700700168497860431671142578125	0.00000000001111329737781676365932852389484499964177055542080552186234854161739349365234375	0.00000000003867257986055323033972648167724849889437255257007564068771898746490478515625	0.00000000295795406984459162355986059787966990786145515812677331268787384033203125	-6.470250537321685	191.33633097815618	CSRNP1;CSF3;SERPINE1;CYR61;ZC3H12A;NAMPT;CCNL1;JUNB;NKX3-1;KDM6B;EGR1;JUN;JUND;TET2;OSM;NFATC1;FOS;KLF4;NR4A2;NR4A1;KLF6;IL6;NR4A3;REL;NCOA7;ATF3
		positive regulation of telomeric RNA transcription from RNA pol II promoter (GO:1901582)	26.72	0.00000000000014360591044983054873846627554828506268089390041087227700700168497860431671142578125	0.00000000001111329737781676365932852389484499964177055542080552186234854161739349365234375	0.00000000003867257986055323033972648167724849889437255257007564068771898746490478515625	0.00000000295795406984459162355986059787966990786145515812677331268787384033203125	-6.4700694358649455	191.33097549955957	CSRNP1;CSF3;SERPINE1;CYR61;ZC3H12A;NAMPT;CCNL1;JUNB;NKX3-1;KDM6B;EGR1;JUN;JUND;TET2;OSM;NFATC1;FOS;KLF4;NR4A2;NR4A1;KLF6;IL6;NR4A3;REL;NCOA7;ATF3
		positive regulation of transcription from RNA polymerase II promoter by calcium-mediated signaling (GO:1900622)	26.72	0.00000000000014360591044983054873846627554828506268089390041087227700700168497860431671142578125	0.00000000001111329737781676365932852389484499964177055542080552186234854161739349365234375	0.00000000003867257986055323033972648167724849889437255257007564068771898746490478515625	0.00000000295795406984459162355986059787966990786145515812677331268787384033203125	-6.458197080792435	190.97988973455853	CSRNP1;CSF3;SERPINE1;CYR61;ZC3H12A;NAMPT;CCNL1;JUNB;NKX3-1;KDM6B;EGR1;JUN;JUND;TET2;OSM;NFATC1;FOS;KLF4;NR4A2;NR4A1;KLF6;IL6;NR4A3;REL;NCOA7;ATF3
		positive regulation of cellular alcohol catabolic process by positive regulation of transcription from RNA polymerase II promoter (GO:1900422)	26.72	0.00000000000014360591044983054873846627554828506268089390041087227700700168497860431671142578125	0.00000000001111329737781676365932852389484499964177055542080552186234854161739349365234375	0.00000000003867257986055323033972648167724849889437255257007564068771898746490478515625	0.00000000295795406984459162355986059787966990786145515812677331268787384033203125	-6.457980945403359	190.9734982428996	CSRNP1;CSF3;SERPINE1;CYR61;ZC3H12A;NAMPT;CCNL1;JUNB;NKX3-1;KDM6B;EGR1;JUN;JUND;TET2;OSM;NFATC1;FOS;KLF4;NR4A2;NR4A1;KLF6;IL6;NR4A3;REL;NCOA7;ATF3
		positive regulation of oligopeptide transport by positive regulation of transcription from RNA polymerase II promoter (GO:0035951)	26.72	0.00000000000014360591044983054873846627554828506268089390041087227700700168497860431671142578125	0.00000000001111329737781676365932852389484499964177055542080552186234854161739349365234375	0.00000000003867257986055323033972648167724849889437255257007564068771898746490478515625	0.00000000295795406984459162355986059787966990786145515812677331268787384033203125	-6.45317227060628	190.83129753718765	CSRNP1;CSF3;SERPINE1;CYR61;ZC3H12A;NAMPT;CCNL1;JUNB;NKX3-1;KDM6B;EGR1;JUN;JUND;TET2;OSM;NFATC1;FOS;KLF4;NR4A2;NR4A1;KLF6;IL6;NR4A3;REL;NCOA7;ATF3
		regulation of lipid transport by positive regulation of transcription from RNA polymerase II promoter (GO:0072369)	26.72	0.00000000000014360591044983054873846627554828506268089390041087227700700168497860431671142578125	0.00000000001111329737781676365932852389484499964177055542080552186234854161739349365234375	0.00000000003867257986055323033972648167724849889437255257007564068771898746490478515625	0.00000000295795406984459162355986059787966990786145515812677331268787384033203125	-6.452256673715591	190.80422177733743	CSRNP1;CSF3;SERPINE1;CYR61;ZC3H12A;NAMPT;CCNL1;JUNB;NKX3-1;KDM6B;EGR1;JUN;JUND;TET2;OSM;NFATC1;FOS;KLF4;NR4A2;NR4A1;KLF6;IL6;NR4A3;REL;NCOA7;ATF3
		regulation of cellular ketone metabolic process by positive regulation of transcription from RNA polymerase II promoter (GO:0072366)	26.72	0.00000000000014360591044983054873846627554828506268089390041087227700700168497860431671142578125	0.00000000001111329737781676365932852389484499964177055542080552186234854161739349365234375	0.00000000003867257986055323033972648167724849889437255257007564068771898746490478515625	0.00000000295795406984459162355986059787966990786145515812677331268787384033203125	-6.452024818062886	190.79736541070227	CSRNP1;CSF3;SERPINE1;CYR61;ZC3H12A;NAMPT;CCNL1;JUNB;NKX3-1;KDM6B;EGR1;JUN;JUND;TET2;OSM;NFATC1;FOS;KLF4;NR4A2;NR4A1;KLF6;IL6;NR4A3;REL;NCOA7;ATF3
		positive regulation of ribosomal protein gene transcription from RNA polymerase II promoter (GO:0060963)	26.72	0.00000000000014360591044983054873846627554828506268089390041087227700700168497860431671142578125	0.00000000001111329737781676365932852389484499964177055542080552186234854161739349365234375	0.00000000003867257986055323033972648167724849889437255257007564068771898746490478515625	0.00000000295795406984459162355986059787966990786145515812677331268787384033203125	-6.447057807651577	190.65048245114016	CSRNP1;CSF3;SERPINE1;CYR61;ZC3H12A;NAMPT;CCNL1;JUNB;NKX3-1;KDM6B;EGR1;JUN;JUND;TET2;OSM;NFATC1;FOS;KLF4;NR4A2;NR4A1;KLF6;IL6;NR4A3;REL;NCOA7;ATF3
		positive regulation of pseudohyphal growth by positive regulation of transcription from RNA polymerase II promoter (GO:1900461)	26.72	0.00000000000014360591044983054873846627554828506268089390041087227700700168497860431671142578125	0.00000000001111329737781676365932852389484499964177055542080552186234854161739349365234375	0.00000000003867257986055323033972648167724849889437255257007564068771898746490478515625	0.00000000295795406984459162355986059787966990786145515812677331268787384033203125	-6.446910767091206	190.6461342112746	CSRNP1;CSF3;SERPINE1;CYR61;ZC3H12A;NAMPT;CCNL1;JUNB;NKX3-1;KDM6B;EGR1;JUN;JUND;TET2;OSM;NFATC1;FOS;KLF4;NR4A2;NR4A1;KLF6;IL6;NR4A3;REL;NCOA7;ATF3
		positive regulation of ethanol catabolic process by positive regulation of transcription from RNA polymerase II promoter (GO:0061425)	26.72	0.00000000000014360591044983054873846627554828506268089390041087227700700168497860431671142578125	0.00000000001111329737781676365932852389484499964177055542080552186234854161739349365234375	0.00000000003867257986055323033972648167724849889437255257007564068771898746490478515625	0.00000000295795406984459162355986059787966990786145515812677331268787384033203125	-6.446569519774889	190.63604294678902	CSRNP1;CSF3;SERPINE1;CYR61;ZC3H12A;NAMPT;CCNL1;JUNB;NKX3-1;KDM6B;EGR1;JUN;JUND;TET2;OSM;NFATC1;FOS;KLF4;NR4A2;NR4A1;KLF6;IL6;NR4A3;REL;NCOA7;ATF3
		positive regulation of mating type switching by positive regulation of transcription from RNA polymerase II promoter (GO:1900423)	26.72	0.00000000000014360591044983054873846627554828506268089390041087227700700168497860431671142578125	0.00000000001111329737781676365932852389484499964177055542080552186234854161739349365234375	0.00000000003867257986055323033972648167724849889437255257007564068771898746490478515625	0.00000000295795406984459162355986059787966990786145515812677331268787384033203125	-6.441307821106322	190.48044555343475	CSRNP1;CSF3;SERPINE1;CYR61;ZC3H12A;NAMPT;CCNL1;JUNB;NKX3-1;KDM6B;EGR1;JUN;JUND;TET2;OSM;NFATC1;FOS;KLF4;NR4A2;NR4A1;KLF6;IL6;NR4A3;REL;NCOA7;ATF3
		positive regulation of transcription from RNA polymerase II promoter involved in meiotic cell cycle (GO:0010673)	26.72	0.00000000000014360591044983054873846627554828506268089390041087227700700168497860431671142578125	0.00000000001111329737781676365932852389484499964177055542080552186234854161739349365234375	0.00000000003867257986055323033972648167724849889437255257007564068771898746490478515625	0.00000000295795406984459162355986059787966990786145515812677331268787384033203125	-6.433701616520804	190.25551712606284	CSRNP1;CSF3;SERPINE1;CYR61;ZC3H12A;NAMPT;CCNL1;JUNB;NKX3-1;KDM6B;EGR1;JUN;JUND;TET2;OSM;NFATC1;FOS;KLF4;NR4A2;NR4A1;KLF6;IL6;NR4A3;REL;NCOA7;ATF3
		positive regulation of starch catabolic process by positive regulation of transcription from RNA polymerase II promoter (GO:0035957)	26.72	0.00000000000014360591044983054873846627554828506268089390041087227700700168497860431671142578125	0.00000000001111329737781676365932852389484499964177055542080552186234854161739349365234375	0.00000000003867257986055323033972648167724849889437255257007564068771898746490478515625	0.00000000295795406984459162355986059787966990786145515812677331268787384033203125	-6.427174494507873	190.06249900866578	CSRNP1;CSF3;SERPINE1;CYR61;ZC3H12A;NAMPT;CCNL1;JUNB;NKX3-1;KDM6B;EGR1;JUN;JUND;TET2;OSM;NFATC1;FOS;KLF4;NR4A2;NR4A1;KLF6;IL6;NR4A3;REL;NCOA7;ATF3
		positive regulation of snRNA transcription from RNA polymerase II promoter (GO:1905382)	26.72	0.00000000000014360591044983054873846627554828506268089390041087227700700168497860431671142578125	0.00000000001111329737781676365932852389484499964177055542080552186234854161739349365234375	0.00000000003867257986055323033972648167724849889437255257007564068771898746490478515625	0.00000000295795406984459162355986059787966990786145515812677331268787384033203125	-6.42068751187006	189.87066788097164	CSRNP1;CSF3;SERPINE1;CYR61;ZC3H12A;NAMPT;CCNL1;JUNB;NKX3-1;KDM6B;EGR1;JUN;JUND;TET2;OSM;NFATC1;FOS;KLF4;NR4A2;NR4A1;KLF6;IL6;NR4A3;REL;NCOA7;ATF3
		positive regulation of ergosterol biosynthetic process by positive regulation of transcription from RNA polymerase II promoter (GO:0035961)	26.72	0.00000000000014360591044983054873846627554828506268089390041087227700700168497860431671142578125	0.00000000001111329737781676365932852389484499964177055542080552186234854161739349365234375	0.00000000003867257986055323033972648167724849889437255257007564068771898746490478515625	0.00000000295795406984459162355986059787966990786145515812677331268787384033203125	-6.419573097747269	189.83771275686706	CSRNP1;CSF3;SERPINE1;CYR61;ZC3H12A;NAMPT;CCNL1;JUNB;NKX3-1;KDM6B;EGR1;JUN;JUND;TET2;OSM;NFATC1;FOS;KLF4;NR4A2;NR4A1;KLF6;IL6;NR4A3;REL;NCOA7;ATF3
		regulation of glycolytic process by positive regulation of transcription from RNA polymerase II promoter (GO:0072363)	26.72	0.00000000000014360591044983054873846627554828506268089390041087227700700168497860431671142578125	0.00000000001111329737781676365932852389484499964177055542080552186234854161739349365234375	0.00000000003867257986055323033972648167724849889437255257007564068771898746490478515625	0.00000000295795406984459162355986059787966990786145515812677331268787384033203125	-6.418922324384341	189.8184682798808	CSRNP1;CSF3;SERPINE1;CYR61;ZC3H12A;NAMPT;CCNL1;JUNB;NKX3-1;KDM6B;EGR1;JUN;JUND;TET2;OSM;NFATC1;FOS;KLF4;NR4A2;NR4A1;KLF6;IL6;NR4A3;REL;NCOA7;ATF3
		positive regulation of transcription from RNA polymerase II promoter involved in heart development (GO:1901228)	26.72	0.00000000000014360591044983054873846627554828506268089390041087227700700168497860431671142578125	0.00000000001111329737781676365932852389484499964177055542080552186234854161739349365234375	0.00000000003867257986055323033972648167724849889437255257007564068771898746490478515625	0.00000000295795406984459162355986059787966990786145515812677331268787384033203125	-6.416951328902355	189.76018258572995	CSRNP1;CSF3;SERPINE1;CYR61;ZC3H12A;NAMPT;CCNL1;JUNB;NKX3-1;KDM6B;EGR1;JUN;JUND;TET2;OSM;NFATC1;FOS;KLF4;NR4A2;NR4A1;KLF6;IL6;NR4A3;REL;NCOA7;ATF3
		positive regulation of filamentous growth of a population of unicellular organisms in response to starvation by positive regulation of transcription from RNA polymerase II promoter (GO:1904741)	26.72	0.00000000000014360591044983054873846627554828506268089390041087227700700168497860431671142578125	0.00000000001111329737781676365932852389484499964177055542080552186234854161739349365234375	0.00000000003867257986055323033972648167724849889437255257007564068771898746490478515625	0.00000000295795406984459162355986059787966990786145515812677331268787384033203125	-6.414937965915964	189.7006440122974	CSRNP1;CSF3;SERPINE1;CYR61;ZC3H12A;NAMPT;CCNL1;JUNB;NKX3-1;KDM6B;EGR1;JUN;JUND;TET2;OSM;NFATC1;FOS;KLF4;NR4A2;NR4A1;KLF6;IL6;NR4A3;REL;NCOA7;ATF3
		positive regulation of transcription from RNA polymerase II promoter involved in stress response to cadmium ion (GO:1902901)	26.72	0.00000000000014360591044983054873846627554828506268089390041087227700700168497860431671142578125	0.00000000001111329737781676365932852389484499964177055542080552186234854161739349365234375	0.00000000003867257986055323033972648167724849889437255257007564068771898746490478515625	0.00000000295795406984459162355986059787966990786145515812677331268787384033203125	-6.406168177482825	189.4413064282931	CSRNP1;CSF3;SERPINE1;CYR61;ZC3H12A;NAMPT;CCNL1;JUNB;NKX3-1;KDM6B;EGR1;JUN;JUND;TET2;OSM;NFATC1;FOS;KLF4;NR4A2;NR4A1;KLF6;IL6;NR4A3;REL;NCOA7;ATF3
		positive regulation of invasive growth in response to glucose limitation by positive regulation of transcription from RNA polymerase II promoter (GO:0036095)	26.72	0.00000000000014360591044983054873846627554828506268089390041087227700700168497860431671142578125	0.00000000001111329737781676365932852389484499964177055542080552186234854161739349365234375	0.00000000003867257986055323033972648167724849889437255257007564068771898746490478515625	0.00000000295795406984459162355986059787966990786145515812677331268787384033203125	-6.395845329697204	189.13604223347502	CSRNP1;CSF3;SERPINE1;CYR61;ZC3H12A;NAMPT;CCNL1;JUNB;NKX3-1;KDM6B;EGR1;JUN;JUND;TET2;OSM;NFATC1;FOS;KLF4;NR4A2;NR4A1;KLF6;IL6;NR4A3;REL;NCOA7;ATF3
		positive regulation of phospholipid biosynthetic process by positive regulation of transcription from RNA polymerase II promoter (GO:1900413)	26.721	0.000000000000148275945947599603234536257493676007237180802800224910242832265794277191162109375	0.00000000001111329737781676365932852389484499964177055542080552186234854161739349365234375	0.000000000039836584972919019084563310746305232930286610582015782711096107959747314453125	0.00000000295795406984459162355986059787966990786145515812677331268787384033203125	-6.471202892224922	191.1574008602604	CSRNP1;CSF3;SERPINE1;CYR61;ZC3H12A;NAMPT;CCNL1;JUNB;NKX3-1;KDM6B;EGR1;JUN;JUND;TET2;OSM;NFATC1;FOS;KLF4;NR4A2;NR4A1;KLF6;IL6;NR4A3;REL;NCOA7;ATF3
		positive regulation of inositol biosynthetic process by positive regulation of transcription from RNA polymerase II promoter (GO:1900375)	26.721	0.000000000000148275945947599603234536257493676007237180802800224910242832265794277191162109375	0.00000000001111329737781676365932852389484499964177055542080552186234854161739349365234375	0.000000000039836584972919019084563310746305232930286610582015782711096107959747314453125	0.00000000295795406984459162355986059787966990786145515812677331268787384033203125	-6.4668371762160675	191.02843891314708	CSRNP1;CSF3;SERPINE1;CYR61;ZC3H12A;NAMPT;CCNL1;JUNB;NKX3-1;KDM6B;EGR1;JUN;JUND;TET2;OSM;NFATC1;FOS;KLF4;NR4A2;NR4A1;KLF6;IL6;NR4A3;REL;NCOA7;ATF3
		positive regulation of transcription from RNA polymerase II promoter during mitotic cell cycle (GO:0046022)	26.721	0.000000000000148275945947599603234536257493676007237180802800224910242832265794277191162109375	0.00000000001111329737781676365932852389484499964177055542080552186234854161739349365234375	0.000000000039836584972919019084563310746305232930286610582015782711096107959747314453125	0.00000000295795406984459162355986059787966990786145515812677331268787384033203125	-6.46552445573413	190.98966154214474	CSRNP1;CSF3;SERPINE1;CYR61;ZC3H12A;NAMPT;CCNL1;JUNB;NKX3-1;KDM6B;EGR1;JUN;JUND;TET2;OSM;NFATC1;FOS;KLF4;NR4A2;NR4A1;KLF6;IL6;NR4A3;REL;NCOA7;ATF3
		positive regulation of terminal gap gene transcription (GO:0007363)	26.721	0.000000000000148275945947599603234536257493676007237180802800224910242832265794277191162109375	0.00000000001111329737781676365932852389484499964177055542080552186234854161739349365234375	0.000000000039836584972919019084563310746305232930286610582015782711096107959747314453125	0.00000000295795406984459162355986059787966990786145515812677331268787384033203125	-6.457844340486212	190.7627932313299	CSRNP1;CSF3;SERPINE1;CYR61;ZC3H12A;NAMPT;CCNL1;JUNB;NKX3-1;KDM6B;EGR1;JUN;JUND;TET2;OSM;NFATC1;FOS;KLF4;NR4A2;NR4A1;KLF6;IL6;NR4A3;REL;NCOA7;ATF3
		positive regulation of posterior gap gene transcription (GO:0007360)	26.721	0.000000000000148275945947599603234536257493676007237180802800224910242832265794277191162109375	0.00000000001111329737781676365932852389484499964177055542080552186234854161739349365234375	0.000000000039836584972919019084563310746305232930286610582015782711096107959747314453125	0.00000000295795406984459162355986059787966990786145515812677331268787384033203125	-6.450058345409859	190.5327972620033	CSRNP1;CSF3;SERPINE1;CYR61;ZC3H12A;NAMPT;CCNL1;JUNB;NKX3-1;KDM6B;EGR1;JUN;JUND;TET2;OSM;NFATC1;FOS;KLF4;NR4A2;NR4A1;KLF6;IL6;NR4A3;REL;NCOA7;ATF3
		positive regulation of transcription via serum response element binding (GO:0010735)	26.721	0.000000000000148275945947599603234536257493676007237180802800224910242832265794277191162109375	0.00000000001111329737781676365932852389484499964177055542080552186234854161739349365234375	0.000000000039836584972919019084563310746305232930286610582015782711096107959747314453125	0.00000000295795406984459162355986059787966990786145515812677331268787384033203125	-6.445018552032184	190.38392327072313	CSRNP1;CSF3;SERPINE1;CYR61;ZC3H12A;NAMPT;CCNL1;JUNB;NKX3-1;KDM6B;EGR1;JUN;JUND;TET2;OSM;NFATC1;FOS;KLF4;NR4A2;NR4A1;KLF6;IL6;NR4A3;REL;NCOA7;ATF3
		positive regulation of transcription from RNA polymerase II promoter involved in smooth muscle cell differentiation (GO:2000721)	26.721	0.000000000000148275945947599603234536257493676007237180802800224910242832265794277191162109375	0.00000000001111329737781676365932852389484499964177055542080552186234854161739349365234375	0.000000000039836584972919019084563310746305232930286610582015782711096107959747314453125	0.00000000295795406984459162355986059787966990786145515812677331268787384033203125	-6.443778604578824	190.34729559325189	CSRNP1;CSF3;SERPINE1;CYR61;ZC3H12A;NAMPT;CCNL1;JUNB;NKX3-1;KDM6B;EGR1;JUN;JUND;TET2;OSM;NFATC1;FOS;KLF4;NR4A2;NR4A1;KLF6;IL6;NR4A3;REL;NCOA7;ATF3
		positive regulation of transcription involved in G2/M transition of mitotic cell cycle (GO:0090282)	26.721	0.000000000000148275945947599603234536257493676007237180802800224910242832265794277191162109375	0.00000000001111329737781676365932852389484499964177055542080552186234854161739349365234375	0.000000000039836584972919019084563310746305232930286610582015782711096107959747314453125	0.00000000295795406984459162355986059787966990786145515812677331268787384033203125	-6.437925739885123	190.17440371811395	CSRNP1;CSF3;SERPINE1;CYR61;ZC3H12A;NAMPT;CCNL1;JUNB;NKX3-1;KDM6B;EGR1;JUN;JUND;TET2;OSM;NFATC1;FOS;KLF4;NR4A2;NR4A1;KLF6;IL6;NR4A3;REL;NCOA7;ATF3
		transcriptional activation by promoter-enhancer looping (GO:0071733)	26.721	0.000000000000148275945947599603234536257493676007237180802800224910242832265794277191162109375	0.00000000001111329737781676365932852389484499964177055542080552186234854161739349365234375	0.000000000039836584972919019084563310746305232930286610582015782711096107959747314453125	0.00000000295795406984459162355986059787966990786145515812677331268787384033203125	-6.436875031502547	190.14336610627882	CSRNP1;CSF3;SERPINE1;CYR61;ZC3H12A;NAMPT;CCNL1;JUNB;NKX3-1;KDM6B;EGR1;JUN;JUND;TET2;OSM;NFATC1;FOS;KLF4;NR4A2;NR4A1;KLF6;IL6;NR4A3;REL;NCOA7;ATF3
		positive regulation of transcription from RNA polymerase II promoter in response to stress (GO:0036003)	26.722	0.00000000000015308988811343744282586456728398472193551464737293343887358787469565868377685546875	0.00000000001111329737781676365932852389484499964177055542080552186234854161739349365234375	0.000000000041033632029424387016965496027920781187126042510726620093919336795806884765625	0.00000000295795406984459162355986059787966990786145515812677331268787384033203125	-6.456621834453736	190.5203903092049	CSRNP1;CSF3;SERPINE1;CYR61;ZC3H12A;NAMPT;CCNL1;JUNB;NKX3-1;KDM6B;EGR1;JUN;JUND;TET2;OSM;NFATC1;FOS;KLF4;NR4A2;NR4A1;KLF6;IL6;NR4A3;REL;NCOA7;ATF3
		positive regulation of gluconeogenesis by positive regulation of transcription from RNA polymerase II promoter (GO:0035948)	26.723	0.00000000000015805192330888991662040724741613908422752619864493084378409548662602901458740234375	0.00000000001111329737781676365932852389484499964177055542080552186234854161739349365234375	0.000000000042264601399502720530479589096858601508788222389512156951241195201873779296875	0.00000000295795406984459162355986059787966990786145515812677331268787384033203125	-6.423142013383085	189.32758841861332	CSRNP1;CSF3;SERPINE1;CYR61;ZC3H12A;NAMPT;CCNL1;JUNB;NKX3-1;KDM6B;EGR1;JUN;JUND;TET2;OSM;NFATC1;FOS;KLF4;NR4A2;NR4A1;KLF6;IL6;NR4A3;REL;NCOA7;ATF3
		positive regulation of transcription from RNA polymerase II promoter involved in cellular response to chemical stimulus (GO:1901522)	26.724	0.00000000000016316635228733785245955048801136533576159985681197639451056602410972118377685546875	0.00000000001111329737781676365932852389484499964177055542080552186234854161739349365234375	0.000000000043530395340675807813669383780118076442133823178437523893080651760101318359375	0.00000000295795406984459162355986059787966990786145515812677331268787384033203125	-6.426203616627014	189.213178798499	CSRNP1;CSF3;SERPINE1;CYR61;ZC3H12A;NAMPT;CCNL1;JUNB;NKX3-1;KDM6B;EGR1;JUN;JUND;TET2;OSM;NFATC1;FOS;KLF4;NR4A2;NR4A1;KLF6;IL6;NR4A3;REL;NCOA7;ATF3
		positive regulation of pri-miRNA transcription from RNA polymerase II promoter (GO:1902895)	26.725	0.00000000000016843759327874488198597226796181399081724604227527919420026591978967189788818359375	0.00000000001111329737781676365932852389484499964177055542080552186234854161739349365234375	0.000000000044831938498128283794158401860308516169439929655027299304492771625518798828125	0.00000000295795406984459162355986059787966990786145515812677331268787384033203125	-6.49889669196664	191.1469212913604	CSRNP1;CSF3;SERPINE1;CYR61;ZC3H12A;NAMPT;CCNL1;JUNB;NKX3-1;KDM6B;EGR1;JUN;JUND;TET2;OSM;NFATC1;FOS;KLF4;NR4A2;NR4A1;KLF6;IL6;NR4A3;REL;NCOA7;ATF3
		positive regulation of SREBP signaling pathway (GO:2000640)	26.725	0.00000000000016843759327874488198597226796181399081724604227527919420026591978967189788818359375	0.00000000001111329737781676365932852389484499964177055542080552186234854161739349365234375	0.000000000044831938498128283794158401860308516169439929655027299304492771625518798828125	0.00000000295795406984459162355986059787966990786145515812677331268787384033203125	-6.493332651266509	190.98327055183032	CSRNP1;CSF3;SERPINE1;CYR61;ZC3H12A;NAMPT;CCNL1;JUNB;NKX3-1;KDM6B;EGR1;JUN;JUND;TET2;OSM;NFATC1;FOS;KLF4;NR4A2;NR4A1;KLF6;IL6;NR4A3;REL;NCOA7;ATF3
		positive regulation of transcription from RNA polymerase II promoter involved in norepinephrine biosynthetic process (GO:2000763)	26.725	0.00000000000016843759327874488198597226796181399081724604227527919420026591978967189788818359375	0.00000000001111329737781676365932852389484499964177055542080552186234854161739349365234375	0.000000000044831938498128283794158401860308516169439929655027299304492771625518798828125	0.00000000295795406984459162355986059787966990786145515812677331268787384033203125	-6.4882018260151	190.8323616365212	CSRNP1;CSF3;SERPINE1;CYR61;ZC3H12A;NAMPT;CCNL1;JUNB;NKX3-1;KDM6B;EGR1;JUN;JUND;TET2;OSM;NFATC1;FOS;KLF4;NR4A2;NR4A1;KLF6;IL6;NR4A3;REL;NCOA7;ATF3
		positive regulation of central gap gene transcription (GO:0007357)	26.725	0.00000000000016843759327874488198597226796181399081724604227527919420026591978967189788818359375	0.00000000001111329737781676365932852389484499964177055542080552186234854161739349365234375	0.000000000044831938498128283794158401860308516169439929655027299304492771625518798828125	0.00000000295795406984459162355986059787966990786145515812677331268787384033203125	-6.474205173363435	190.42068913431672	CSRNP1;CSF3;SERPINE1;CYR61;ZC3H12A;NAMPT;CCNL1;JUNB;NKX3-1;KDM6B;EGR1;JUN;JUND;TET2;OSM;NFATC1;FOS;KLF4;NR4A2;NR4A1;KLF6;IL6;NR4A3;REL;NCOA7;ATF3
		positive regulation of transcription from RNA polymerase II promoter in response to nitrogen starvation (GO:0036278)	26.725	0.00000000000016843759327874488198597226796181399081724604227527919420026591978967189788818359375	0.00000000001111329737781676365932852389484499964177055542080552186234854161739349365234375	0.000000000044831938498128283794158401860308516169439929655027299304492771625518798828125	0.00000000295795406984459162355986059787966990786145515812677331268787384033203125	-6.47247800518531	190.369889299291	CSRNP1;CSF3;SERPINE1;CYR61;ZC3H12A;NAMPT;CCNL1;JUNB;NKX3-1;KDM6B;EGR1;JUN;JUND;TET2;OSM;NFATC1;FOS;KLF4;NR4A2;NR4A1;KLF6;IL6;NR4A3;REL;NCOA7;ATF3
		SREBP signaling pathway (GO:0032933)	26.725	0.00000000000016843759327874488198597226796181399081724604227527919420026591978967189788818359375	0.00000000001111329737781676365932852389484499964177055542080552186234854161739349365234375	0.000000000044831938498128283794158401860308516169439929655027299304492771625518798828125	0.00000000295795406984459162355986059787966990786145515812677331268787384033203125	-6.426281101568585	189.0111362188726	CSRNP1;CSF3;SERPINE1;CYR61;ZC3H12A;NAMPT;CCNL1;JUNB;NKX3-1;KDM6B;EGR1;JUN;JUND;TET2;OSM;NFATC1;FOS;KLF4;NR4A2;NR4A1;KLF6;IL6;NR4A3;REL;NCOA7;ATF3
		positive regulation of transcription initiation from RNA polymerase II promoter (GO:0060261)	26.726	0.000000000000173870184817670219050061549745972064827392866703803520067594945430755615234375	0.00000000001123273839832490305939292010256898139176906514791198787861503660678863525390625	0.000000000046170178433279931893832990776762692335111193386865124921314418315887451171875	0.0000000029827859025333553260811840523482330045368371429503895342350006103515625	-6.3922721477266915	187.80794369371918	CSRNP1;CSF3;SERPINE1;CYR61;ZC3H12A;NAMPT;CCNL1;JUNB;NKX3-1;KDM6B;EGR1;JUN;JUND;TET2;OSM;NFATC1;FOS;KLF4;NR4A2;NR4A1;KLF6;IL6;NR4A3;REL;NCOA7;ATF3
		positive regulation of transcription from RNA polymerase II promoter in response to acidic pH (GO:0061402)	26.727	0.00000000000017946878896772342292628453937279506044525680119594568395768874324858188629150390625	0.00000000001135781050181449613549499148391103034265448012973820368642918765544891357421875	0.000000000047546086132412709586134181785830308576701330736113959574140608310699462890625	0.000000003008988022379832782034341461300207265505690656937076710164546966552734375	-6.458628410643541	189.55283254745356	CSRNP1;CSF3;SERPINE1;CYR61;ZC3H12A;NAMPT;CCNL1;JUNB;NKX3-1;KDM6B;EGR1;JUN;JUND;TET2;OSM;NFATC1;FOS;KLF4;NR4A2;NR4A1;KLF6;IL6;NR4A3;REL;NCOA7;ATF3
		regulation of potassium ion concentration by positive regulation of transcription from RNA polymerase II promoter (GO:0097301)	26.728	0.00000000000018523819432143480370355122177409681722922742130865714216270134784281253814697265625	0.0000000000114884728118153875066585596348620848701493901700132482801564037799835205078125	0.000000000048960656564014795849510322430699223693328914208677815622650086879730224609375	0.000000003036539920100198037830522724699229553113610791115206666290760040283203125	-6.496049728418261	190.44555945655995	CSRNP1;CSF3;SERPINE1;CYR61;ZC3H12A;NAMPT;CCNL1;JUNB;NKX3-1;KDM6B;EGR1;JUN;JUND;TET2;OSM;NFATC1;FOS;KLF4;NR4A2;NR4A1;KLF6;IL6;NR4A3;REL;NCOA7;ATF3
		regulation of reactive oxygen species metabolic process by positive regulation of transcription from RNA polymerase II promoter (GO:1904488)	26.729	0.00000000000019118331929340765149443581767968974619259329983389505969171295873820781707763671875	0.00000000001162469555154621926553674822639515389066655615124545875005424022674560546875	0.0000000000504149092022301181526395248583293819122363998985747457481920719146728515625	0.000000003065424185021874252017818197717236028410070503014139831066131591796875	-6.457180493409968	189.1020411329772	CSRNP1;CSF3;SERPINE1;CYR61;ZC3H12A;NAMPT;CCNL1;JUNB;NKX3-1;KDM6B;EGR1;JUN;JUND;TET2;OSM;NFATC1;FOS;KLF4;NR4A2;NR4A1;KLF6;IL6;NR4A3;REL;NCOA7;ATF3
		positive regulation of transcription from RNA polymerase II promoter involved in defense response to fungus (GO:1901244)	26.73	0.00000000000019730921539336693238735323906439038819308866290480608540747198276221752166748046875	0.00000000001176645917182367073188723262125186049160963097648391340044327080249786376953125	0.0000000000519098886087280465761381460280629064618640455819331691600382328033447265625	0.00000000309562624183972432619479776372099777415058952101389877498149871826171875	-6.307405911882755	184.51687951324539	CSRNP1;CSF3;SERPINE1;CYR61;ZC3H12A;NAMPT;CCNL1;JUNB;NKX3-1;KDM6B;EGR1;JUN;JUND;TET2;OSM;NFATC1;FOS;KLF4;NR4A2;NR4A1;KLF6;IL6;NR4A3;REL;NCOA7;ATF3
		positive regulation of transcription elongation from RNA polymerase II promoter (GO:0032968)	26.733	0.00000000000021682411329758528287845147871544088555534161855131713991795550100505352020263671875	0.00000000001268625613841154606663417795215669414861381358861081025679595768451690673828125	0.0000000000566500212780276423021771532175482055659898605881608091294765472412109375	0.000000003314560678927617315944822385591177205110824388611945323646068572998046875	-6.49424263301315	189.3701013648907	CSRNP1;CSF3;SERPINE1;CYR61;ZC3H12A;NAMPT;CCNL1;JUNB;NKX3-1;KDM6B;EGR1;JUN;JUND;TET2;OSM;NFATC1;FOS;KLF4;NR4A2;NR4A1;KLF6;IL6;NR4A3;REL;NCOA7;ATF3
		positive regulation of DNA repair by positive regulation of transcription from RNA polymerase II promoter (GO:1900404)	26.739	0.0000000000002614808331756741312956871532742898593670854978654460865072906017303466796875	0.00000000001501577895699565855420893623954040237145068914514922653324902057647705078125	0.0000000000673829299550262441474567882211850478046955004174378700554370880126953125	0.00000000386952714426919252091403977748297615679717864622944034636020660400390625	-6.449274779908705	186.85106801537947	CSRNP1;CSF3;SERPINE1;CYR61;ZC3H12A;NAMPT;CCNL1;JUNB;NKX3-1;KDM6B;EGR1;JUN;JUND;TET2;OSM;NFATC1;FOS;KLF4;NR4A2;NR4A1;KLF6;IL6;NR4A3;REL;NCOA7;ATF3
		positive regulation of transcription of Notch receptor target (GO:0007221)	26.744	0.0000000000003052287051248877658478867590170437155039535881417833707018871791660785675048828125	0.0000000000172093493562232178111866948108483956099423739516396381077356636524200439453125	0.00000000007776567424126388928221132337438169408738719567963926238007843494415283203125	0.00000000438457010585744160899211461297937664216561870489385910332202911376953125	-6.470401646129734	186.46219087414408	CSRNP1;CSF3;SERPINE1;CYR61;ZC3H12A;NAMPT;CCNL1;JUNB;NKX3-1;KDM6B;EGR1;JUN;JUND;TET2;OSM;NFATC1;FOS;KLF4;NR4A2;NR4A1;KLF6;IL6;NR4A3;REL;NCOA7;ATF3
		positive regulation of transcription from RNA polymerase II promoter (GO:0045944)	32.1175	0.00000000000031491621927323159532576705452324195857148614319243051795638166368007659912109375	0.0000000000174384856422551982532562553893885014776043984596753944060765206813812255859375	0.0000000001600031135384226888825018028365723514461205212455752189271152019500732421875	0.00000000860289863223808566337403626322899441447589197196066379547119140625	-7.558857703828011	217.5928287266771	CSRNP1;CSF3;SERPINE1;CYR61;ZC3H12A;NAMPT;NFKBIZ;CCNL1;JUNB;NKX3-1;MAP2K3;KDM6B;EGR1;JUN;JUND;OSM;TET2;ARID5A;NFATC1;FOS;KLF4;HOPX;NR4A2;NR4A1;IL6;KLF6;NR4A3;IL1B;BCL3;REL;NCOA7;ATF3
		positive regulation of transcription from RNA polymerase II promoter involved in defense response to Gram-negative bacterium (GO:1902097)	26.756	0.00000000000044027339440089707581959989628241701844525712861155852806405164301395416259765625	0.00000000002395241747433652278587885336554800901065487295227285358123481273651123046875	0.0000000001091810449292510421696738614601922094660135797994371387176215648651123046875	0.0000000060459003629572769092789133005098889395156902537564747035503387451171875	-6.368089738709173	181.18094427813284	CSRNP1;CSF3;SERPINE1;CYR61;ZC3H12A;NAMPT;CCNL1;JUNB;NKX3-1;KDM6B;EGR1;JUN;JUND;TET2;OSM;NFATC1;FOS;KLF4;NR4A2;NR4A1;KLF6;IL6;NR4A3;REL;NCOA7;ATF3
		positive regulation of transcription from RNA polymerase II promoter involved in neuron differentiation (GO:1904081)	26.77	0.00000000000066927977629517482910693596436076398367882867024292181667988188564777374267578125	0.000000000035783389418816158422060562911158946262923929992894045426510274410247802734375	0.00000000016090555326340178660050167684463472139722028941832832060754299163818359375	0.00000000860289863223808566337403626322899441447589197196066379547119140625	-6.550445696895209	183.6258551818834	CSRNP1;CSF3;SERPINE1;CYR61;ZC3H12A;NAMPT;CCNL1;JUNB;NKX3-1;KDM6B;EGR1;JUN;JUND;OSM;TET2;NFATC1;FOS;KLF4;NR4A2;NR4A1;IL6;KLF6;NR4A3;REL;NCOA7;ATF3
		interleukin-1-mediated signaling pathway (GO:0070498)	13.157	0.00000000001230385886529491383120383171125532262291102369999862276017665863037109375	0.0000000006466824803606699467794049663465529020900390833048732019960880279541015625	0.000000000511791769414858817853679901345269331880416530111688189208507537841796875	0.000000026899428422974189542327510247556043854189056219183839857578277587890625	-3.1377254827033783	78.8231412708907	EGR1;CSF3;CCL20;SOCS2;SOCS3;IL6;IRAK2;IL1B;CLCF1;ZC3H12A;CCL4;CCL3;NKX3-1
		cellular response to lipopolysaccharide (GO:0071222)	12.132	0.000000000026139255180524022271262604771860306625275160996579870698042213916778564453125	0.0000000013509638385800832671567219204068581450695063495004433207213878631591796875	0.000000000921000870440371904322414417314555945548448789850226603448390960693359375	0.000000047600394987259889527839141175336035161080872057937085628509521484375	-3.1926529536812525	77.79723552491369	ZFP36;JUN;IL6;JUND;SERPINE1;ZC3H12A;PDE4B;CXCL1;CXCL3;TRIB1;JUNB;CXCL2
		chemokine-mediated signaling pathway (GO:0070098)	12.139	0.00000000004817376831455883846363295341895245475771769605444205808453261852264404296875	0.000000002448964844974540376202239088071314909722531183433602564036846160888671875	0.0000000015933018119281684166567833045818729231779542487856815569102764129638671875	0.0000000809971953899877066352381150930728193060303965467028319835662841796875	-2.9499222336327593	70.07896164924767	SOCS2;SOCS3;CSF3;IL6;CCL20;IL1B;CLCF1;CCL4;CCL3;CXCL1;CXCL3;CXCL2
		cellular response to steroid hormone stimulus (GO:0071383)	8.61	0.000000003200301389034349756448363948676920365254972011825884692370891571044921875	0.0000001600666872160567464383382728365656788582782610319554805755615234375	0.00000005009295658849474488179590557501708047993815853260457515716552734375	0.00000250545578033745504898375557056855456039556884206831455230712890625	-2.9480873022927025	57.66464909310278	SOCS2;JUN;JUND;IL1B;CCL3;SIK1;JUNB;NKX3-1
		chronic inflammatory response (GO:0002544)	12.211	0.000000005937658631483854325427453046959413995864451862871646881103515625	0.0000002832719910189451003384108161708976325598996481858193874359130859375	0.000000126439799474193632387928991345216189756683888845145702362060546875	0.0000059407548207496130971382031216165842124610207974910736083984375	-3.572342047797053	67.66712784978476	IL6;CCL20;IL1B;C5AR1;CCL4;REL;CCL3;CXCL1;FOS;CXCL3;CXCL2;THBS1
		inflammatory response to wounding (GO:0090594)	12.211	0.000000005937658631483854325427453046959413995864451862871646881103515625	0.0000002832719910189451003384108161708976325598996481858193874359130859375	0.000000126439799474193632387928991345216189756683888845145702362060546875	0.0000059407548207496130971382031216165842124610207974910736083984375	-3.570017422265304	67.62309490698279	IL6;CCL20;IL1B;C5AR1;CCL4;REL;CCL3;CXCL1;FOS;CXCL3;CXCL2;THBS1
		inflammatory response (GO:0006954)	12.211	0.000000005937658631483854325427453046959413995864451862871646881103515625	0.0000002832719910189451003384108161708976325598996481858193874359130859375	0.000000126439799474193632387928991345216189756683888845145702362060546875	0.0000059407548207496130971382031216165842124610207974910736083984375	-3.5682660160449173	67.58991985626083	IL6;CCL20;IL1B;C5AR1;CCL4;REL;CCL3;CXCL1;FOS;CXCL3;CXCL2;THBS1
		acute inflammatory response (GO:0002526)	12.212	0.0000000062621478645830155986628810164777714231121308330330066382884979248046875	0.00000029422606860715050232122171926241183115280364290811121463775634765625	0.000000132759607468180000900052450778232593364691638271324336528778076171875	0.000006144590190430241697359427244240492882454418577253818511962890625	-3.5867590855401645	67.74936913973076	IL6;CCL20;IL1B;C5AR1;CCL4;REL;CCL3;CXCL1;FOS;CXCL3;CXCL2;THBS1
		cellular response to brassinosteroid stimulus (GO:0071367)	7.45	0.0000000093401753308781287140095329533072410210792213547392748296260833740234375	0.000000432296771657508596900932988649213228882217663340270519256591796875	0.0000001246597704931850579846970387964955051529614138416945934295654296875	0.0000059407548207496130971382031216165842124610207974910736083984375	-2.708822136487993	50.0832521540352	SOCS2;JUN;JUND;IL1B;CCL3;SIK1;JUNB
		tumor necrosis factor-mediated signaling pathway (GO:0033209)	13.272	0.0000000108591517619853485108847925845985959991679692393518052995204925537109375	0.0000004952092590281847672381045077916184027344570495188236236572265625	0.00000024954943874332014942002302797241508613979021902196109294891357421875	0.000011380188375632879915094232414762842608979553915560245513916015625	-4.0256021259480335	73.82252891005422	CSF3;TNFRSF12A;CCL20;SOCS2;SOCS3;ZFP36;IL6;IL1B;CLCF1;ZC3H12A;CCL4;CCL3;NKX3-1
		cellular response to cytokine stimulus (GO:0071345)	7.54	0.00000003484933207300298033332739051394499885105915382155217230319976806640625	0.000001566199692150467227128095119847994709516569855622947216033935546875	0.00000038431880280049688922283245180733235457637420040555298328399658203125	0.0000172720667751353749758309874540174178036977536976337432861328125	-2.7198889217131828	46.70656321258315	JUN;CSF3;JUND;IL1B;REL;JUNB;MCL1
		positive regulation of cell proliferation (GO:0008284)	15.442	0.000000073577323754230328191748458470378135842793199117295444011688232421875	0.00000325947544231240348330791954667429166647707461379468441009521484375	0.00000187497178580476841540055667201247757702731178142130374908447265625	0.000078571452807845774501775693021698998563806526362895965576171875	-5.077819274489229	83.40282085444187	JUN;CSF3;JUND;OSM;CXCL3;CXCL2;THBS1;IL6;SERTAD1;CLCF1;NAMPT;CHRNA10;JUNB;NKX3-1;HBEGF
		negative regulation of cell proliferation (GO:0008285)	14.399	0.0000001376824794683860774362747260435302365522147738374769687652587890625	0.000005964968618134695966062110150662789465059177018702030181884765625	0.000002940391680450437020678637611847960897648590616881847381591796875	0.000121575394681024056089437002103892382365302182734012603759765625	-5.122154609894438	80.9214154698418	JUN;BTG2;JUND;OSM;CXCL1;KLF4;CXCL3;CXCL2;IL1B;BHLHE40;SH3BP4;CHRNA10;JUNB;NKX3-1
		cellular response to hormone stimulus (GO:0032870)	6.4	0.00000014042009323567649106714286429131721689600453828461468219757080078125	0.000005964968618134695966062110150662789465059177018702030181884765625	0.000001254927536349016733191095128441272521513383253477513790130615234375	0.0000548102857777225501898464565808666293378337286412715911865234375	-2.619006394650568	41.32432564398277	SOCS2;JUN;JUND;IL1B;SIK1;JUNB
		cellular response to leptin stimulus (GO:0044320)	6.4	0.00000014042009323567649106714286429131721689600453828461468219757080078125	0.000005964968618134695966062110150662789465059177018702030181884765625	0.000001254927536349016733191095128441272521513383253477513790130615234375	0.0000548102857777225501898464565808666293378337286412715911865234375	-2.595436037322976	40.95241776176456	SOCS2;JUN;JUND;NR4A3;SIK1;JUNB
		cellular response to prostaglandin stimulus (GO:0071379)	6.42	0.00000019002388919700501640819615377375750853161662234924733638763427734375	0.000007963028113512331742523432664970783889657468535006046295166015625	0.000001623925838135316848851960082333878432336859987117350101470947265625	0.000069941583667466910613497166337992894113995134830474853515625	-2.6034775625958906	40.291720866462484	SOCS2;JUN;JUND;FFAR3;SIK1;JUNB
		lipopolysaccharide-mediated signaling pathway (GO:0031663)	7.69	0.00000019698686010330727227750878538525824978933087550103664398193359375	0.000008144750042404744712668494821539155736900283955037593841552734375	0.000001753887874302408451821096678491240794528494006954133510589599609375	0.00007450419586591463670839641242338302618009038269519805908203125	-2.692061895694912	41.565782435142594	IL6;ZFP36;IL1B;SERPINE1;ZC3H12A;PDE4B;CCL3
		positive regulation of fever generation (GO:0031622)	4.1	0.00000026025786645795309160169249927674339772920575342141091823577880859375	0.00001061920584060674401243214159951122610436868853867053985595703125	0.00000303265514669698266905588888986411433279499760828912258148193359375	0.0001237403106566755729180118184018510874011553823947906494140625	-1.961031065013602	29.732354678587786	IL6;IL1B;OSM;PTGS2
		response to interleukin-1 (GO:0070555)	6.48	0.00000043156680401545882065192003516906904536654110415838658809661865234375	0.000017380372198077113682530836502593274417449720203876495361328125	0.0000032936260035109468893486060758757361099924310110509395599365234375	0.00013248492435775793981365955342965889940387569367885589599609375	-2.4822836862522166	36.37996127869034	JUN;JUND;IRAK2;REL;JUNB;MCL1
		interferon-gamma-mediated signaling pathway (GO:0060333)	10.204	0.0000004628081823700546880475119489173341236210035276599228382110595703125	0.0000174428470520791875186632224892235853985766880214214324951171875	0.000005356415127764645018834145651087652595379040576517581939697265625	0.0001845582590133129446095805459293615058413706719875335693359375	-3.535353294977718	51.566497570396244	SOCS2;SOCS3;CSF3;IL6;CCL20;IL1B;CLCF1;CCL4;CCL3;ICAM1
		C-C chemokine receptor CCR2 signaling pathway (GO:0038150)	6.49	0.0000004893672020415637565938387666675257747783689410425722599029541015625	0.0000174428470520791875186632224892235853985766880214214324951171875	0.000003674202997345108411518521673855275366804562509059906005859375	0.00013248492435775793981365955342965889940387569367885589599609375	-2.306455331018739	33.513148166626486	CCL20;CCL4;CCL3;CXCL1;CXCL3;CXCL2
		C-C chemokine receptor CCR7 signaling pathway (GO:0038118)	6.49	0.0000004893672020415637565938387666675257747783689410425722599029541015625	0.0000174428470520791875186632224892235853985766880214214324951171875	0.000003674202997345108411518521673855275366804562509059906005859375	0.00013248492435775793981365955342965889940387569367885589599609375	-2.3028888418559466	33.461326534470906	CCL20;CCL4;CCL3;CXCL1;CXCL3;CXCL2
		C-X-C chemokine receptor CXCR4 signaling pathway (GO:0038159)	6.49	0.0000004893672020415637565938387666675257747783689410425722599029541015625	0.0000174428470520791875186632224892235853985766880214214324951171875	0.000003674202997345108411518521673855275366804562509059906005859375	0.00013248492435775793981365955342965889940387569367885589599609375	-2.300176216518774	33.42191167409074	CCL20;CCL4;CCL3;CXCL1;CXCL3;CXCL2
		C-C chemokine receptor CCR4 signaling pathway (GO:0038152)	6.49	0.0000004893672020415637565938387666675257747783689410425722599029541015625	0.0000174428470520791875186632224892235853985766880214214324951171875	0.000003674202997345108411518521673855275366804562509059906005859375	0.00013248492435775793981365955342965889940387569367885589599609375	-2.298473624486602	33.397172751869206	CCL20;CCL4;CCL3;CXCL1;CXCL3;CXCL2
		chemokine (C-C motif) ligand 21 signaling pathway (GO:0038116)	6.49	0.0000004893672020415637565938387666675257747783689410425722599029541015625	0.0000174428470520791875186632224892235853985766880214214324951171875	0.000003674202997345108411518521673855275366804562509059906005859375	0.00013248492435775793981365955342965889940387569367885589599609375	-2.2944900655411056	33.33929103208236	CCL20;CCL4;CCL3;CXCL1;CXCL3;CXCL2
		chemokine (C-X-C motif) ligand 12 signaling pathway (GO:0038146)	6.49	0.0000004893672020415637565938387666675257747783689410425722599029541015625	0.0000174428470520791875186632224892235853985766880214214324951171875	0.000003674202997345108411518521673855275366804562509059906005859375	0.00013248492435775793981365955342965889940387569367885589599609375	-2.2933434111133684	33.322629968147645	CCL20;CCL4;CCL3;CXCL1;CXCL3;CXCL2
		chemokine (C-C motif) ligand 19 signaling pathway (GO:0038115)	6.49	0.0000004893672020415637565938387666675257747783689410425722599029541015625	0.0000174428470520791875186632224892235853985766880214214324951171875	0.000003674202997345108411518521673855275366804562509059906005859375	0.00013248492435775793981365955342965889940387569367885589599609375	-2.2890694147876123	33.26052814887442	CCL20;CCL4;CCL3;CXCL1;CXCL3;CXCL2
		chemokine (C-C motif) ligand 5 signaling pathway (GO:0035689)	6.49	0.0000004893672020415637565938387666675257747783689410425722599029541015625	0.0000174428470520791875186632224892235853985766880214214324951171875	0.000003674202997345108411518521673855275366804562509059906005859375	0.00013248492435775793981365955342965889940387569367885589599609375	-2.2879592357181533	33.24439707746545	CCL20;CCL4;CCL3;CXCL1;CXCL3;CXCL2
		chemokine (C-C motif) ligand 2 signaling pathway (GO:0038148)	6.49	0.0000004893672020415637565938387666675257747783689410425722599029541015625	0.0000174428470520791875186632224892235853985766880214214324951171875	0.000003674202997345108411518521673855275366804562509059906005859375	0.00013248492435775793981365955342965889940387569367885589599609375	-2.282352062458399	33.162923993758646	CCL20;CCL4;CCL3;CXCL1;CXCL3;CXCL2
		detection of lipopolysaccharide (GO:0032497)	7.8	0.000000549037634054089080629275365641461803534184582531452178955078125	0.00001934733753638329684250950213364461660603410564363002777099609375	0.0000043772745585348613210695083164392116259477916173636913299560546875	0.0001560221655863977476171033931251486137625761330127716064453125	-2.521598332525926	36.34908921729634	JUN;JUND;CXCL1;CXCL3;TRIB1;CXCL2;JUNB
		thrombopoietin-mediated signaling pathway (GO:0038163)	6.51	0.0000006240633408092315446478548328357316421488576452247798442840576171875	0.000021744049661229515580350424297506606308161281049251556396484375	0.00000454287669699049101120803817455140460879192687571048736572265625	0.000160084779970085379179056683796034121769480407238006591796875	-2.2871567691690897	32.67664070359926	CCL20;CCL4;CCL3;CXCL1;CXCL3;CXCL2
		positive regulation of cell death (GO:0010942)	5.28	0.000000655778787579313950445382593035237306366980192251503467559814453125	0.0000225952224475939173723056108133988573172246105968952178955078125	0.000004725566612175393128186286217928824271439225412905216217041015625	0.00016465148386916734200326184467400025823735632002353668212890625	-2.071905645501262	29.49863711808486	JUN;JUND;ZC3H12A;JUNB;NKX3-1
		response to interleukin-32 (GO:0097395)	5.3	0.0000009417283670344092394408909950376251885018064058385789394378662109375	0.0000272925202446140465384512296953545273936470039188861846923828125	0.0000063858855084338905894300771060034804804672603495419025421142578125	0.00018507131739863079238073151344678990426473319530487060546875	-2.5079544165344005	34.79924430024973	JUN;JUND;REL;JUNB;MCL1
		response to interleukin-21 (GO:0098756)	5.3	0.0000009417283670344092394408909950376251885018064058385789394378662109375	0.0000272925202446140465384512296953545273936470039188861846923828125	0.0000063858855084338905894300771060034804804672603495419025421142578125	0.00018507131739863079238073151344678990426473319530487060546875	-2.5021194913208578	34.71828150976156	JUN;JUND;REL;JUNB;MCL1
		response to interleukin-11 (GO:0071105)	5.3	0.0000009417283670344092394408909950376251885018064058385789394378662109375	0.0000272925202446140465384512296953545273936470039188861846923828125	0.0000063858855084338905894300771060034804804672603495419025421142578125	0.00018507131739863079238073151344678990426473319530487060546875	-2.4979497234767383	34.660423691881704	JUN;JUND;REL;JUNB;MCL1
		response to cytokine (GO:0034097)	5.3	0.0000009417283670344092394408909950376251885018064058385789394378662109375	0.0000272925202446140465384512296953545273936470039188861846923828125	0.0000063858855084338905894300771060034804804672603495419025421142578125	0.00018507131739863079238073151344678990426473319530487060546875	-2.4974518562575114	34.65351551090491	JUN;JUND;REL;JUNB;MCL1
		response to interleukin-7 (GO:0098760)	5.3	0.0000009417283670344092394408909950376251885018064058385789394378662109375	0.0000272925202446140465384512296953545273936470039188861846923828125	0.0000063858855084338905894300771060034804804672603495419025421142578125	0.00018507131739863079238073151344678990426473319530487060546875	-2.4802141039340886	34.414332234552184	JUN;JUND;REL;JUNB;MCL1
		response to interleukin-17 (GO:0097396)	5.3	0.0000009417283670344092394408909950376251885018064058385789394378662109375	0.0000272925202446140465384512296953545273936470039188861846923828125	0.0000063858855084338905894300771060034804804672603495419025421142578125	0.00018507131739863079238073151344678990426473319530487060546875	-2.477744913793787	34.38007086586477	JUN;JUND;REL;JUNB;MCL1
		response to leukemia inhibitory factor (GO:1990823)	5.3	0.0000009417283670344092394408909950376251885018064058385789394378662109375	0.0000272925202446140465384512296953545273936470039188861846923828125	0.0000063858855084338905894300771060034804804672603495419025421142578125	0.00018507131739863079238073151344678990426473319530487060546875	-2.467817891605708	34.24232798345053	JUN;JUND;REL;JUNB;MCL1
		response to chemokine (GO:1990868)	5.3	0.0000009417283670344092394408909950376251885018064058385789394378662109375	0.0000272925202446140465384512296953545273936470039188861846923828125	0.0000063858855084338905894300771060034804804672603495419025421142578125	0.00018507131739863079238073151344678990426473319530487060546875	-2.4649780882908514	34.202924153513734	JUN;JUND;REL;JUNB;MCL1
		response to interleukin-3 (GO:0036015)	5.3	0.0000009417283670344092394408909950376251885018064058385789394378662109375	0.0000272925202446140465384512296953545273936470039188861846923828125	0.0000063858855084338905894300771060034804804672603495419025421142578125	0.00018507131739863079238073151344678990426473319530487060546875	-2.4634011013762094	34.18104259436772	JUN;JUND;REL;JUNB;MCL1
		response to macrophage colony-stimulating factor (GO:0036005)	5.3	0.0000009417283670344092394408909950376251885018064058385789394378662109375	0.0000272925202446140465384512296953545273936470039188861846923828125	0.0000063858855084338905894300771060034804804672603495419025421142578125	0.00018507131739863079238073151344678990426473319530487060546875	-2.4631613784435813	34.177716307078796	JUN;JUND;REL;JUNB;MCL1
		response to granulocyte colony-stimulating factor (GO:1990638)	5.3	0.0000009417283670344092394408909950376251885018064058385789394378662109375	0.0000272925202446140465384512296953545273936470039188861846923828125	0.0000063858855084338905894300771060034804804672603495419025421142578125	0.00018507131739863079238073151344678990426473319530487060546875	-2.459003092304988	34.12001780416613	JUN;JUND;REL;JUNB;MCL1
		response to interleukin-18 (GO:0070673)	5.3	0.0000009417283670344092394408909950376251885018064058385789394378662109375	0.0000272925202446140465384512296953545273936470039188861846923828125	0.0000063858855084338905894300771060034804804672603495419025421142578125	0.00018507131739863079238073151344678990426473319530487060546875	-2.457937965546016	34.10523858567163	JUN;JUND;REL;JUNB;MCL1
		response to interleukin-8 (GO:0098758)	5.3	0.0000009417283670344092394408909950376251885018064058385789394378662109375	0.0000272925202446140465384512296953545273936470039188861846923828125	0.0000063858855084338905894300771060034804804672603495419025421142578125	0.00018507131739863079238073151344678990426473319530487060546875	-2.4518364877467156	34.02057723172892	JUN;JUND;REL;JUNB;MCL1
		response to granulocyte macrophage colony-stimulating factor (GO:0097012)	5.3	0.0000009417283670344092394408909950376251885018064058385789394378662109375	0.0000272925202446140465384512296953545273936470039188861846923828125	0.0000063858855084338905894300771060034804804672603495419025421142578125	0.00018507131739863079238073151344678990426473319530487060546875	-2.45023933918306	33.99841591863487	JUN;JUND;REL;JUNB;MCL1
		response to stem cell factor (GO:0036215)	5.3	0.0000009417283670344092394408909950376251885018064058385789394378662109375	0.0000272925202446140465384512296953545273936470039188861846923828125	0.0000063858855084338905894300771060034804804672603495419025421142578125	0.00018507131739863079238073151344678990426473319530487060546875	-2.448808656362924	33.97856440911546	JUN;JUND;REL;JUNB;MCL1
		response to interleukin-13 (GO:0035962)	5.3	0.0000009417283670344092394408909950376251885018064058385789394378662109375	0.0000272925202446140465384512296953545273936470039188861846923828125	0.0000063858855084338905894300771060034804804672603495419025421142578125	0.00018507131739863079238073151344678990426473319530487060546875	-2.448402272905309	33.97292561555211	JUN;JUND;REL;JUNB;MCL1
		response to erythropoietin (GO:0036017)	5.3	0.0000009417283670344092394408909950376251885018064058385789394378662109375	0.0000272925202446140465384512296953545273936470039188861846923828125	0.0000063858855084338905894300771060034804804672603495419025421142578125	0.00018507131739863079238073151344678990426473319530487060546875	-2.4459227482815082	33.9385208502329	JUN;JUND;REL;JUNB;MCL1
		response to interleukin-9 (GO:0071104)	5.31	0.000001117414898060685177078325998334396018663028371520340442657470703125	0.0000306646336184618125840668778625541790461284108459949493408203125	0.0000073710976843762063994542309275370683963046758435666561126708984375	0.00020228118512611163487720233877809050682117231190204620361328125	-2.5066258292718104	34.35203529671783	JUN;JUND;REL;JUNB;MCL1
		response to interleukin-2 (GO:0070669)	5.31	0.000001117414898060685177078325998334396018663028371520340442657470703125	0.0000306646336184618125840668778625541790461284108459949493408203125	0.0000073710976843762063994542309275370683963046758435666561126708984375	0.00020228118512611163487720233877809050682117231190204620361328125	-2.498234377280019	34.237034704429	JUN;JUND;REL;JUNB;MCL1
		response to interleukin-15 (GO:0070672)	5.31	0.000001117414898060685177078325998334396018663028371520340442657470703125	0.0000306646336184618125840668778625541790461284108459949493408203125	0.0000073710976843762063994542309275370683963046758435666561126708984375	0.00020228118512611163487720233877809050682117231190204620361328125	-2.4945852326055284	34.18702502799583	JUN;JUND;REL;JUNB;MCL1
		response to interleukin-4 (GO:0070670)	5.31	0.000001117414898060685177078325998334396018663028371520340442657470703125	0.0000306646336184618125840668778625541790461284108459949493408203125	0.0000073710976843762063994542309275370683963046758435666561126708984375	0.00020228118512611163487720233877809050682117231190204620361328125	-2.4922519964343746	34.15504920999736	JUN;JUND;REL;JUNB;MCL1
		response to type III interferon (GO:0034342)	5.31	0.000001117414898060685177078325998334396018663028371520340442657470703125	0.0000306646336184618125840668778625541790461284108459949493408203125	0.0000073710976843762063994542309275370683963046758435666561126708984375	0.00020228118512611163487720233877809050682117231190204620361328125	-2.480701415101671	33.996754352821206	JUN;JUND;REL;JUNB;MCL1
		response to interleukin-12 (GO:0070671)	5.31	0.000001117414898060685177078325998334396018663028371520340442657470703125	0.0000306646336184618125840668778625541790461284108459949493408203125	0.0000073710976843762063994542309275370683963046758435666561126708984375	0.00020228118512611163487720233877809050682117231190204620361328125	-2.4394425853746613	33.43132302336935	JUN;JUND;REL;JUNB;MCL1
		response to lipopolysaccharide (GO:0032496)	7.89	0.000001138591108386119045013835926472012261001509614288806915283203125	0.0000309716756763627661390610168457016015963745303452014923095703125	0.000008441889788206950718217613793825648826896212995052337646484375	0.0002284327575808498705413340790215670494944788515567779541015625	-2.5119985996773875	34.37850678701368	JUN;JUND;CXCL1;CXCL3;TRIB1;CXCL2;JUNB
		cellular response to interleukin-1 (GO:0071347)	7.9	0.00000122847657892571905286524351630372819954573060385882854461669921875	0.0000331261380108578698468375922647766174122807569801807403564453125	0.00000904199196903532210057956308713045245895045809447765350341796875	0.00024171738875843561643319556964115690789185464382171630859375	-2.629859845112775	35.79169744616977	CSF3;CCL20;IRAK2;ZC3H12A;CCL4;CCL3;NKX3-1
		response to interleukin-6 (GO:0070741)	5.32	0.000001317957305101505617912099367627920543100117356516420841217041015625	0.00003523263450965318367529011123195914478856138885021209716796875	0.000008471385721314974375189925381857136699181864969432353973388671875	0.0002284327575808498705413340790215670494944788515567779541015625	-2.3563310303450837	31.90337318931825	JUN;JUND;REL;JUNB;MCL1
		negative regulation of mitochondrial unfolded protein response by negative regulation of transcription from RNA polymerase II promoter (GO:1904490)	14.483	0.000001360575830928872567913132975159218318594867014326155185699462890625	0.0000360610739462430217295262069310268771005212329328060150146484375	0.0000240726846955744103076328677115469645286793820559978485107421875	0.0005655257215225473199637917787185870110988616943359375	-4.887802350453803	66.0224914573622	PLK3;DYRK3;JUND;ARID5A;KLF4;NR4A2;ZFP36;NR4A3;BHLHE40;REL;FOSB;MXD1;JUNB;ATF3
		cellular response to ethylene stimulus (GO:0071369)	5.33	0.000001545817187297387835774879934203074327569993329234421253204345703125	0.0000392916319492557359585767351450869000473176129162311553955078125	0.0000096960527731324521361240542649539975172956474125385284423828125	0.0002484914020618490273183132099887870936072431504726409912109375	-2.5412168322667825	34.00137413807275	SOCS2;JUN;JUND;SIK1;JUNB
		cellular response to gibberellin stimulus (GO:0071370)	5.33	0.000001545817187297387835774879934203074327569993329234421253204345703125	0.0000392916319492557359585767351450869000473176129162311553955078125	0.0000096960527731324521361240542649539975172956474125385284423828125	0.0002484914020618490273183132099887870936072431504726409912109375	-2.5303549017881495	33.85604196595098	SOCS2;JUN;JUND;SIK1;JUNB
		cellular response to abscisic acid stimulus (GO:0071215)	5.33	0.000001545817187297387835774879934203074327569993329234421253204345703125	0.0000392916319492557359585767351450869000473176129162311553955078125	0.0000096960527731324521361240542649539975172956474125385284423828125	0.0002484914020618490273183132099887870936072431504726409912109375	-2.5281170617013355	33.82609975988387	SOCS2;JUN;JUND;SIK1;JUNB
		cellular response to auxin stimulus (GO:0071365)	5.33	0.000001545817187297387835774879934203074327569993329234421253204345703125	0.0000392916319492557359585767351450869000473176129162311553955078125	0.0000096960527731324521361240542649539975172956474125385284423828125	0.0002484914020618490273183132099887870936072431504726409912109375	-2.527973538535461	33.82417942597201	SOCS2;JUN;JUND;SIK1;JUNB
		cellular response to cytokinin stimulus (GO:0071368)	5.33	0.000001545817187297387835774879934203074327569993329234421253204345703125	0.0000392916319492557359585767351450869000473176129162311553955078125	0.0000096960527731324521361240542649539975172956474125385284423828125	0.0002484914020618490273183132099887870936072431504726409912109375	-2.519894300247134	33.716079558103985	SOCS2;JUN;JUND;SIK1;JUNB
		interleukin-8-mediated signaling pathway (GO:0038112)	7.96	0.000001902055328533192754300964501246173909976278082467615604400634765625	0.000047953443689279930226172787843808009711210615932941436767578125	0.0000134345526068905250262341954936573529266752302646636962890625	0.000338703639300548899927767454443028327659703791141510009765625	-2.566285261195359	33.80458636944887	SOCS2;SOCS3;EGR1;IL6;CSF3;IL1B;CLCF1
		oncostatin-M-mediated signaling pathway (GO:0038165)	7.97	0.00000203980051134358768058344769935619211764787905849516391754150390625	0.00005101146278771342794378096385798926348797976970672607421875	0.000014314655699648845717242284791836937074549496173858642578125	0.00035229958194135766076648952349614773993380367755889892578125	-2.5994963949298535	34.060313647686876	SOCS2;SOCS3;CSF3;IL6;IL1B;CLCF1;OSM
		response to type I interferon (GO:0034340)	5.35	0.00000209405574946270602474328835496120149173293611966073513031005859375	0.000051949335032670809438916370570638036952004767954349517822265625	0.00001255784921362496290415076971580532472216873429715633392333984375	0.0003191958230446804056952558870108305200119502842426300048828125	-2.2930112388818458	29.98435010105784	JUN;JUND;REL;JUNB;MCL1
		cell chemotaxis to fibroblast growth factor (GO:0035766)	6.63	0.00000221928720458186783833745732430475783303336356766521930694580078125	0.000054619123979431525250059775711264364872477017343044281005859375	0.00001393765888085735351535447701376568829800817184150218963623046875	0.000348553872496279470473423689469427699805237352848052978515625	-2.5109474188345686	32.68832828238082	NR4A1;ZFP36;EGR3;CCL20;C5AR1;HBEGF
		cellular response to parathyroid hormone stimulus (GO:0071374)	5.36	0.000002420084692896395356484680327913139308293466456234455108642578125	0.000059091989233635606342844026617200370310456492006778717041015625	0.000014215705594078552006544191588233161382959224283695220947265625	0.00035229958194135766076648952349614773993380367755889892578125	-2.5837921621671027	33.41284582898062	SOCS2;JUN;JUND;SIK1;JUNB
		leptin-mediated signaling pathway (GO:0033210)	7.101	0.00000267714909735129788284353595517739421438818681053817272186279296875	0.0000648581199287997958551066357557601804728619754314422607421875	0.00001832679874308374256132274371378088062556344084441661834716796875	0.0004371646377100206720504871338306429606745950877666473388671875	-2.7397498052823406	35.15306700415747	SOCS2;SOCS3;CSF3;IL6;NR4A3;IL1B;CLCF1
		cellular response to jasmonic acid stimulus (GO:0071395)	5.37	0.000002784736079080826323174126246673409923459985293447971343994140625	0.00006694160140488094137313501708064222839311696588993072509765625	0.00001603939946347690789535574140689533351178397424519062042236328125	0.0003916391947735581714577779433028581479447893798351287841796875	-2.3088700673250804	29.533582346497315	SOCS2;JUN;JUND;SIK1;JUNB
		response to interferon-beta (GO:0035456)	5.38	0.00000319121189948850476482780126608052029268947080709040164947509765625	0.000075541588552014145665526589912275312599376775324344635009765625	0.00001804036815124616247095305776593221480652573518455028533935546875	0.0004336680747055376094166445621880257021985016763210296630859375	-2.4942512673226864	31.565023675508748	JUN;JUND;REL;JUNB;MCL1
		cellular response to gonadotropin stimulus (GO:0071371)	5.38	0.00000319121189948850476482780126608052029268947080709040164947509765625	0.000075541588552014145665526589912275312599376775324344635009765625	0.00001804036815124616247095305776593221480652573518455028533935546875	0.0004336680747055376094166445621880257021985016763210296630859375	-2.4713122375453804	31.274727734799022	SOCS2;JUN;JUND;SIK1;JUNB
		response to interferon-alpha (GO:0035455)	5.4	0.000004143218236537042677429705517244684642719221301376819610595703125	0.0000973342405416770446204000055701044402667321264743804931640625	0.00002262204216230977757255693472160373858059756457805633544921875	0.00053550345607116509906442392008329989039339125156402587890625	-2.4079137544384097	29.843773899709824	JUN;JUND;REL;JUNB;MCL1
		positive regulation of TRAIL-activated apoptotic signaling pathway (GO:1903984)	3.6	0.0000042632548774897078818087690910143550127031630836427211761474609375	0.000099401153196207393987482436870095625636167824268341064453125	0.000035190554547639396588097626672464457442401908338069915771484375	0.000796539486512626055021712989656634817947633564472198486328125	1.319991601366008	-16.32232662333185	PMAIP1;THBS1;ATF3
		negative regulation of neuron apoptotic process by negative regulation of transcription from RNA polymerase II promoter (GO:1904089)	14.534	0.000004364427561583810271620027798622487580360029824078083038330078125	0.000101000670660234299490405629473599447010201402008533477783203125	0.000069766632465641690110692840764983202461735345423221588134765625	0.0014048462810126939766253162389375575003214180469512939453125	-5.1524774348736395	63.59199768796539	PLK3;JUND;ARID5A;KLF4;NR4A2;ZFP36;NR4A3;CLCF1;BHLHE40;REL;FOSB;MXD1;JUNB;ATF3
		cellular response to tumor necrosis factor (GO:0071356)	7.109	0.000004456686923114365681789124373768373743587289936840534210205078125	0.000102371749248723325630312797063226071259123273193836212158203125	0.0000291583877372828608148629114804606388133834116160869598388671875	0.000679850829874542529791814349238165959832258522510528564453125	-2.7191746908652448	33.50323663565785	CSF3;ZFP36;CCL20;ZC3H12A;CCL4;CCL3;NKX3-1
		protein kinase B signaling (GO:0043491)	4.2	0.0000057297402381807983589158232706761708641352015547454357147216796875	0.0001306465035191077517749691505599685115157626569271087646484375	0.00003035559596978299433389647532521848916076123714447021484375	0.0007024828589723662586319363754228106699883937835693359375	-2.265656058304215	27.34610693873983	PLK3;IL1B;CCL3;NKX3-1
		cellular response to thyroid hormone stimulus (GO:0097067)	5.44	0.00000670735503049132576855635712309577911582891829311847686767578125	0.00013496548629112183818705428262063605870935134589672088623046875	0.000034464025797628099656751132773280232868273742496967315673828125	0.000785830470576799589542404955722076920210383832454681396484375	-2.412426086224279	28.73755742286865	SOCS2;JUN;JUND;SIK1;JUNB
		fat cell differentiation (GO:0045444)	5.44	0.00000670735503049132576855635712309577911582891829311847686767578125	0.00013496548629112183818705428262063605870935134589672088623046875	0.000034464025797628099656751132773280232868273742496967315673828125	0.000785830470576799589542404955722076920210383832454681396484375	-2.3458316566764315	27.944264208994607	NR4A2;NR4A1;NR4A3;STEAP4;KLF4
		negative regulation of phosphatidylserine biosynthetic process by negative regulation of transcription from RNA polymerase II promoter (GO:1900526)	13.481	0.0000070847585378921842109013577715170839610436814837157726287841796875	0.00013496548629112183818705428262063605870935134589672088623046875	0.0000961822317657819625576209876527400410850532352924346923828125	0.00161904258433333042739576956847713518072851002216339111328125	-4.7974086388511274	56.88558364487222	PLK3;JUND;ARID5A;KLF4;NR4A2;ZFP36;NR4A3;BHLHE40;REL;FOSB;MXD1;JUNB;ATF3
		negative regulation of mating type switching by negative regulation of transcription from RNA polymerase II promoter (GO:1900474)	13.481	0.0000070847585378921842109013577715170839610436814837157726287841796875	0.00013496548629112183818705428262063605870935134589672088623046875	0.0000961822317657819625576209876527400410850532352924346923828125	0.00161904258433333042739576956847713518072851002216339111328125	-4.793143658427516	56.835011363272876	PLK3;JUND;ARID5A;KLF4;NR4A2;ZFP36;NR4A3;BHLHE40;REL;FOSB;MXD1;JUNB;ATF3
		negative regulation of transcription from RNA polymerase II promoter involved in heart development (GO:1901227)	13.481	0.0000070847585378921842109013577715170839610436814837157726287841796875	0.00013496548629112183818705428262063605870935134589672088623046875	0.0000961822317657819625576209876527400410850532352924346923828125	0.00161904258433333042739576956847713518072851002216339111328125	-4.7877753968209475	56.77135685359134	PLK3;JUND;ARID5A;KLF4;NR4A2;ZFP36;NR4A3;BHLHE40;REL;FOSB;MXD1;JUNB;ATF3
		negative regulation of induction of conjugation with cellular fusion by negative regulation of transcription from RNA polymerase II promoter (GO:1902625)	13.481	0.0000070847585378921842109013577715170839610436814837157726287841796875	0.00013496548629112183818705428262063605870935134589672088623046875	0.0000961822317657819625576209876527400410850532352924346923828125	0.00161904258433333042739576956847713518072851002216339111328125	-4.787301550211218	56.765738186727255	PLK3;JUND;ARID5A;KLF4;NR4A2;ZFP36;NR4A3;BHLHE40;REL;FOSB;MXD1;JUNB;ATF3
		negative regulation of invasive growth in response to glucose limitation by negative regulation of transcription from RNA polymerase II promoter (GO:1900460)	13.481	0.0000070847585378921842109013577715170839610436814837157726287841796875	0.00013496548629112183818705428262063605870935134589672088623046875	0.0000961822317657819625576209876527400410850532352924346923828125	0.00161904258433333042739576956847713518072851002216339111328125	-4.78133864192169	56.69503261548955	PLK3;JUND;ARID5A;KLF4;NR4A2;ZFP36;NR4A3;BHLHE40;REL;FOSB;MXD1;JUNB;ATF3
		regulation of glycolytic process by negative regulation of transcription from RNA polymerase II promoter (GO:0072362)	13.481	0.0000070847585378921842109013577715170839610436814837157726287841796875	0.00013496548629112183818705428262063605870935134589672088623046875	0.0000961822317657819625576209876527400410850532352924346923828125	0.00161904258433333042739576956847713518072851002216339111328125	-4.780367260020809	56.6835143916872	PLK3;JUND;ARID5A;KLF4;NR4A2;ZFP36;NR4A3;BHLHE40;REL;FOSB;MXD1;JUNB;ATF3
		negative regulation of transcription from RNA polymerase II promoter involved in meiotic cell cycle (GO:0010674)	13.481	0.0000070847585378921842109013577715170839610436814837157726287841796875	0.00013496548629112183818705428262063605870935134589672088623046875	0.0000961822317657819625576209876527400410850532352924346923828125	0.00161904258433333042739576956847713518072851002216339111328125	-4.775208898135076	56.62234878153986	PLK3;JUND;ARID5A;KLF4;NR4A2;ZFP36;NR4A3;BHLHE40;REL;FOSB;MXD1;JUNB;ATF3
		negative regulation of ribosomal protein gene transcription from RNA polymerase II promoter (GO:0010688)	13.481	0.0000070847585378921842109013577715170839610436814837157726287841796875	0.00013496548629112183818705428262063605870935134589672088623046875	0.0000961822317657819625576209876527400410850532352924346923828125	0.00161904258433333042739576956847713518072851002216339111328125	-4.773404215198485	56.60094963673687	PLK3;JUND;ARID5A;KLF4;NR4A2;ZFP36;NR4A3;BHLHE40;REL;FOSB;MXD1;JUNB;ATF3
		negative regulation of transcription from RNA polymerase II promoter in response to copper ion (GO:0061398)	13.481	0.0000070847585378921842109013577715170839610436814837157726287841796875	0.00013496548629112183818705428262063605870935134589672088623046875	0.0000961822317657819625576209876527400410850532352924346923828125	0.00161904258433333042739576956847713518072851002216339111328125	-4.771397444990309	56.57715422902264	PLK3;JUND;ARID5A;KLF4;NR4A2;ZFP36;NR4A3;BHLHE40;REL;FOSB;MXD1;JUNB;ATF3
		negative regulation of oligopeptide transport by negative regulation of transcription from RNA polymerase II promoter (GO:0035952)	13.481	0.0000070847585378921842109013577715170839610436814837157726287841796875	0.00013496548629112183818705428262063605870935134589672088623046875	0.0000961822317657819625576209876527400410850532352924346923828125	0.00161904258433333042739576956847713518072851002216339111328125	-4.7681682267473375	56.53886356456257	PLK3;JUND;ARID5A;KLF4;NR4A2;ZFP36;NR4A3;BHLHE40;REL;FOSB;MXD1;JUNB;ATF3
		negative regulation of cellular hyperosmotic salinity response by negative regulation of transcription from RNA polymerase II promoter (GO:1900464)	13.481	0.0000070847585378921842109013577715170839610436814837157726287841796875	0.00013496548629112183818705428262063605870935134589672088623046875	0.0000961822317657819625576209876527400410850532352924346923828125	0.00161904258433333042739576956847713518072851002216339111328125	-4.765654651942969	56.509058688525194	PLK3;JUND;ARID5A;KLF4;NR4A2;ZFP36;NR4A3;BHLHE40;REL;FOSB;MXD1;JUNB;ATF3
		negative regulation of filamentous growth of a population of unicellular organisms in response to starvation by negative regulation of transcription from RNA polymerase II promoter (GO:1902352)	13.481	0.0000070847585378921842109013577715170839610436814837157726287841796875	0.00013496548629112183818705428262063605870935134589672088623046875	0.0000961822317657819625576209876527400410850532352924346923828125	0.00161904258433333042739576956847713518072851002216339111328125	-4.763375769653498	56.482036694183364	PLK3;JUND;ARID5A;KLF4;NR4A2;ZFP36;NR4A3;BHLHE40;REL;FOSB;MXD1;JUNB;ATF3
		regulation of cellular ketone metabolic process by negative regulation of transcription from RNA polymerase II promoter (GO:0072365)	13.481	0.0000070847585378921842109013577715170839610436814837157726287841796875	0.00013496548629112183818705428262063605870935134589672088623046875	0.0000961822317657819625576209876527400410850532352924346923828125	0.00161904258433333042739576956847713518072851002216339111328125	-4.76178073132425	56.46312342388981	PLK3;JUND;ARID5A;KLF4;NR4A2;ZFP36;NR4A3;BHLHE40;REL;FOSB;MXD1;JUNB;ATF3
		negative regulation of pseudohyphal growth by negative regulation of transcription from RNA polymerase II promoter (GO:1900462)	13.481	0.0000070847585378921842109013577715170839610436814837157726287841796875	0.00013496548629112183818705428262063605870935134589672088623046875	0.0000961822317657819625576209876527400410850532352924346923828125	0.00161904258433333042739576956847713518072851002216339111328125	-4.75886036038625	56.428494936351285	PLK3;JUND;ARID5A;KLF4;NR4A2;ZFP36;NR4A3;BHLHE40;REL;FOSB;MXD1;JUNB;ATF3
		negative regulation of transcription from RNA polymerase II promoter by pheromones (GO:0046020)	13.481	0.0000070847585378921842109013577715170839610436814837157726287841796875	0.00013496548629112183818705428262063605870935134589672088623046875	0.0000961822317657819625576209876527400410850532352924346923828125	0.00161904258433333042739576956847713518072851002216339111328125	-4.756851377432249	56.40467329086013	PLK3;JUND;ARID5A;KLF4;NR4A2;ZFP36;NR4A3;BHLHE40;REL;FOSB;MXD1;JUNB;ATF3
		carbon catabolite repression of transcription from RNA polymerase II promoter (GO:0000437)	13.481	0.0000070847585378921842109013577715170839610436814837157726287841796875	0.00013496548629112183818705428262063605870935134589672088623046875	0.0000961822317657819625576209876527400410850532352924346923828125	0.00161904258433333042739576956847713518072851002216339111328125	-4.755812194365392	56.39235111034098	PLK3;JUND;ARID5A;KLF4;NR4A2;ZFP36;NR4A3;BHLHE40;REL;FOSB;MXD1;JUNB;ATF3
		negative regulation of termination of RNA polymerase II transcription, poly(A)-coupled (GO:2000805)	13.481	0.0000070847585378921842109013577715170839610436814837157726287841796875	0.00013496548629112183818705428262063605870935134589672088623046875	0.0000961822317657819625576209876527400410850532352924346923828125	0.00161904258433333042739576956847713518072851002216339111328125	-4.748793904635113	56.309131285316575	PLK3;JUND;ARID5A;KLF4;NR4A2;ZFP36;NR4A3;BHLHE40;REL;FOSB;MXD1;JUNB;ATF3
		negative regulation of cellular response to alkaline pH by negative regulation of transcription from RNA polymerase II promoter (GO:1900463)	13.481	0.0000070847585378921842109013577715170839610436814837157726287841796875	0.00013496548629112183818705428262063605870935134589672088623046875	0.0000961822317657819625576209876527400410850532352924346923828125	0.00161904258433333042739576956847713518072851002216339111328125	-4.746150663319427	56.27778888022327	PLK3;JUND;ARID5A;KLF4;NR4A2;ZFP36;NR4A3;BHLHE40;REL;FOSB;MXD1;JUNB;ATF3
		transfer RNA gene-mediated silencing (GO:0061587)	13.481	0.0000070847585378921842109013577715170839610436814837157726287841796875	0.00013496548629112183818705428262063605870935134589672088623046875	0.0000961822317657819625576209876527400410850532352924346923828125	0.00161904258433333042739576956847713518072851002216339111328125	-4.743829545736601	56.25026607815505	PLK3;JUND;ARID5A;KLF4;NR4A2;ZFP36;NR4A3;BHLHE40;REL;FOSB;MXD1;JUNB;ATF3
		regulation of transport by negative regulation of transcription from RNA polymerase II promoter (GO:1900392)	13.481	0.0000070847585378921842109013577715170839610436814837157726287841796875	0.00013496548629112183818705428262063605870935134589672088623046875	0.0000961822317657819625576209876527400410850532352924346923828125	0.00161904258433333042739576956847713518072851002216339111328125	-4.74222749481999	56.23126965565267	PLK3;JUND;ARID5A;KLF4;NR4A2;ZFP36;NR4A3;BHLHE40;REL;FOSB;MXD1;JUNB;ATF3
		regulation of lipid transport by negative regulation of transcription from RNA polymerase II promoter (GO:0072368)	13.481	0.0000070847585378921842109013577715170839610436814837157726287841796875	0.00013496548629112183818705428262063605870935134589672088623046875	0.0000961822317657819625576209876527400410850532352924346923828125	0.00161904258433333042739576956847713518072851002216339111328125	-4.742198872272841	56.23093026194607	PLK3;JUND;ARID5A;KLF4;NR4A2;ZFP36;NR4A3;BHLHE40;REL;FOSB;MXD1;JUNB;ATF3
		negative regulation of phosphatidylcholine biosynthetic process by negative regulation of transcription from RNA polymerase II promoter (GO:1900473)	13.481	0.0000070847585378921842109013577715170839610436814837157726287841796875	0.00013496548629112183818705428262063605870935134589672088623046875	0.0000961822317657819625576209876527400410850532352924346923828125	0.00161904258433333042739576956847713518072851002216339111328125	-4.737623039300349	56.17667202611566	PLK3;JUND;ARID5A;KLF4;NR4A2;ZFP36;NR4A3;BHLHE40;REL;FOSB;MXD1;JUNB;ATF3
		negative regulation of snRNA transcription from RNA polymerase II promoter (GO:1905381)	13.481	0.0000070847585378921842109013577715170839610436814837157726287841796875	0.00013496548629112183818705428262063605870935134589672088623046875	0.0000961822317657819625576209876527400410850532352924346923828125	0.00161904258433333042739576956847713518072851002216339111328125	-4.735286656037164	56.148968210253884	PLK3;JUND;ARID5A;KLF4;NR4A2;ZFP36;NR4A3;BHLHE40;REL;FOSB;MXD1;JUNB;ATF3
		negative regulation of transcription from RNA polymerase II promoter in response to iron (GO:0034396)	13.481	0.0000070847585378921842109013577715170839610436814837157726287841796875	0.00013496548629112183818705428262063605870935134589672088623046875	0.0000961822317657819625576209876527400410850532352924346923828125	0.00161904258433333042739576956847713518072851002216339111328125	-4.7281047045005815	56.063807754761505	PLK3;JUND;ARID5A;KLF4;NR4A2;ZFP36;NR4A3;BHLHE40;REL;FOSB;MXD1;JUNB;ATF3
		negative regulation of telomeric RNA transcription from RNA pol II promoter (GO:1901581)	13.482	0.0000072443320348462098286321415863131534251806442625820636749267578125	0.00013496548629112183818705428262063605870935134589672088623046875	0.000098155435619047437414801116073448383758659474551677703857421875	0.00161904258433333042739576956847713518072851002216339111328125	-4.76570722875941	56.40353274601335	PLK3;JUND;ARID5A;KLF4;NR4A2;ZFP36;NR4A3;BHLHE40;REL;FOSB;MXD1;JUNB;ATF3
		negative regulation of transcription from RNA polymerase II promoter by histone modification (GO:1903758)	13.482	0.0000072443320348462098286321415863131534251806442625820636749267578125	0.00013496548629112183818705428262063605870935134589672088623046875	0.000098155435619047437414801116073448383758659474551677703857421875	0.00161904258433333042739576956847713518072851002216339111328125	-4.763999359651362	56.38331961781689	PLK3;JUND;ARID5A;KLF4;NR4A2;ZFP36;NR4A3;BHLHE40;REL;FOSB;MXD1;JUNB;ATF3
		negative regulation of inositol biosynthetic process by negative regulation of transcription from RNA polymerase II promoter (GO:1900471)	13.482	0.0000072443320348462098286321415863131534251806442625820636749267578125	0.00013496548629112183818705428262063605870935134589672088623046875	0.000098155435619047437414801116073448383758659474551677703857421875	0.00161904258433333042739576956847713518072851002216339111328125	-4.7608899469046095	56.34651881255047	PLK3;JUND;ARID5A;KLF4;NR4A2;ZFP36;NR4A3;BHLHE40;REL;FOSB;MXD1;JUNB;ATF3
		negative regulation of transcription from RNA polymerase II promoter during mitotic cell cycle (GO:0007070)	13.482	0.0000072443320348462098286321415863131534251806442625820636749267578125	0.00013496548629112183818705428262063605870935134589672088623046875	0.000098155435619047437414801116073448383758659474551677703857421875	0.00161904258433333042739576956847713518072851002216339111328125	-4.75875268525007	56.32122369853442	PLK3;JUND;ARID5A;KLF4;NR4A2;ZFP36;NR4A3;BHLHE40;REL;FOSB;MXD1;JUNB;ATF3
		regulation of cell death (GO:0010941)	3.7	0.0000074277029359905222393877129161143813007583958096802234649658203125	0.00013496548629112183818705428262063605870935134589672088623046875	0.0000499930609182849298934188386756005684219417162239551544189453125	0.00108270550197321169076658531338352986495010554790496826171875	1.8823649831154878	-22.23128369222399	JUN;JUND;JUNB
		regulation of necrotic cell death (GO:0010939)	3.7	0.0000074277029359905222393877129161143813007583958096802234649658203125	0.00013496548629112183818705428262063605870935134589672088623046875	0.0000499930609182849298934188386756005684219417162239551544189453125	0.00108270550197321169076658531338352986495010554790496826171875	1.9365727375848236	-22.87149320458522	JUN;JUND;JUNB
		regulation of programmed cell death (GO:0043067)	3.7	0.0000074277029359905222393877129161143813007583958096802234649658203125	0.00013496548629112183818705428262063605870935134589672088623046875	0.0000499930609182849298934188386756005684219417162239551544189453125	0.00108270550197321169076658531338352986495010554790496826171875	1.9548194202267315	-23.086991889427335	JUN;JUND;JUNB
		negative regulation of ceramide biosynthetic process by negative regulation of transcription from RNA Polymerase II promoter (GO:0061427)	13.484	0.000007573039217883005186685539678048684208988561294972896575927734375	0.00013496548629112183818705428262063605870935134589672088623046875	0.00010220742734313729613813970242830464485450647771358489990234375	0.001619893909284130482928443228729520342312753200531005859375	-4.783765300557829	56.404975249305956	PLK3;JUND;ARID5A;KLF4;NR4A2;ZFP36;NR4A3;BHLHE40;REL;FOSB;MXD1;JUNB;ATF3
		negative regulation of transcription initiation from RNA polymerase II promoter (GO:0060633)	13.484	0.000007573039217883005186685539678048684208988561294972896575927734375	0.00013496548629112183818705428262063605870935134589672088623046875	0.00010220742734313729613813970242830464485450647771358489990234375	0.001619893909284130482928443228729520342312753200531005859375	-4.777133406908974	56.32677914777981	PLK3;JUND;ARID5A;KLF4;NR4A2;ZFP36;NR4A3;BHLHE40;REL;FOSB;MXD1;JUNB;ATF3
		positive regulation of gluconeogenesis by negative regulation of transcription from RNA polymerase II promoter (GO:0035949)	13.484	0.000007573039217883005186685539678048684208988561294972896575927734375	0.00013496548629112183818705428262063605870935134589672088623046875	0.00010220742734313729613813970242830464485450647771358489990234375	0.001619893909284130482928443228729520342312753200531005859375	-4.766814290290955	56.20510730962207	PLK3;JUND;ARID5A;KLF4;NR4A2;ZFP36;NR4A3;BHLHE40;REL;FOSB;MXD1;JUNB;ATF3
		negative regulation of transcription from RNA polymerase II promoter in response to UV-induced DNA damage (GO:0010768)	13.484	0.000007573039217883005186685539678048684208988561294972896575927734375	0.00013496548629112183818705428262063605870935134589672088623046875	0.00010220742734313729613813970242830464485450647771358489990234375	0.001619893909284130482928443228729520342312753200531005859375	-4.744211123775644	55.93859526988982	PLK3;JUND;ARID5A;KLF4;NR4A2;ZFP36;NR4A3;BHLHE40;REL;FOSB;MXD1;JUNB;ATF3
		negative regulation of transcription from RNA polymerase II promoter involved in smooth muscle cell differentiation (GO:2000820)	13.484	0.000007573039217883005186685539678048684208988561294972896575927734375	0.00013496548629112183818705428262063605870935134589672088623046875	0.00010220742734313729613813970242830464485450647771358489990234375	0.001619893909284130482928443228729520342312753200531005859375	-4.74087260097998	55.89923102774426	PLK3;JUND;ARID5A;KLF4;NR4A2;ZFP36;NR4A3;BHLHE40;REL;FOSB;MXD1;JUNB;ATF3
		negative regulation of transcription from RNA polymerase II promoter (GO:0000122)	19.991	0.00000773666062933424194029106979453302983529283665120601654052734375	0.00013641372771474677568458166998510705525404773652553558349609375	0.00020413489003598506523785849342544906903640367090702056884765625	0.00261579460331235434666918848733985214494168758392333984375	-6.600219019757024	77.68154444609699	PLK3;JUN;JUND;ARID5A;FOS;KLF4;HOPX;NR4A2;ZFP36;NR4A3;BHLHE40;BCL3;NFKBIZ;REL;FOSB;MXD1;JUNB;ATF3;NKX3-1
		negative regulation of transcription from RNA polymerase II promoter in response to stress (GO:0097201)	13.485	0.00000774228186965347718834044854485654241216252557933330535888671875	0.00013641372771474677568458166998510705525404773652553558349609375	0.000104287257409774877727100250712766182914492674171924591064453125	0.00164159789455691341834853158587748112040571868419647216796875	-4.753149075555676	55.93892785320134	PLK3;JUND;ARID5A;KLF4;NR4A2;ZFP36;NR4A3;BHLHE40;REL;FOSB;MXD1;JUNB;ATF3
		negative regulation of transcription elongation from RNA polymerase II promoter (GO:0034244)	13.487	0.00000809082347977468769564986239561932279684697277843952178955078125	0.000141749398930967837086092320220132023678161203861236572265625	0.000108557236424519201246387256620806738283135928213596343994140625	0.00170018176844663666293089310244113221415318548679351806640625	-4.78938804298895	56.15452134096981	PLK3;JUND;ARID5A;KLF4;NR4A2;ZFP36;NR4A3;BHLHE40;REL;FOSB;MXD1;JUNB;ATF3
		negative regulation of pri-miRNA transcription from RNA polymerase II promoter (GO:1902894)	13.488	0.00000827023605352807363922697236890968497391440905630588531494140625	0.000144078662932531202135744141656914507620967924594879150390625	0.00011074846375180237199008226323115877676173113286495208740234375	0.00170583511442354480470984245954468860873021185398101806640625	-4.768400951533218	55.803869183178335	PLK3;JUND;ARID5A;KLF4;NR4A2;ZFP36;NR4A3;BHLHE40;REL;FOSB;MXD1;JUNB;ATF3
		cellular response to ionomycin (GO:1904637)	4.22	0.000008570193997601632945339787672534015428027487359941005706787109375	0.00014847023232716571807150718331769212454673834145069122314453125	0.000042209674405811620505508952039264158884179778397083282470703125	0.0009484942053074045704985639559936316800303757190704345703125	-2.217882853244983	25.87652760173876	IL1B;ZC3H12A;CCL3;FFAR3
		positive regulation of epithelial cell proliferation (GO:0050679)	11.348	0.00000876882883191855544272909350755895729889743961393833160400390625	0.00015106743448766354865307748323033365522860549390316009521484375	0.000091224730859586723925348794583811695702024735510349273681640625	0.00161904258433333042739576956847713518072851002216339111328125	-4.204141611709652	48.95431687223844	CSF3;IL6;NR4A3;SERTAD1;CLCF1;NAMPT;C5AR1;OSM;THBS1;NKX3-1;HBEGF
		negative regulation of cell-cell adhesion by negative regulation of transcription from RNA polymerase II promoter (GO:1900387)	13.491	0.00000882973927741433336287453503832267642792430706322193145751953125	0.000151276361874374859657621517072811911930330097675323486328125	0.00011755369624888409893319340948636408938909880816936492919921875	0.00170583511442354480470984245954468860873021185398101806640625	-4.791149930752293	55.75645667557884	PLK3;JUND;ARID5A;KLF4;NR4A2;ZFP36;NR4A3;BHLHE40;REL;FOSB;MXD1;JUNB;ATF3
		regulation of reactive oxygen species metabolic process by negative regulation of transcription from RNA polymerase II promoter (GO:1904489)	13.492	0.000009023527581552578965651094378142005325571517460048198699951171875	0.00015374702763953047922156069926558075167122296988964080810546875	0.0001199011599699669090857145903328273561783134937286376953125	0.00170583511442354480470984245954468860873021185398101806640625	-4.764777977404157	55.34611346146627	PLK3;JUND;ARID5A;KLF4;NR4A2;ZFP36;NR4A3;BHLHE40;REL;FOSB;MXD1;JUNB;ATF3
		response to interferon-gamma (GO:0034341)	5.47	0.000009337644804014405989296861154702611429456737823784351348876953125	0.0001582297078538178977148709325462050401256419718265533447265625	0.00004612817866951225286194226971048237828654237091541290283203125	0.00102908979895077333684139109237776210648007690906524658203125	-2.0501728469083607	23.743987643607703	JUN;JUND;REL;JUNB;MCL1
		negative regulation of G1/S transition of mitotic cell cycle by negative regulation of transcription from RNA polymerase II promoter (GO:1900477)	13.496	0.000009836756486743632575827332720219686734708375297486782073974609375	0.000165781423181478294003043938431574133574031293392181396484375	0.000129701613139488369959295699374024479766376316547393798828125	0.00180360853069754900439292111258282602648250758647918701171875	-4.796561096616827	55.30139728807887	PLK3;JUND;ARID5A;KLF4;NR4A2;ZFP36;NR4A3;BHLHE40;REL;FOSB;MXD1;JUNB;ATF3
		cellular response to peptide hormone stimulus (GO:0071375)	5.48	0.000010373235269798687682002956422788741974727599881589412689208984375	0.00017201819557029801219770470677161711137159727513790130615234375	0.0000506263456259644324740192000700034213878097943961620330810546875	0.00108270550197321169076658531338352986495010554790496826171875	-2.3595978564579125	27.079409465337253	SOCS2;JUN;JUND;SIK1;JUNB
		response to tumor necrosis factor (GO:0034612)	5.48	0.000010373235269798687682002956422788741974727599881589412689208984375	0.00017201819557029801219770470677161711137159727513790130615234375	0.0000506263456259644324740192000700034213878097943961620330810546875	0.00108270550197321169076658531338352986495010554790496826171875	-2.3492815491920784	26.96101661807424	JUN;JUND;REL;JUNB;MCL1
		positive regulation of cell differentiation (GO:0045597)	5.48	0.000010373235269798687682002956422788741974727599881589412689208984375	0.00017201819557029801219770470677161711137159727513790130615234375	0.0000506263456259644324740192000700034213878097943961620330810546875	0.00108270550197321169076658531338352986495010554790496826171875	-2.0283241713467417	23.27761936806921	JUN;JUND;SIK1;KLF4;JUNB
		positive regulation of acute inflammatory response to non-antigenic stimulus (GO:0002879)	3.8	0.000011831782726087402968901361732800836534806876443326473236083984375	0.00019439258638321701218483472661802125003305263817310333251953125	0.000068358866484954437076591859945295936995535157620906829833984375	0.0013854957187571484596155801938266449724324047565460205078125	0.999502986656966	-11.339082718161796	IL6;OSM;FFAR3
		activation of MAPK activity involved in cell wall organization or biogenesis (GO:0000199)	6.84	0.000011973229280617363670257032037813615943377953954041004180908203125	0.00019439258638321701218483472661802125003305263817310333251953125	0.000063612982727147163002079377491781997377984225749969482421875	0.00129778854892686405612944877674408417078666388988494873046875	-2.338698954653842	26.504094731822516	MAP2K3;DUSP5;IRAK2;IL1B;C5AR1;THBS1
		activation of MAPK activity involved in osmosensory signaling pathway (GO:0000169)	6.84	0.000011973229280617363670257032037813615943377953954041004180908203125	0.00019439258638321701218483472661802125003305263817310333251953125	0.000063612982727147163002079377491781997377984225749969482421875	0.00129778854892686405612944877674408417078666388988494873046875	-2.337046645901651	26.48536938557513	MAP2K3;DUSP5;IRAK2;IL1B;C5AR1;THBS1
		activation of MAPK activity involved in conjugation with cellular fusion (GO:0071508)	6.84	0.000011973229280617363670257032037813615943377953954041004180908203125	0.00019439258638321701218483472661802125003305263817310333251953125	0.000063612982727147163002079377491781997377984225749969482421875	0.00129778854892686405612944877674408417078666388988494873046875	-2.3331781969805356	26.441528883373497	MAP2K3;DUSP5;IRAK2;IL1B;C5AR1;THBS1
		regulation of smooth muscle cell proliferation (GO:0048660)	7.127	0.000012219166415671930565607465613009452454207348637282848358154296875	0.00019735226591145133630440799965555243034032173454761505126953125	0.000073386490382128436826651707303170724117080681025981903076171875	0.001458791709455001771311710712097919895313680171966552734375	-2.710246450274085	30.659676035648598	JUN;JUND;NR4A3;CHRNA10;CXCL3;JUNB;CXCL2
		negative regulation by host of viral transcription (GO:0043922)	4.24	0.0000123333937885900730741135788992579591649700887501239776611328125	0.0001981650473493150993974099005612288237898610532283782958984375	0.0000571345154007570719804399994590227152002626098692417144775390625	0.00121352145382018950132974044464617691119201481342315673828125	-1.8544922611947618	20.961696986493195	JUN;ZFP36;CCL4;CCL3
		white fat cell differentiation (GO:0050872)	5.5	0.000012712295129305435677897172241923584579126327298581600189208984375	0.00020112666936722528826346489960741337199578993022441864013671875	0.00006063441617537294772537215248320308091933839023113250732421875	0.00126192835275054713976838893785270556691102683544158935546875	-2.1872852743243163	24.657137656038817	NR4A2;NR4A1;NR4A3;STEAP4;KLF4
		brown fat cell differentiation (GO:0050873)	5.5	0.000012712295129305435677897172241923584579126327298581600189208984375	0.00020112666936722528826346489960741337199578993022441864013671875	0.00006063441617537294772537215248320308091933839023113250732421875	0.00126192835275054713976838893785270556691102683544158935546875	-2.1722210591893343	24.487319648930356	NR4A2;NR4A1;NR4A3;STEAP4;KLF4
		cellular response to cAMP (GO:0071320)	5.5	0.000012712295129305435677897172241923584579126327298581600189208984375	0.00020112666936722528826346489960741337199578993022441864013671875	0.00006063441617537294772537215248320308091933839023113250732421875	0.00126192835275054713976838893785270556691102683544158935546875	-1.9609646598475763	22.105838741782588	JUN;JUND;IL1B;CCL3;JUNB
		activation of MAPK activity involved in innate immune response (GO:0035419)	6.86	0.00001371325221067155622988419094721024293903610669076442718505859375	0.00021586190408777916789617723480887434561736881732940673828125	0.00007196431034436562095522871285169230759493075311183929443359375	0.001439750492760501730804545417186091071926057338714599609375	-2.3107944459529715	25.87430712706574	MAP2K3;DUSP5;IRAK2;IL1B;C5AR1;THBS1
		negative regulation of smooth muscle cell proliferation (GO:0048662)	10.303	0.00001578145440773377522654385973766011375118978321552276611328125	0.00024716308140597192076481913858287953189574182033538818359375	0.00013766876849979081958059989876375084350001998245716094970703125	0.00188066454236938897411068882803419910487718880176544189453125	-4.220196891537484	46.66134579914951	BTG2;NR4A3;IL1B;BHLHE40;OSM;SH3BP4;CXCL1;KLF4;TRIB1;NKX3-1
		regulation of oxidative stress-induced cell death (GO:1903201)	3.9	0.000017669229820465890486332061204421961519983597099781036376953125	0.0002753380988606267420516771071703487905324436724185943603515625	0.000090639350804161988883235478997590917060733772814273834228515625	0.00161904258433333042739576956847713518072851002216339111328125	0.7963960348831111	-8.715508025453747	JUN;JUND;JUNB
		activation of MAPK activity by adrenergic receptor signaling pathway (GO:0071883)	6.9	0.00001780648380626209022485791078072026039080810733139514923095703125	0.000276089531416093725453564378113924249191768467426300048828125	0.000091287246071485787617116880454659622046165168285369873046875	0.00161904258433333042739576956847713518072851002216339111328125	-2.2939969875131614	25.08703155704283	MAP2K3;DUSP5;IRAK2;IL1B;C5AR1;THBS1
		regulation of mitotic cell cycle (GO:0007346)	6.92	0.00002019392155202463017492874042257966493707499466836452484130859375	0.0003084795602602382800193348000306059475406073033809661865234375	0.000102386071015701245905983596262700530132860876619815826416015625	0.001619893909284130482928443228729520342312753200531005859375	-2.638750851051736	28.525236866800544	JUN;JUND;GADD45B;PIM1;SIK1;JUNB
		negative regulation of cell cycle (GO:0045786)	6.92	0.00002019392155202463017492874042257966493707499466836452484130859375	0.0003084795602602382800193348000306059475406073033809661865234375	0.000102386071015701245905983596262700530132860876619815826416015625	0.001619893909284130482928443228729520342312753200531005859375	-2.48281929255582	26.839596617993983	NR4A1;JUN;JUND;GADD45B;JUNB;RHOB
		positive regulation of vascular wound healing (GO:0035470)	6.92	0.00002019392155202463017492874042257966493707499466836452484130859375	0.0003084795602602382800193348000306059475406073033809661865234375	0.000102386071015701245905983596262700530132860876619815826416015625	0.001619893909284130482928443228729520342312753200531005859375	-2.39921772228933	25.935852866158676	IL1B;SERPINE1;ZC3H12A;THBS1;RHOB;HBEGF
		neutrophil chemotaxis (GO:0030593)	5.55	0.00002037477048976628289634303869970466394079267047345638275146484375	0.00030971648670963356116125897443680514697916805744171142578125	0.000092362113177749311822284372652802630909718573093414306640625	0.00161904258433333042739576956847713518072851002216339111328125	-2.2613586720769927	24.425417055569728	CCL20;CCL4;PDE4B;CCL3;CXCL3
		interleukin-32-mediated signaling pathway (GO:0097399)	6.95	0.00002425270845622935119161207861981921496408176608383655548095703125	0.0003403061037229285386296329107835845206864178180694580078125	0.000121020227401863876451164336867094561966951005160808563232421875	0.00170583511442354480470984245954468860873021185398101806640625	-2.3712985298977842	25.199747405410122	SOCS2;SOCS3;IL6;CSF3;IL1B;CLCF1
		interleukin-23-mediated signaling pathway (GO:0038155)	6.95	0.00002425270845622935119161207861981921496408176608383655548095703125	0.0003403061037229285386296329107835845206864178180694580078125	0.000121020227401863876451164336867094561966951005160808563232421875	0.00170583511442354480470984245954468860873021185398101806640625	-2.367946148683237	25.16412170972141	SOCS2;SOCS3;IL6;CSF3;IL1B;CLCF1
		granulocyte-macrophage colony-stimulating factor signaling pathway (GO:0038157)	6.95	0.00002425270845622935119161207861981921496408176608383655548095703125	0.0003403061037229285386296329107835845206864178180694580078125	0.000121020227401863876451164336867094561966951005160808563232421875	0.00170583511442354480470984245954468860873021185398101806640625	-2.364806854784291	25.130760489154977	SOCS2;SOCS3;IL6;CSF3;IL1B;CLCF1
		interleukin-21-mediated signaling pathway (GO:0038114)	6.95	0.00002425270845622935119161207861981921496408176608383655548095703125	0.0003403061037229285386296329107835845206864178180694580078125	0.000121020227401863876451164336867094561966951005160808563232421875	0.00170583511442354480470984245954468860873021185398101806640625	-2.363900083787933	25.1211242498647	SOCS2;SOCS3;IL6;CSF3;IL1B;CLCF1
		interleukin-34-mediated signaling pathway (GO:0061514)	6.95	0.00002425270845622935119161207861981921496408176608383655548095703125	0.0003403061037229285386296329107835845206864178180694580078125	0.000121020227401863876451164336867094561966951005160808563232421875	0.00170583511442354480470984245954468860873021185398101806640625	-2.3588362607067794	25.06731109182413	SOCS2;SOCS3;IL6;CSF3;IL1B;CLCF1
		interleukin-11-mediated signaling pathway (GO:0038154)	6.95	0.00002425270845622935119161207861981921496408176608383655548095703125	0.0003403061037229285386296329107835845206864178180694580078125	0.000121020227401863876451164336867094561966951005160808563232421875	0.00170583511442354480470984245954468860873021185398101806640625	-2.3551704211521556	25.028354279916833	SOCS2;SOCS3;IL6;CSF3;IL1B;CLCF1
		interleukin-5-mediated signaling pathway (GO:0038043)	6.95	0.00002425270845622935119161207861981921496408176608383655548095703125	0.0003403061037229285386296329107835845206864178180694580078125	0.000121020227401863876451164336867094561966951005160808563232421875	0.00170583511442354480470984245954468860873021185398101806640625	-2.3545815414793787	25.022096266082194	SOCS2;SOCS3;IL6;CSF3;IL1B;CLCF1
		interleukin-27-mediated signaling pathway (GO:0070106)	6.95	0.00002425270845622935119161207861981921496408176608383655548095703125	0.0003403061037229285386296329107835845206864178180694580078125	0.000121020227401863876451164336867094561966951005160808563232421875	0.00170583511442354480470984245954468860873021185398101806640625	-2.353904168142844	25.014897831652867	SOCS2;SOCS3;IL6;CSF3;IL1B;CLCF1
		macrophage migration inhibitory factor signaling pathway (GO:0035691)	6.95	0.00002425270845622935119161207861981921496408176608383655548095703125	0.0003403061037229285386296329107835845206864178180694580078125	0.000121020227401863876451164336867094561966951005160808563232421875	0.00170583511442354480470984245954468860873021185398101806640625	-2.353276946758033	25.0082323611247	SOCS2;SOCS3;IL6;CSF3;IL1B;CLCF1
		interleukin-33-mediated signaling pathway (GO:0038172)	6.95	0.00002425270845622935119161207861981921496408176608383655548095703125	0.0003403061037229285386296329107835845206864178180694580078125	0.000121020227401863876451164336867094561966951005160808563232421875	0.00170583511442354480470984245954468860873021185398101806640625	-2.349559844020056	24.96873077627742	SOCS2;SOCS3;IL6;CSF3;IL1B;CLCF1
		interleukin-3-mediated signaling pathway (GO:0038156)	6.95	0.00002425270845622935119161207861981921496408176608383655548095703125	0.0003403061037229285386296329107835845206864178180694580078125	0.000121020227401863876451164336867094561966951005160808563232421875	0.00170583511442354480470984245954468860873021185398101806640625	-2.348272149636897	24.955046470913995	SOCS2;SOCS3;IL6;CSF3;IL1B;CLCF1
		type III interferon signaling pathway (GO:0038196)	6.95	0.00002425270845622935119161207861981921496408176608383655548095703125	0.0003403061037229285386296329107835845206864178180694580078125	0.000121020227401863876451164336867094561966951005160808563232421875	0.00170583511442354480470984245954468860873021185398101806640625	-2.344597806693839	24.915999293648678	SOCS2;SOCS3;IL6;CSF3;IL1B;CLCF1
		interleukin-35-mediated signaling pathway (GO:0070757)	6.95	0.00002425270845622935119161207861981921496408176608383655548095703125	0.0003403061037229285386296329107835845206864178180694580078125	0.000121020227401863876451164336867094561966951005160808563232421875	0.00170583511442354480470984245954468860873021185398101806640625	-2.343010251652363	24.89912837438947	SOCS2;SOCS3;IL6;CSF3;IL1B;CLCF1
		interleukin-7-mediated signaling pathway (GO:0038111)	6.95	0.00002425270845622935119161207861981921496408176608383655548095703125	0.0003403061037229285386296329107835845206864178180694580078125	0.000121020227401863876451164336867094561966951005160808563232421875	0.00170583511442354480470984245954468860873021185398101806640625	-2.3421645160239746	24.890140756871713	SOCS2;SOCS3;IL6;CSF3;IL1B;CLCF1
		interleukin-17A-mediated signaling pathway (GO:0038173)	6.95	0.00002425270845622935119161207861981921496408176608383655548095703125	0.0003403061037229285386296329107835845206864178180694580078125	0.000121020227401863876451164336867094561966951005160808563232421875	0.00170583511442354480470984245954468860873021185398101806640625	-2.3367745756777603	24.83286195644135	SOCS2;SOCS3;IL6;CSF3;IL1B;CLCF1
		interleukin-9-mediated signaling pathway (GO:0038113)	6.95	0.00002425270845622935119161207861981921496408176608383655548095703125	0.0003403061037229285386296329107835845206864178180694580078125	0.000121020227401863876451164336867094561966951005160808563232421875	0.00170583511442354480470984245954468860873021185398101806640625	-2.3367674165722945	24.83278587675458	SOCS2;SOCS3;IL6;CSF3;IL1B;CLCF1
		interleukin-17-mediated signaling pathway (GO:0097400)	6.95	0.00002425270845622935119161207861981921496408176608383655548095703125	0.0003403061037229285386296329107835845206864178180694580078125	0.000121020227401863876451164336867094561966951005160808563232421875	0.00170583511442354480470984245954468860873021185398101806640625	-2.335350902191938	24.817732603566473	SOCS2;SOCS3;IL6;CSF3;IL1B;CLCF1
		detection of cAMP (GO:0031319)	3.1	0.00002513021779938744075890734441802720766645506955683231353759765625	0.00035103065493648851098928975744684066739864647388458251953125	0.000117177467450922025301272844099997882949537597596645355224609375	0.00170583511442354480470984245954468860873021185398101806640625	0.3774775244499251	-3.998030377746143	JUN;JUND;JUNB
		interleukin-2-mediated signaling pathway (GO:0038110)	6.96	0.0000257427519969871061223699870712522397298016585409641265869140625	0.000356376222958290221794197538685011750203557312488555908203125	0.00012779650846693403794251953087268702802248299121856689453125	0.0017851214989007316812086312296514734043739736080169677734375	-2.328674555168306	24.60793640061709	SOCS2;SOCS3;IL6;CSF3;IL1B;CLCF1
		interleukin-12-mediated signaling pathway (GO:0035722)	6.96	0.0000257427519969871061223699870712522397298016585409641265869140625	0.000356376222958290221794197538685011750203557312488555908203125	0.00012779650846693403794251953087268702802248299121856689453125	0.0017851214989007316812086312296514734043739736080169677734375	-2.3118936103016825	24.430606157924466	SOCS2;SOCS3;IL6;CSF3;IL1B;CLCF1
		activation of JUN kinase activity (GO:0007257)	7.143	0.00002639347311207145113632309418871813022633432410657405853271484375	0.000363760711646815885177141947082191109075210988521575927734375	0.0001488785940727342768825913754682233047788031399250030517578125	0.0019562394924557157706301868671516785980202257633209228515625	-2.591954721396757	27.325407408014527	MAP2K3;DUSP5;IRAK2;IL1B;C5AR1;TRIB1;THBS1
		positive regulation of myeloid cell differentiation (GO:0045639)	4.29	0.00002693032115454752016526183966416141402078210376203060150146484375	0.000369517371240052458665481527333440681104548275470733642578125	0.000110886457508663381827697380632713475279160775244235992431640625	0.00170583511442354480470984245954468860873021185398101806640625	-1.812397249405528	19.07051095956024	JUN;CSF3;JUND;JUNB
		prolactin signaling pathway (GO:0038161)	6.97	0.00002730558396532500325276128505525008449694723822176456451416015625	0.00036975814793219576905036749536748175160028040409088134765625	0.00013487044388037105926807235345421531746978871524333953857421875	0.00185058958616385262237191700052107989904470741748809814453125	-2.381902117492355	25.03002626752202	SOCS2;SOCS3;CSF3;IL6;IL1B;CLCF1
		ciliary neurotrophic factor-mediated signaling pathway (GO:0070120)	6.97	0.00002730558396532500325276128505525008449694723822176456451416015625	0.00036975814793219576905036749536748175160028040409088134765625	0.00013487044388037105926807235345421531746978871524333953857421875	0.00185058958616385262237191700052107989904470741748809814453125	-2.349556889897267	24.69012905243983	SOCS2;SOCS3;CSF3;IL6;IL1B;CLCF1
		granulocyte colony-stimulating factor signaling pathway (GO:0038158)	6.97	0.00002730558396532500325276128505525008449694723822176456451416015625	0.00036975814793219576905036749536748175160028040409088134765625	0.00013487044388037105926807235345421531746978871524333953857421875	0.00185058958616385262237191700052107989904470741748809814453125	-2.329089533868885	24.475049492597766	SOCS2;SOCS3;CSF3;IL6;IL1B;CLCF1
		interleukin-13-mediated signaling pathway (GO:0035772)	6.98	0.000028943831605888884796196069970619646483100950717926025390625	0.0003819354119568571580105309504205024495604448020458221435546875	0.00014225141050649701729598206600968524071504361927509307861328125	0.00189322585399419427050482500618500125710852444171905517578125	-2.4203886779970394	25.293433087071037	SOCS2;SOCS3;CSF3;IL6;IL1B;CLCF1
		macrophage colony-stimulating factor signaling pathway (GO:0038145)	6.98	0.000028943831605888884796196069970619646483100950717926025390625	0.0003819354119568571580105309504205024495604448020458221435546875	0.00014225141050649701729598206600968524071504361927509307861328125	0.00189322585399419427050482500618500125710852444171905517578125	-2.3980299202212505	25.05978063742401	SOCS2;SOCS3;CSF3;IL6;IL1B;CLCF1
		interleukin-18-mediated signaling pathway (GO:0035655)	6.98	0.000028943831605888884796196069970619646483100950717926025390625	0.0003819354119568571580105309504205024495604448020458221435546875	0.00014225141050649701729598206600968524071504361927509307861328125	0.00189322585399419427050482500618500125710852444171905517578125	-2.3924140487830194	25.001093919154428	SOCS2;SOCS3;CSF3;IL6;IL1B;CLCF1
		adiponectin-activated signaling pathway (GO:0033211)	6.98	0.000028943831605888884796196069970619646483100950717926025390625	0.0003819354119568571580105309504205024495604448020458221435546875	0.00014225141050649701729598206600968524071504361927509307861328125	0.00189322585399419427050482500618500125710852444171905517578125	-2.3920010919500507	24.99677845688281	SOCS2;SOCS3;CSF3;IL6;IL1B;CLCF1
		erythropoietin-mediated signaling pathway (GO:0038162)	6.98	0.000028943831605888884796196069970619646483100950717926025390625	0.0003819354119568571580105309504205024495604448020458221435546875	0.00014225141050649701729598206600968524071504361927509307861328125	0.00189322585399419427050482500618500125710852444171905517578125	-2.3848615650394542	24.922169305126264	SOCS2;SOCS3;CSF3;IL6;IL1B;CLCF1
		interleukin-15-mediated signaling pathway (GO:0035723)	6.98	0.000028943831605888884796196069970619646483100950717926025390625	0.0003819354119568571580105309504205024495604448020458221435546875	0.00014225141050649701729598206600968524071504361927509307861328125	0.00189322585399419427050482500618500125710852444171905517578125	-2.3490070932131712	24.547484572771275	SOCS2;SOCS3;CSF3;IL6;IL1B;CLCF1
		positive regulation of angiogenesis (GO:0045766)	6.1	0.0000324573816053086159944159050372292085739900358021259307861328125	0.000426484493042635667663098342217153913225047290325164794921875	0.000157972788614241656073022834760877231019549071788787841796875	0.0020669772889990016030703490201858585351146757602691650390625	-2.4539411892807976	25.362912015393338	IL6;IL1B;SERPINE1;ZC3H12A;THBS1;RHOB
		type I interferon signaling pathway (GO:0060337)	7.148	0.0000329153217564835299407434432428232184975058771669864654541015625	0.0004306768471175334632265740975043399885180406272411346435546875	0.000182409907389324832394095210474915802478790283203125	0.00237669379333737933179815371431686799041926860809326171875	-2.747406562384505	28.357555475862725	SOCS2;EGR1;SOCS3;CSF3;IL6;IL1B;CLCF1
		positive regulation of fat cell differentiation (GO:0045600)	5.61	0.00003385019724769512921951075679061204937170259654521942138671875	0.0004410481582567336009993719248001298183226026594638824462890625	0.00014576181145417303644355733194259983065421693027019500732421875	0.00193165545862987431645352298659190637408755719661712646484375	-2.0445340823268467	21.045545966748637	JUN;ZFP36;JUND;ZC3H12A;JUNB
		cellular response to corticotropin-releasing hormone stimulus (GO:0071376)	3.11	0.0000344014004624852939872615975591685355539084412157535552978515625	0.0004463545725278949822915908196563350429642014205455780029296875	0.00014830787080568328707708136704468415700830519199371337890625	0.0019562394924557157706301868671516785980202257633209228515625	-0.03694043383731044	0.3796521054102484	NR4A2;NR4A1;NR4A3
		positive regulation of cardiac muscle cell proliferation (GO:0060045)	10.334	0.0000362424281453594464654822948634915746879414655268192291259765625	0.000468282373661498539131609053498550565564073622226715087890625	0.00029504258007010081103771437227578644524328410625457763671875	0.0036163124142189035335748226174246156006120145320892333984375	-4.034975049112071	41.25874998180782	CSF3;IL6;SERTAD1;CLCF1;NAMPT;OSM;PIM1;THBS1;NKX3-1;HBEGF
		positive regulation of osteoblast proliferation (GO:0033690)	10.335	0.0000371691873553474527052710441044069966665119864046573638916015625	0.0004782641078378939967531702226466450156294740736484527587890625	0.000301941541775927629366604865168710603029467165470123291015625	0.00367184596489079050074533228098516701720654964447021484375	-4.046611256205407	41.2755579792406	CSF3;IL6;SERTAD1;CLCF1;NAMPT;OSM;THBS1;CYR61;NKX3-1;HBEGF
		positive regulation of ERK1 and ERK2 cascade (GO:0070374)	8.207	0.0000380577313070951607954124640276205582267721183598041534423828125	0.000487673656129347459463330149986859396449290215969085693359375	0.000238180097671115173323108660241587131167761981487274169921875	0.0030270347658939680997314258803498887573368847370147705078125	-3.2147943182755836	32.71505317363356	IL6;CCL20;C5AR1;CCL4;OSM;CCL3;CYR61;ICAM1
		positive regulation of neuron apoptotic process (GO:0043525)	9.27	0.0000394443188391125254717295423034784107585437595844268798828125	0.000503361451522995662945236805541071589686907827854156494140625	0.00028062384144066673634376751778063407982699573040008544921875	0.0034948374791466166842945906267914324416778981685638427734375	-3.6582390208072693	37.09681371874283	EGR1;JUN;IL6;GADD45B;TNFRSF12A;CCL3;PMAIP1;FOS;RHOB
		interleukin-4-mediated signaling pathway (GO:0035771)	6.104	0.000040511740683552420363815194104262218388612382113933563232421875	0.000514864376474164094597829599564420277602039277553558349609375	0.00019353123188446308866779432822369244604487903416156768798828125	0.0025005847919738334421413394892397263902239501476287841796875	-2.5025879424164423	25.31097107038842	SOCS2;SOCS3;CSF3;IL6;IL1B;CLCF1
		interleukin-6-mediated signaling pathway (GO:0070102)	6.105	0.0000427565230710083026455410604160789489469607360661029815673828125	0.000541175420584476501821569183192650598357431590557098388671875	0.000203338141405903544307876007479762847651727497577667236328125	0.00261579460331235434666918848733985214494168758392333984375	-2.4472225708249042	24.619031623664707	SOCS2;SOCS3;CSF3;IL6;IL1B;CLCF1
		cell chemotaxis to vascular endothelial growth factor (GO:0090667)	5.65	0.00004610103487595368539075924019243757356889545917510986328125	0.00058113540305013166621661557798006469965912401676177978515625	0.00019269571838559409180692549856672712849103845655918121337890625	0.002500206789597184987850031490097535424865782260894775390625	-2.131964142166558	21.286969411685828	NR4A1;EGR3;CCL20;C5AR1;HBEGF
		positive regulation of translation (GO:0045727)	9.277	0.0000481068056361263566016346626685873388851177878677845001220703125	0.000603964389787966897393811649408235098235309123992919921875	0.000336732051434191176179921978217635114560835063457489013671875	0.00400078962259550578728362069114155019633471965789794921875	-3.819843383162245	37.97721486568944	IL6;IL1B;ZC3H12A;BCL3;SAMD4A;CCL3;KLF4;THBS1;NKX3-1
		positive regulation of smooth muscle cell proliferation (GO:0048661)	10.347	0.0000499734502605380393196361776819713895747554488480091094970703125	0.0006248696341045502367084196748692193068563938140869140625	0.0003958418641633363959340952131782387368730269372463226318359375	0.004580244853621291516165836554819179582409560680389404296875	-4.101621169766792	40.62253271791471	CSF3;IL6;NR4A3;SERTAD1;CLCF1;NAMPT;OSM;THBS1;NKX3-1;HBEGF
		cytokine-mediated signaling pathway (GO:0019221)	6.109	0.000052753895832821241632971942525642816690378822386264801025390625	0.00065698727300232402474822190896475149202160537242889404296875	0.0002465567118173783039448976328600338092655874788761138916015625	0.00312070352385995959665354604339881916530430316925048828125	-2.5267260478387237	24.88793050944245	SOCS2;SOCS3;CSF3;IL6;IL1B;CLCF1
		positive regulation of osteoblast differentiation (GO:0045669)	5.68	0.000057345732451266577122013512468612361772102303802967071533203125	0.00071131646532551057703075425564520628540776669979095458984375	0.0002348572294906827958617390184059559032903052866458892822265625	0.0029970875253111412157835946601380783249624073505401611328125	-2.208419643964495	21.56833639787552	JUN;IL6;JUND;JUNB;CYR61
		negative regulation of NF-kappaB transcription factor activity (GO:0032088)	6.115	0.000071173449520756194093713820070234987724688835442066192626953125	0.0008793181950751591778592253234592135413549840450286865234375	0.000324605918609718727997626164238909041159786283969879150390625	0.0038781814215738015516610204258540761657059192657470703125	-2.5848713079785672	24.686530923886526	IRAK2;ZC3H12A;BHLHE40;PIM1;KLF4;TRIB1
		cellular response to fibroblast growth factor stimulus (GO:0044344)	4.37	0.000072139238630272898926930336127583132110885344445705413818359375	0.00088771340870030259438683284400894990540109574794769287109375	0.00026186588936876679760412667263835828634910285472869873046875	0.0033010004997257960147882815959974323050118982791900634765625	-2.068096225736401	19.72325261531584	NR4A1;ZFP36;EGR3;KLF4
		cellular response to dsRNA (GO:0071359)	3.14	0.0000748907326977059297108685331778588079032488167285919189453125	0.00091431559880152005019560146337198602850548923015594482421875	0.000272477476446215840892584036936341362888924777507781982421875	0.0034070671550794971553510759321170553448610007762908935546875	-1.368476315611507	12.999813943624776	IL1B;CCL3;PMAIP1
		cellular response to mycophenolic acid (GO:0071506)	3.14	0.0000748907326977059297108685331778588079032488167285919189453125	0.00091431559880152005019560146337198602850548923015594482421875	0.000272477476446215840892584036936341362888924777507781982421875	0.0034070671550794971553510759321170553448610007762908935546875	-1.2731164109730972	12.093944398175477	EGR1;IL1B;CCL3
		endothelial cell chemotaxis (GO:0035767)	5.72	0.0000755028405918910391035614448895785244530998170375823974609375	0.000918173759511584802218975287502189530641771852970123291015625	0.000301575300906984223973938963325736040133051574230194091796875	0.00367184596489079050074533228098516701720654964447021484375	-2.2191484480647556	21.062693049494758	NR4A1;EGR3;CCL20;C5AR1;HBEGF
		cell migration involved in sprouting angiogenesis (GO:0002042)	4.38	0.000080250771191881634428720582175031950100674293935298919677734375	0.00096456450180629834008361189745528463390655815601348876953125	0.00028774236199580779764495286343617408419959247112274169921875	0.0035408296212261903927742690001423397916369140148162841796875	-1.9051296042027568	17.966046938118687	NR4A1;EGR3;THBS1;JMJD6
		positive regulation of translation, ncRNA-mediated (GO:0045975)	4.38	0.000080250771191881634428720582175031950100674293935298919677734375	0.00096456450180629834008361189745528463390655815601348876953125	0.00028774236199580779764495286343617408419959247112274169921875	0.0035408296212261903927742690001423397916369140148162841796875	-1.6805600053298138	15.8482760813091	IL6;BCL3;SAMD4A;THBS1
		positive regulation of oskar mRNA translation (GO:0046012)	4.38	0.000080250771191881634428720582175031950100674293935298919677734375	0.00096456450180629834008361189745528463390655815601348876953125	0.00028774236199580779764495286343617408419959247112274169921875	0.0035408296212261903927742690001423397916369140148162841796875	-1.6757117000406199	15.802554845229501	IL6;BCL3;SAMD4A;THBS1
[truncated: 740 more rows]
