# Supplementary material for: Identification of biomarkers in common chronic lung diseases by co-expression networks and drug-target interactions analysis
Source: Mol Med. 2020 Jan 17;26:9. doi: 10.1186/s10020-019-0135-9 (PMC6969427; doi:10.1186/s10020-019-0135-9)
Supplement: Supplementary file 8 — Additional file 8. Significant biological pathways and GO Biological Processes in consensus modules. [file 10020_2019_135_MOESM8_ESM.xlsx]

## Sheet: Asthma-COPD Enrichment
Module	Pathway/BP	Term	Overlap	P-value	Adjusted P-value	Old P-value	Old Adjusted P-value	Z-score	Combined Score	Genes
Pink	Pathway	Segmentation Clock_Homo sapiens_h_hesPathway	1.24	0.041188712776344747756862574306069291196763515472412109375	0.041188712776344747756862574306069291196763515472412109375	0.0185322461082020710498863280690784449689090251922607421875	0.0185322461082020710498863280690784449689090251922607421875	-1.480922501079269	4.723537113572476	LFNG
	Biological Process	positive regulation of protein homotetramerization (GO:1901095)	2.9	0.000106283525123015978809844217511937358722207136452198028564453125	0.0570448222835542306796696720994077622890472412109375	0.000074571269705434866802325200030310270449263043701648712158203125	0.0288913993937517550592009030197004904039204120635986328125	-2.1541401624035754	19.709090582133364	BCL2L11;CLU
		positive regulation of protein homooligomerization (GO:0032464)	2.21	0.000611862079734186718911470581616640629363246262073516845703125	0.0570448222835542306796696720994077622890472412109375	0.0003401432001310062216460627926295501310960389673709869384765625	0.0288913993937517550592009030197004904039204120635986328125	-2.6697176631117534	19.753250762561546	BCL2L11;CLU
		positive regulation of intrinsic apoptotic signaling pathway in response to DNA damage (GO:1902231)	2.34	0.001611381324486034667675671272490944829769432544708251953125	0.0570448222835542306796696720994077622890472412109375	0.0008392864461408502431416511768702548579312860965728759765625	0.0288913993937517550592009030197004904039204120635986328125	-2.341448713484261	15.057068784330484	BCL2L11;HMGA2
		peptide cross-linking via S-glycyl-L-cysteine (GO:0018255)	2.46	0.0029340071410284573362459159540094333351589739322662353515625	0.0570448222835542306796696720994077622890472412109375	0.0014900956468302671738268561085760666173882782459259033203125	0.0288913993937517550592009030197004904039204120635986328125	-2.615057039612322	15.249407442464271	LCE1A;LCE1C
		peptide cross-linking via L-cysteinyl-L-selenocysteine (GO:0050837)	2.46	0.0029340071410284573362459159540094333351589739322662353515625	0.0570448222835542306796696720994077622890472412109375	0.0014900956468302671738268561085760666173882782459259033203125	0.0288913993937517550592009030197004904039204120635986328125	-2.6119615716614994	15.23135657348048	LCE1A;LCE1C
		peptide cross-linking via 4-amino-3-isothiazolidinone (GO:0048108)	2.46	0.0029340071410284573362459159540094333351589739322662353515625	0.0570448222835542306796696720994077622890472412109375	0.0014900956468302671738268561085760666173882782459259033203125	0.0288913993937517550592009030197004904039204120635986328125	-2.606875096870269	15.201695374752367	LCE1A;LCE1C
		peptide cross-linking via S-(2-aminovinyl)-D-cysteine (GO:0018096)	2.46	0.0029340071410284573362459159540094333351589739322662353515625	0.0570448222835542306796696720994077622890472412109375	0.0014900956468302671738268561085760666173882782459259033203125	0.0288913993937517550592009030197004904039204120635986328125	-2.602936567853761	15.17872829113357	LCE1A;LCE1C
		peptide cross-linking via 2'-(S-L-cysteinyl)-L-histidine (GO:0018233)	2.46	0.0029340071410284573362459159540094333351589739322662353515625	0.0570448222835542306796696720994077622890472412109375	0.0014900956468302671738268561085760666173882782459259033203125	0.0288913993937517550592009030197004904039204120635986328125	-2.594927975275958	15.132027095171237	LCE1A;LCE1C
		peptide cross-linking via S-(L-isoglutamyl)-L-cysteine (GO:0018232)	2.46	0.0029340071410284573362459159540094333351589739322662353515625	0.0570448222835542306796696720994077622890472412109375	0.0014900956468302671738268561085760666173882782459259033203125	0.0288913993937517550592009030197004904039204120635986328125	-2.59289625555439	15.120179352894965	LCE1A;LCE1C
		peptide cross-linking via 2-imino-glutaminyl-5-imidazolinone glycine (GO:0019729)	2.46	0.0029340071410284573362459159540094333351589739322662353515625	0.0570448222835542306796696720994077622890472412109375	0.0014900956468302671738268561085760666173882782459259033203125	0.0288913993937517550592009030197004904039204120635986328125	-2.592780575745187	15.119504779255964	LCE1A;LCE1C
		peptide cross-linking via 3'-(O4'-L-tyrosinyl)-L-tyrosine (GO:0030960)	2.46	0.0029340071410284573362459159540094333351589739322662353515625	0.0570448222835542306796696720994077622890472412109375	0.0014900956468302671738268561085760666173882782459259033203125	0.0288913993937517550592009030197004904039204120635986328125	-2.5897659207641404	15.101925161906106	LCE1A;LCE1C
		peptide cross-linking via 2-(S-L-cysteinyl)-D-allo-threonine (GO:0046926)	2.46	0.0029340071410284573362459159540094333351589739322662353515625	0.0570448222835542306796696720994077622890472412109375	0.0014900956468302671738268561085760666173882782459259033203125	0.0288913993937517550592009030197004904039204120635986328125	-2.5873730502188965	15.087971409713036	LCE1A;LCE1C
		peptide cross-linking via 3'-(3'-L-tyrosinyl)-L-tyrosine (GO:0030959)	2.46	0.0029340071410284573362459159540094333351589739322662353515625	0.0570448222835542306796696720994077622890472412109375	0.0014900956468302671738268561085760666173882782459259033203125	0.0288913993937517550592009030197004904039204120635986328125	-2.5864632974791943	15.082666290172824	LCE1A;LCE1C
		peptide cross-linking via (2S,3S,6R)-3-methyl-lanthionine (GO:0018156)	2.46	0.0029340071410284573362459159540094333351589739322662353515625	0.0570448222835542306796696720994077622890472412109375	0.0014900956468302671738268561085760666173882782459259033203125	0.0288913993937517550592009030197004904039204120635986328125	-2.581463968602391	15.053513272924468	LCE1A;LCE1C
		peptide cross-linking via lanthionine or 3-methyl-lanthionine (GO:0018081)	2.46	0.0029340071410284573362459159540094333351589739322662353515625	0.0570448222835542306796696720994077622890472412109375	0.0014900956468302671738268561085760666173882782459259033203125	0.0288913993937517550592009030197004904039204120635986328125	-2.577259066452106	15.028992864698536	LCE1A;LCE1C
		peptide cross-linking via 2-(S-L-cysteinyl)-L-phenylalanine (GO:0046924)	2.46	0.0029340071410284573362459159540094333351589739322662353515625	0.0570448222835542306796696720994077622890472412109375	0.0014900956468302671738268561085760666173882782459259033203125	0.0288913993937517550592009030197004904039204120635986328125	-2.5756239977545956	15.019458147716435	LCE1A;LCE1C
		peptide cross-linking via 2-(S-L-cysteinyl)-D-phenylalanine (GO:0046925)	2.46	0.0029340071410284573362459159540094333351589739322662353515625	0.0570448222835542306796696720994077622890472412109375	0.0014900956468302671738268561085760666173882782459259033203125	0.0288913993937517550592009030197004904039204120635986328125	-2.5743901002999854	15.012262815170129	LCE1A;LCE1C
		peptide cross-linking via an oxazole or thiazole (GO:0018157)	2.46	0.0029340071410284573362459159540094333351589739322662353515625	0.0570448222835542306796696720994077622890472412109375	0.0014900956468302671738268561085760666173882782459259033203125	0.0288913993937517550592009030197004904039204120635986328125	-2.5695230521389645	14.983881177857732	LCE1A;LCE1C
		peptide cross-linking via 5-imidazolinone glycine (GO:0018253)	2.46	0.0029340071410284573362459159540094333351589739322662353515625	0.0570448222835542306796696720994077622890472412109375	0.0014900956468302671738268561085760666173882782459259033203125	0.0288913993937517550592009030197004904039204120635986328125	-2.567628061902976	14.972830758012067	LCE1A;LCE1C
		peptide cross-linking via L-histidyl-L-tyrosine (GO:0018151)	2.46	0.0029340071410284573362459159540094333351589739322662353515625	0.0570448222835542306796696720994077622890472412109375	0.0014900956468302671738268561085760666173882782459259033203125	0.0288913993937517550592009030197004904039204120635986328125	-2.5572675094088186	14.912414375531986	LCE1A;LCE1C
		peptide cross-linking via S-(2-aminovinyl)-3-methyl-D-cysteine (GO:0018162)	2.46	0.0029340071410284573362459159540094333351589739322662353515625	0.0570448222835542306796696720994077622890472412109375	0.0014900956468302671738268561085760666173882782459259033203125	0.0288913993937517550592009030197004904039204120635986328125	-2.5546722032128595	14.897280142885956	LCE1A;LCE1C
		peptide cross-linking via (2S,3S,4Xi,6R)-3-methyl-lanthionine sulfoxide (GO:0046804)	2.46	0.0029340071410284573362459159540094333351589739322662353515625	0.0570448222835542306796696720994077622890472412109375	0.0014900956468302671738268561085760666173882782459259033203125	0.0288913993937517550592009030197004904039204120635986328125	-2.551928891935224	14.881282835454233	LCE1A;LCE1C
		peptide cross-linking via L-cystine (GO:0018316)	2.46	0.0029340071410284573362459159540094333351589739322662353515625	0.0570448222835542306796696720994077622890472412109375	0.0014900956468302671738268561085760666173882782459259033203125	0.0288913993937517550592009030197004904039204120635986328125	-2.5479178775822904	14.857893061847411	LCE1A;LCE1C
		isopeptide cross-linking (GO:0018262)	2.46	0.0029340071410284573362459159540094333351589739322662353515625	0.0570448222835542306796696720994077622890472412109375	0.0014900956468302671738268561085760666173882782459259033203125	0.0288913993937517550592009030197004904039204120635986328125	-2.5474242229179436	14.855014370867266	LCE1A;LCE1C
		peptide cross-linking via 3'-(S-L-cysteinyl)-L-tyrosine (GO:0018234)	2.46	0.0029340071410284573362459159540094333351589739322662353515625	0.0570448222835542306796696720994077622890472412109375	0.0014900956468302671738268561085760666173882782459259033203125	0.0288913993937517550592009030197004904039204120635986328125	-2.543909843352572	14.834520666489878	LCE1A;LCE1C
		peptide cross-linking via 3-(S-L-cysteinyl)-L-aspartic acid (GO:0019928)	2.46	0.0029340071410284573362459159540094333351589739322662353515625	0.0570448222835542306796696720994077622890472412109375	0.0014900956468302671738268561085760666173882782459259033203125	0.0288913993937517550592009030197004904039204120635986328125	-2.5438302643571076	14.834056610636672	LCE1A;LCE1C
		peptide cross-linking via 4'-(L-tryptophan)-L-tryptophyl quinone (GO:0018069)	2.46	0.0029340071410284573362459159540094333351589739322662353515625	0.0570448222835542306796696720994077622890472412109375	0.0014900956468302671738268561085760666173882782459259033203125	0.0288913993937517550592009030197004904039204120635986328125	-2.543705489973591	14.833329003022842	LCE1A;LCE1C
		peptide cross-linking via 4'-(S-L-cysteinyl)-L-tryptophyl quinone (GO:0019927)	2.46	0.0029340071410284573362459159540094333351589739322662353515625	0.0570448222835542306796696720994077622890472412109375	0.0014900956468302671738268561085760666173882782459259033203125	0.0288913993937517550592009030197004904039204120635986328125	-2.5377590397072876	14.798652955206823	LCE1A;LCE1C
		peptide cross-linking via 4-(S-L-cysteinyl)-L-glutamic acid (GO:0019929)	2.47	0.0030610512989498613566075047032200018293224275112152099609375	0.0570448222835542306796696720994077622890472412109375	0.0015524122055240578178791910346490112715400755405426025390625	0.0288913993937517550592009030197004904039204120635986328125	-2.654016667740885	15.364094156665123	LCE1A;LCE1C
		peptide cross-linking via 2-imino-glutamic acid 5-imidazolinone glycine (GO:0051358)	2.47	0.0030610512989498613566075047032200018293224275112152099609375	0.0570448222835542306796696720994077622890472412109375	0.0015524122055240578178791910346490112715400755405426025390625	0.0288913993937517550592009030197004904039204120635986328125	-2.650252936878467	15.34230593051967	LCE1A;LCE1C
		peptide cross-linking via 5'-(N6-L-lysine)-L-topaquinone (GO:0018124)	2.48	0.0031906426023004907759073045525610723416320979595184326171875	0.0570448222835542306796696720994077622890472412109375	0.0016159596271081489750331972032881822087801992893218994140625	0.0288913993937517550592009030197004904039204120635986328125	-2.585455036889628	14.859987988752293	LCE1A;LCE1C
		peptide cross-linking via N6-(L-isoaspartyl)-L-lysine (GO:0018420)	2.48	0.0031906426023004907759073045525610723416320979595184326171875	0.0570448222835542306796696720994077622890472412109375	0.0016159596271081489750331972032881822087801992893218994140625	0.0288913993937517550592009030197004904039204120635986328125	-2.581904322314492	14.83958013977207	LCE1A;LCE1C
		peptide cross-linking via L-lysinoalanine (GO:0018274)	2.48	0.0031906426023004907759073045525610723416320979595184326171875	0.0570448222835542306796696720994077622890472412109375	0.0016159596271081489750331972032881822087801992893218994140625	0.0288913993937517550592009030197004904039204120635986328125	-2.5806465865435246	14.832351261998937	LCE1A;LCE1C
		peptide cross-linking via chondroitin 4-sulfate glycosaminoglycan (GO:0019800)	2.5	0.0034574315299678707626152007748032701783813536167144775390625	0.0595470082911886133825163369692745618522167205810546875	0.00174673632959460836851228737742758312379010021686553955078125	0.0300167177862257668341516847476668772287666797637939453125	-2.5994067223841713	14.731433934401549	LCE1A;LCE1C
		peptide cross-linking via 2-imino-methionine 5-imidazolinone glycine (GO:0051359)	2.52	0.0037343039097864042137608908689117015455849468708038330078125	0.0595470082911886133825163369692745618522167205810546875	0.00188240433574636176726480041310196611448191106319427490234375	0.0300167177862257668341516847476668772287666797637939453125	-2.66592517099388	14.903038488255964	LCE1A;LCE1C
		peptide cross-linking via 3-(2-methylthio)ethyl-6-(4-hydroxybenzylidene)-5-iminopiperazin-2-one (GO:0051357)	2.52	0.0037343039097864042137608908689117015455849468708038330078125	0.0595470082911886133825163369692745618522167205810546875	0.00188240433574636176726480041310196611448191106319427490234375	0.0300167177862257668341516847476668772287666797637939453125	-2.662949433219954	14.886403537260978	LCE1A;LCE1C
		peptide cross-linking via S-[5'-(L-tryptoph-6'-yl)-L-tyrosin-3'-yl]-L-methionin-S-ium (GO:0050739)	2.52	0.0037343039097864042137608908689117015455849468708038330078125	0.0595470082911886133825163369692745618522167205810546875	0.00188240433574636176726480041310196611448191106319427490234375	0.0300167177862257668341516847476668772287666797637939453125	-2.6594057014190384	14.866593389551015	LCE1A;LCE1C
Module	Pathway/BP	Term	Overlap	P-value	Adjusted P-value	Old P-value	Old Adjusted P-value	Z-score	Combined Score	Genes
turquoise	Pathway	Assembly of the primary cilium_Homo sapiens_R-HSA-5617833	7.187	0.0001673654318628350922727732186245930279255844652652740478515625	0.042176088829434445204302761567305424250662326812744140625	0.0000063416329730736508386791834557261182681031641550362110137939453125	0.0015980915092145601096029761123418211354874074459075927734375	-2.034286225025951	17.688791915558152	DYNC2H1;UNC119B;CETN2;AKAP9;NPHP1;CNGA4;CC2D2A
	Biological Process	cilium assembly (GO:0060271)	12.289	0.0000002491226462273976014310237526994118439915837370790541172027587890625	0.0001307051424929890908084584300041797177982516586780548095703125	0.0000000415630080083659084209796977411877083596891679917462170124053955078125	0.00003113069299826606677050744309553920174948871135711669921875	-1.4611394482085032	22.217093614871878	DYNC2H1;UNC119B;UBXN10;CETN2;AKAP9;DNAH6;NPHP1;TEKT1;RFX3;TEKT3;CCDC65;CC2D2A
		cilium organization (GO:0044782)	10.193	0.00000034901239650998422655976357632801043706649579689837992191314697265625	0.0001307051424929890908084584300041797177982516586780548095703125	0.000000086637787195024763018939731144818505725879731471650302410125732421875	0.0000324458513045367707462729445211380152613855898380279541015625	-1.3967202572055963	20.766658018041447	DYNC2H1;UNC119B;UBXN10;DNAH6;TEKT1;RFX3;TEKT3;CCDC65;MNS1;CC2D2A
		plasma membrane bounded cell projection assembly (GO:0120031)	10.242	0.00000272885017890620512476793947664877038050690316595137119293212890625	0.000681302928000249185570835752656648764968849718570709228515625	0.0000006435861511199961087809247317625960249642957933247089385986328125	0.00016068200906295903272746894430156316957436501979827880859375	-1.785005412675014	22.868829283207646	DYNC2H1;UNC119B;UBXN10;DNAH6;TEKT1;RFX3;TEKT3;CCDC65;EZR;CC2D2A
		cilium-dependent cell motility (GO:0060285)	4.25	0.0000160972824101186044710130873536257922751246951520442962646484375	0.0023737071563929880435583896769458078779280185699462890625	0.00001418509468141214888126620807806688162600039504468441009521484375	0.002124927183275540122642244256212507025338709354400634765625	-2.119379874442056	23.391299161578342	TEKT1;RFX3;TEKT3;CCDC65
		regulation of cilium movement (GO:0003352)	3.9	0.0000190150105986087148931575063759424892850802280008792877197265625	0.0023737071563929880435583896769458078779280185699462890625	0.0000282318005013259260677603579292593849459080956876277923583984375	0.00352426976258218664639354500422996352426707744598388671875	-1.950035053296742	21.19743066466101	DNAH11;ARMC4;CCDC65
		cilium movement (GO:0003341)	5.5	0.000014317049910274349196789671345708683247721637599170207977294921875	0.0023737071563929880435583896769458078779280185699462890625	0.00000917280249833019465581333828918531025919946841895580291748046875	0.00171760726781232885528039044942261170945130288600921630859375	-1.8254949027850782	20.361678633927742	DNAH11;ARMC4;TEKT1;TEKT3;WDR66
Module	Pathway/BP	Term	Overlap	P-value	Adjusted P-value	Old P-value	Old Adjusted P-value	Z-score	Combined Score	Genes
Blue	Biological Process	epithelial cilium movement (GO:0003351)	4.32	0.000016844789024712811319021976697030140712740831077098846435546875	0.00992158073555584642255755767337177530862390995025634765625	0.000003138893900390521182600968297382593164002173580229282379150390625	0.00184880850733001693420032296444333042018115520477294921875	-2.7961381526629374	30.73366639984741	SPAG17;RSPH4A;DNAH7;DNAH5
		axonemal central apparatus assembly (GO:1904158)	3.14	0.0000387246656085978987137628803960609502610168419778347015380859375	0.01140441402173208128301151731420759460888803005218505859375	0.000014281946099133229857746675561802618403817177750170230865478515625	0.0042060331261947365988351776877607335336506366729736328125	-3.4862658422520814	35.41709255067001	SPAG17;RSPH4A;RSPH1
		cilium movement (GO:0003341)	3.27	0.0002972621691690834869366277803948150904034264385700225830078125	0.043771854410147546798892648212131462059915065765380859375	0.00008310966761330824373495140822143412151490338146686553955078125	0.01223789855605963809714875623058105702511966228485107421875	-3.206733746306084	26.041551522995874	RSPH4A;DNAH7;DNAH5
		sperm flagellum movement (GO:0097724)	3.27	0.0002972621691690834869366277803948150904034264385700225830078125	0.043771854410147546798892648212131462059915065765380859375	0.00008310966761330824373495140822143412151490338146686553955078125	0.01223789855605963809714875623058105702511966228485107421875	-3.2007418325303916	25.99289181387884	RSPH4A;DNAH7;DNAH5

## Sheet: Asthma-IPF Enrichment
Module	Pathway/BP	Term	Overlap	P-value	Adjusted P-value	Old P-value	Old Adjusted P-value	Z-score	Combined Score	Genes
Purple	Pathway	Multi-Drug Resistance Factors_Homo sapiens_h_mrpPathway	1.6	0.01105016392178741375940109747944006812758743762969970703125	0.033150491765362243012926768415127298794686794281005859375	0.01547504217497572102935077253960116649977862834930419921875	0.046425126524927161353328841641996405087411403656005859375	-0.768973112724913	3.464462267238336	ABCC3
		Eicosanoid Metabolism_Homo sapiens_h_eicosanoidPathway	1.23	0.041717702721500431184420421004688250832259654998779296875	0.052319015837176137406761000647748005576431751251220703125	0.052390822833020399273973310982910334132611751556396484375	0.06519618270167494566980082026930176652967929840087890625	-1.5205781981923328	4.8306180033408594	HPGDS
		Fc Epsilon Receptor I Signaling in Mast Cells_Homo sapiens_h_fcer1Pathway	1.29	0.052319015837176137406761000647748005576431751251220703125	0.052319015837176137406761000647748005576431751251220703125	0.06519618270167494566980082026930176652967929840087890625	0.06519618270167494566980082026930176652967929840087890625	-1.6509818244435719	4.871049151366407	MS4A2
		Protein digestion and absorption_Homo sapiens_hsa04974	4.9	0.0000226032413684056703267848120741945194822619669139385223388671875	0.00083631993063100983597235593691721078357659280300140380859375	0.00007955895298346091584242023575512803290621377527713775634765625	0.002943681260388054075904928907903013168834149837493896484375	-1.719784488102251	18.39725222968367	CPA3;COL15A1;COL13A1;COL5A2
		ABC transporters_Homo sapiens_hsa02010	2.44	0.002999921175636295449240531496570838498882949352264404296875	0.0554985417492714627751837497271480970084667205810546875	0.00599902404952010713523602447594385012052953243255615234375	0.1109819449161219828692281907933647744357585906982421875	-1.7553532813285633	10.197144331895638	ABCC3;ABCG2
		Extracellular matrix organization_Homo sapiens_R-HSA-1474244	8.283	0.00000003938090460475014729055081154178441504853935839491896331310272216796875	0.0000068128964966217751437756004750934124558625626377761363983154296875	0.00000015389363813735610538656708480564905272558462456800043582916259765625	0.00002662359939776260723772773053585893876515910960733890533447265625	-2.1107769707184363	35.98871525179951	COL15A1;COL13A1;COL5A2;TNC;TPSAB1;LTBP1;FGF2;JAM2
		Collagen biosynthesis and modifying enzymes_Homo sapiens_R-HSA-1650814	3.63	0.00021441420412640331831684303853791107030701823532581329345703125	0.014840143048939651027051667142586666159331798553466796875	0.0004567498201422495241776078334083877052762545645236968994140625	0.031319434712244180463169840322734671644866466522216796875	-2.0131843825984577	17.006578162790966	COL15A1;COL13A1;COL5A2
		Integrin cell surface interactions_Homo sapiens_R-HSA-216083	3.67	0.0002573435210798783487166907502086132808472029864788055419921875	0.014840143048939651027051667142586666159331798553466796875	0.000543111584605390448378392509454215542064048349857330322265625	0.031319434712244180463169840322734671644866466522216796875	-1.9859364663290031	16.413960921435336	COL13A1;TNC;JAM2
		Collagen formation_Homo sapiens_R-HSA-1474290	3.85	0.00051858050029645100763298071200324557139538228511810302734375	0.021437674631318411055946882015632581897079944610595703125	0.00105973921608769837930663637592942905030213296413421630859375	0.04035029377545752693468017469058395363390445709228515625	-2.0009762255902364	15.136215148235767	COL15A1;COL13A1;COL5A2
		Syndecan interactions_Homo sapiens_R-HSA-3000170	2.2	0.000619585972003422274199946340189626425853930413722991943359375	0.021437674631318411055946882015632581897079944610595703125	0.0011661934617184254760202666290069828392006456851959228515625	0.04035029377545752693468017469058395363390445709228515625	-1.8845304062304316	13.9200067496433	TNC;FGF2
		Degradation of the extracellular matrix_Homo sapiens_R-HSA-1474228	3.106	0.0009862367908818740237786304447809015982784330844879150390625	0.0284364941370940337017625409998800023458898067474365234375	0.0019644772327191283196878845984656436485238373279571533203125	0.056642426876734867924323424404065008275210857391357421875	-1.9411924351327776	13.436184889392452	COL15A1;COL13A1;TPSAB1
		Collagen degradation_Homo sapiens_R-HSA-1442490	2.39	0.0023635303711125725013852960643134792917408049106597900390625	0.058412964886067862690932628311202279292047023773193359375	0.00403062592506629215061142446074882172979414463043212890625	0.0996140407194955057601504222475341521203517913818359375	-2.0730572948711554	12.53701892852417	COL15A1;COL13A1
		Non-integrin membrane-ECM interactions_Homo sapiens_R-HSA-3000171	2.42	0.0027367265089287234718085084494987313519231975078582763671875	0.059181710755583642746824324376575532369315624237060546875	0.004630417508693343044134937969147358671762049198150634765625	0.10013277862549353758314651940963813103735446929931640625	-1.976956440849903	11.666005679048228	TNC;FGF2
	Biological Process	extracellular matrix disassembly (GO:0022617)	7.198	0.0000000671046072648388086232361794507272900744965227204374969005584716796875	0.0000247536166819382400764056051389871981882606633007526397705078125	0.0000000376772888527536750766225499310879687442366048344410955905914306640625	0.00001652920174985708252619713565234604857323574833571910858154296875	-3.5237836005758125	58.202380007365065	CSGALNACT1;COL13A1;COL5A2;TNC;TPSAB1;FGF2;JAM2
		biofilm matrix organization (GO:0098784)	6.143	0.000000232908695122318588627212507420616294240289789740927517414093017578125	0.0000247536166819382400764056051389871981882606633007526397705078125	0.00000015621995177412224328417013514969102772056430694647133350372314453125	0.00001652920174985708252619713565234604857323574833571910858154296875	-3.1131457483556515	47.5458899228848	CSGALNACT1;COL13A1;COL5A2;TNC;FGF2;JAM2
		extracellular matrix organization in marginal zone involved in cerebral cortex radial glia guided migration (GO:0021820)	6.143	0.000000232908695122318588627212507420616294240289789740927517414093017578125	0.0000247536166819382400764056051389871981882606633007526397705078125	0.00000015621995177412224328417013514969102772056430694647133350372314453125	0.00001652920174985708252619713565234604857323574833571910858154296875	-3.110529251741032	47.50592916612035	CSGALNACT1;COL13A1;COL5A2;TNC;FGF2;JAM2
		extracellular matrix organization involved in endocardium development (GO:0061148)	6.143	0.000000232908695122318588627212507420616294240289789740927517414093017578125	0.0000247536166819382400764056051389871981882606633007526397705078125	0.00000015621995177412224328417013514969102772056430694647133350372314453125	0.00001652920174985708252619713565234604857323574833571910858154296875	-3.1098249057326113	47.49517195765953	CSGALNACT1;COL13A1;COL5A2;TNC;FGF2;JAM2
		cellulose microfibril organization (GO:0010215)	6.143	0.000000232908695122318588627212507420616294240289789740927517414093017578125	0.0000247536166819382400764056051389871981882606633007526397705078125	0.00000015621995177412224328417013514969102772056430694647133350372314453125	0.00001652920174985708252619713565234604857323574833571910858154296875	-3.1076706249720116	47.462270447680254	CSGALNACT1;COL13A1;COL5A2;TNC;FGF2;JAM2
		extracellular matrix organization (GO:0030198)	6.143	0.000000232908695122318588627212507420616294240289789740927517414093017578125	0.0000247536166819382400764056051389871981882606633007526397705078125	0.00000015621995177412224328417013514969102772056430694647133350372314453125	0.00001652920174985708252619713565234604857323574833571910858154296875	-3.1052772331905554	47.42571708610264	CSGALNACT1;COL13A1;COL5A2;TNC;FGF2;JAM2
		fibronectin fibril organization (GO:1905590)	6.144	0.00000024271149333129411736228553224392623377525524119846522808074951171875	0.0000247536166819382400764056051389871981882606633007526397705078125	0.000000162549254148885049226801505738160269487480036332271993160247802734375	0.00001652920174985708252619713565234604857323574833571910858154296875	-3.14027413817096	47.8307475453682	CSGALNACT1;COL13A1;COL5A2;TNC;FGF2;JAM2
		basement membrane organization (GO:0071711)	6.144	0.00000024271149333129411736228553224392623377525524119846522808074951171875	0.0000247536166819382400764056051389871981882606633007526397705078125	0.000000162549254148885049226801505738160269487480036332271993160247802734375	0.00001652920174985708252619713565234604857323574833571910858154296875	-3.1268110673858667	47.62568623174598	CSGALNACT1;COL13A1;COL5A2;TNC;FGF2;JAM2
		gene expression involved in extracellular matrix organization (GO:1901148)	6.146	0.00000026333634768019404336601707594667232115170918405055999755859375	0.0000247536166819382400764056051389871981882606633007526397705078125	0.0000001758425718069902328821534596980935560850412002764642238616943359375	0.00001652920174985708252619713565234604857323574833571910858154296875	-3.0994676503484038	46.95641956462	CSGALNACT1;COL13A1;COL5A2;TNC;FGF2;JAM2
		extracellular matrix assembly (GO:0085029)	6.149	0.00000029695882319155369414776153048907136877687662490643560886383056640625	0.0000251227164420054406720160533605934460865682922303676605224609375	0.0000001974519645952157052547237293949056180508705438114702701568603515625	0.0000167044362047552469069562619541358117203344590961933135986328125	-3.1391450963009326	47.180322257165614	CSGALNACT1;COL13A1;COL5A2;TNC;FGF2;JAM2
		collagen fibril organization (GO:0030199)	6.154	0.00000036079757733962172479977499085779246712490930804051458835601806640625	0.00002774861367539272461965084437540696171708987094461917877197265625	0.00000023830531084530621929504072033234596261763726943172514438629150390625	0.000018327844815920821936426621245885826283483766019344329833984375	-3.2948246670831325	48.878555120799035	CSGALNACT1;COL13A1;COL5A2;TNC;FGF2;JAM2
		negative regulation of fibroblast migration (GO:0010764)	3.85	0.00051858050029645100763298071200324557139538228511810302734375	0.034922997458605331555503425988717935979366302490234375	0.0004533900707090398273478581980810986351571045815944671630859375	0.0305000087484362629453027437875789473764598369598388671875	-2.9338508827584486	22.19286646505471	SFRP1;THY1;FGF2
		negative regulation of wound healing, spreading of epidermal cells (GO:1903690)	3.86	0.00053664180491946726105079168434031089418567717075347900390625	0.034922997458605331555503425988717935979366302490234375	0.00046867625736367779683277934310581258614547550678253173828125	0.0305000087484362629453027437875789473764598369598388671875	-3.010011861303184	22.665930262796238	SFRP1;THY1;FGF2
		regulation of angiogenesis (GO:0045765)	2.24	0.00089584583658682535346751141247523264610208570957183837890625	0.0541346841251753030377358300029300153255462646484375	0.000910605898238107361493398617113825821434147655963897705078125	0.055026613564959914182139755212119780480861663818359375	-2.480755654405899	17.409303686416617	SFRP1;FGF2
		regulation of blood vessel branching (GO:1905553)	2.26	0.0010524367470622721966455603848089594976045191287994384765625	0.055647593000917643102365417462351615540683269500732421875	0.001056874982189583318803460798562809941358864307403564453125	0.05588226468327421592174886200155015103518962860107421875	-2.5763182216659093	17.66490484269532	SFRP1;FGF2
		regulation of sprouting angiogenesis (GO:1903670)	2.26	0.0010524367470622721966455603848089594976045191287994384765625	0.055647593000917643102365417462351615540683269500732421875	0.001056874982189583318803460798562809941358864307403564453125	0.05588226468327421592174886200155015103518962860107421875	-2.4596710012991143	16.8650960183755	SFRP1;FGF2

## Sheet: COPD-IPF Enrichment
Module	Pathway/BP	Term	Overlap	P-value	Adjusted P-value	Old P-value	Old Adjusted P-value	Z-score	Combined Score	Genes
Blue	Pathway	Regulators of Bone Mineralization_Homo sapiens_h_npp1Pathway	3.11	0.0000212408685590236468061775543247904352028854191303253173828125	0.0002336495541492601148679530975726947872317396104335784912109375	0.00003004894093826333115507774829122666915282025001943111419677734375	0.00033053835032089665287025059825509742950089275836944580078125	-0.9766487101868969	10.508333317945242	COL4A4;COL4A3;SPP1
		VEGF, Hypoxia, and Angiogenesis_Homo sapiens_h_vegfPathway	3.3	0.000486766519950788500818716908469241388957016170024871826171875	0.0026772158597293369171332688694064927403815090656280517578125	0.000431626887134586661141921748452432439080439507961273193359375	0.0023739478792402265820704609922131567145697772502899169921875	-1.6634333844627927	12.688214034340776	CAV1;FLT4;VEGFA
		Actions of Nitric Oxide in the Heart_Homo sapiens_h_no1Pathway	3.42	0.001316105770684034524664607346267075627110898494720458984375	0.0048257211591747929679829809401780948974192142486572265625	0.0010925860168267353088322746401672702631913125514984130859375	0.004006148728364695987824717349212733097374439239501953125	-1.392062123325671	9.233656751285896	CAV1;FLT4;VEGFA
		Platelet Amyloid Precursor Protein Pathway_Homo sapiens_h_plateletAppPathway	2.14	0.002295625479155982175127892475074986577965319156646728515625	0.006312970067678951198442138803557099890895187854766845703125	0.002653694437130232029742327171106808236800134181976318359375	0.007297659702108137864950965223442835849709808826446533203125	-1.076138848033639	6.539426672326223	COL4A4;COL4A3
		Intrinsic Prothrombin Activation Pathway_Homo sapiens_h_intrinsicPathway	2.23	0.00619269100949891571072924989493913017213344573974609375	0.0136239202208976138697149593781432486139237880706787109375	0.006487947384508673150105284577193742734380066394805908203125	0.01427348424591907971592519288606126792728900909423828125	-1.2584570932763557	6.398481062589246	COL4A4;COL4A3
		Focal adhesion_Homo sapiens_hsa04510	9.202	0.000001012311676636127495630657589786860484082353650592267513275146484375	0.000078960310777617944235674818376224948224262334406375885009765625	0.000002473169613192153747636449490077126256437622942030429840087890625	0.00019290722982898798215124769317441177918226458132266998291015625	-1.9220076411741704	26.529998204335758	COMP;CAV2;COL4A4;CAV1;FLT4;COL4A3;LAMA3;SPP1;VEGFA
		Pathways in cancer_Homo sapiens_hsa05200	10.397	0.0000387633681199002323529943792035368232973269186913967132568359375	0.00151177135667610908209557152304114424623548984527587890625	0.00008183839061506477364181522116126643595634959638118743896484375	0.0031916972339875262533459565617022235528565943241119384765625	-2.0830857455542535	21.160057657035523	MMP1;WNT7B;COL4A4;DAPK2;COL4A3;LAMA3;FZD8;WNT7A;FGF12;VEGFA
		ECM-receptor interaction_Homo sapiens_hsa04512	5.82	0.00006545311808155181826883450835197209016769193112850189208984375	0.001701781070120347329199805841426496044732630252838134765625	0.0001345698608515573748735383308172686156467534601688385009765625	0.0034988163821404916382917793526985406060703098773956298828125	-1.6517597427726118	15.913344775364102	COMP;COL4A4;COL4A3;LAMA3;SPP1
		PI3K-Akt signaling pathway_Homo sapiens_hsa04151	8.341	0.0003835565268267017956238529308166107512079179286956787109375	0.007479352273120684797824697653823022847063839435577392578125	0.00075503665033492040926932364897083971300162374973297119140625	0.014723214681530948089172028403481817804276943206787109375	-1.989259037480927	15.647558437501633	COMP;COL4A4;FLT4;COL4A3;LAMA3;SPP1;FGF12;VEGFA
		Proteoglycans in cancer_Homo sapiens_hsa05205	6.203	0.000641537922816562931893624721624291851185262203216552734375	0.01000799159593838104365115526661611511372029781341552734375	0.001192420397968101640484572811828911653719842433929443359375	0.01860175820830238524461464066916960291564464569091796875	-1.9098042699596653	14.040197778996754	CAV2;WNT7B;CAV1;FZD8;WNT7A;VEGFA
		Hippo signaling pathway_Homo sapiens_hsa04390	5.153	0.0011764229979353431863875467655589091009460389614105224609375	0.0119599463120431369345109118285108706913888454437255859375	0.0020714728668226613760017240650768144405446946620941162109375	0.020196860451520949608639199368553818203508853912353515625	-1.6162017184341884	10.901727958799622	PARD6B;WNT7B;FZD8;WNT7A;AJUBA
		Protein digestion and absorption_Homo sapiens_hsa04974	4.9	0.0012072013502494004233422941751996404491364955902099609375	0.0119599463120431369345109118285108706913888454437255859375	0.0020570232008331225392883112590425298549234867095947265625	0.020196860451520949608639199368553818203508853912353515625	-1.5403841821919595	10.35053531253634	COL4A4;SLC1A1;COL4A3;KCNN4
		Bladder cancer_Homo sapiens_hsa05219	3.41	0.00122666116020955242270351615019308155751787126064300537109375	0.0119599463120431369345109118285108706913888454437255859375	0.0020485490031492150329872625746929770684801042079925537109375	0.020196860451520949608639199368553818203508853912353515625	-1.5595416411352925	10.45432392492858	MMP1;DAPK2;VEGFA
		AGE-RAGE signaling pathway in diabetic complications_Homo sapiens_hsa04933	4.101	0.00184755303991671212225644804760804618126712739467620849609375	0.016012126345944836802726030100529897026717662811279296875	0.003079521671993407962164557289952426799573004245758056640625	0.026689187823942868427185004520652000792324542999267578125	-1.83333793217014	11.538833138231135	COL4A4;COL4A3;AGER;VEGFA
		Endocytosis_Homo sapiens_hsa04144	6.259	0.0022334132973875170206923268523269143770448863506317138671875	0.0174206237196226319807745852585867396555840969085693359375	0.00395733195921744822232124505489991861395537853240966796875	0.0308671892818960964810504066235807840712368488311767578125	-1.74065201842917	10.625330239241798	SH3GL3;PARD6B;CAV2;CAV1;NEDD4L;SH3GL2
		Basal cell carcinoma_Homo sapiens_hsa05217	3.55	0.002865645242751850736706575872858593356795608997344970703125	0.0203200299031494856227819667537914938293397426605224609375	0.004511547545924892398117034275628611794672906398773193359375	0.03199097350746742118854371028646710328757762908935546875	-1.48057165684906	8.668690402036487	WNT7B;FZD8;WNT7A
		Bacterial invasion of epithelial cells_Homo sapiens_hsa05100	3.78	0.0076308720342577844586440249941006186418235301971435546875	0.049600668222675593777015734531232737936079502105712890625	0.0113767310153292770802391231654837611131370067596435546875	0.07394875159964030275627777655245154164731502532958984375	-1.4481319016523637	7.060444054734388	ARHGEF26;CAV2;CAV1
		Small cell lung cancer_Homo sapiens_hsa05222	3.86	0.00996652102101577667958576256523883785121142864227294921875	0.05979912612609465660806762343781883828341960906982421875	0.01466655039170311654317391258928182651288807392120361328125	0.08799930235021870272849042748930514790117740631103515625	-1.5103392796219033	6.960434366139633	COL4A4;COL4A3;LAMA3
		Integrin cell surface interactions_Homo sapiens_R-HSA-216083	4.67	0.0003963835935442904206786607357315688204835169017314910888671875	0.054295568787337024352357417456005350686609745025634765625	0.0004119872814375430815185541444378714004415087401866912841796875	0.060353394012313522909440877128872671164572238922119140625	-2.0066449856722324	15.718307314296261	COMP;COL4A4;COL4A3;SPP1
		VEGF binds to VEGFR leading to receptor dimerization_Homo sapiens_R-HSA-195399	2.8	0.000720737638769960585645446560221216714126057922840118408203125	0.054295568787337024352357417456005350686609745025634765625	0.0010682016639347526217040940110791780170984566211700439453125	0.060353394012313522909440877128872671164572238922119140625	-1.497947987388122	10.838006263920702	FLT4;VEGFA
		VEGF ligand-receptor interactions_Homo sapiens_R-HSA-194313	2.8	0.000720737638769960585645446560221216714126057922840118408203125	0.054295568787337024352357417456005350686609745025634765625	0.0010682016639347526217040940110791780170984566211700439453125	0.060353394012313522909440877128872671164572238922119140625	-1.4890525647342847	10.773645787285853	FLT4;VEGFA
		Cell junction organization_Homo sapiens_R-HSA-446728	4.86	0.00101915099982316926900682840795298034208826720714569091796875	0.0575820314900090668430721052573062479496002197265625	0.0010112899112991124116189833870294023654423654079437255859375	0.060353394012313522909440877128872671164572238922119140625	-1.9151623077100817	13.193142050904127	PARD6B;LAMA3;CLDN18;CDH13
	Biological Process	canonical Wnt signaling pathway involved in positive regulation of endothelial cell migration (GO:0044328)	7.94	0.0000005544314295143582337920310464107753745111040188930928707122802734375	0.00131012146794242854107304108168818856938742101192474365234375	0.0000007774964950782338274248742075733797918246636982075870037078857421875	0.00183722421786986661075558036060328959138132631778717041015625	-2.846257614038937	41.00125941652229	ANXA3;WNT7B;FLT4;ATOH8;FZD8;WNT7A;VEGFA
		cell migration involved in sprouting angiogenesis (GO:0002042)	5.38	0.000001440555767419774468025123713432744665396967320702970027923583984375	0.001702016639206463573252836596338966046459972858428955078125	0.0000024781242576427068373379723753568981692296802066266536712646484375	0.0029279038104048581668548134615548406145535409450531005859375	-2.7593648541566083	37.11478611363846	FLT4;CDH13;EMP2;SEMA3E;VEGFA
		blood vessel endothelial cell proliferation involved in sprouting angiogenesis (GO:0002043)	4.27	0.000010628180583232716080737019492818973276371252723038196563720703125	0.007160013512333256342767828783735239994712173938751220703125	0.00001764283477604801134131472239996440976028679870069026947021484375	0.01042250464395036262110760816312904353253543376922607421875	-2.56938294770689	29.424577471264552	SEMA5A;FLT4;CDH13;SEMA3E
		positive regulation of endothelial cell chemotaxis (GO:2001028)	5.58	0.000012120209077161670017767913787309908002498559653759002685546875	0.007160013512333256342767828783735239994712173938751220703125	0.0000167231550039701718120277451617994302068836987018585205078125	0.01042250464395036262110760816312904353253543376922607421875	-2.4861121531291808	28.14437155341454	SEMA5A;ANXA3;FLT4;ATOH8;VEGFA
		positive regulation of endothelial cell migration (GO:0010595)	5.72	0.00003495755146904407930329161668936421847320161759853363037109375	0.0165209388242702308324805215988817508332431316375732421875	0.0000444861658712102070976912582267459583817981183528900146484375	0.021024161990733945815090777387013076804578304290771484375	-2.605605977444351	26.737102766692818	ANXA3;FLT4;ATOH8;EMP2;VEGFA
		dendritic spine morphogenesis (GO:0060997)	6.131	0.0000598498671078166697714049993006568683995283208787441253662109375	0.0234160099961226268738823108606084133498370647430419921875	0.000068942445981743741300652728032360982979298569262027740478515625	0.0271518333091434090065252604517809231765568256378173828125	-3.2243224069605905	31.35225140006507	GPM6A;CTNND2;WNT7A;FRY;AGER;SH3GL2
		activation of Janus kinase activity (GO:0042976)	5.83	0.0000693660897049760451216204870661385939456522464752197265625	0.0234160099961226268738823108606084133498370647430419921875	0.000084469642225873319235467107102266481888364069163799285888671875	0.0285145377971055234700425984328830963931977748870849609375	-2.922765485333594	27.988730896508006	PKDCC;FLT4;CYP1B1;EMP2;VEGFA
		positive regulation of focal adhesion assembly (GO:0051894)	4.45	0.000084033695759609824092739582823696764535270631313323974609375	0.02482145288499475188626064436903106980025768280029296875	0.00011086752881459100111664894949825566072831861674785614013671875	0.032747496323609813495547626871484681032598018646240234375	-2.7058092620336525	25.392106104106247	CDH13;EMP2;GPM6B;VEGFA
		extracellular matrix assembly (GO:0085029)	6.149	0.000122000578146569570105357815936741872064885683357715606689453125	0.0266555938733035839571794411995142581872642040252685546875	0.00013634711814199560408165934344282277379534207284450531005859375	0.035798693352170625481267762779680197127163410186767578125	-3.1413073905422717	28.30784372138064	COMP;COL4A4;COL4A3;LAMA3;SPP1;GPM6B
		collagen fibril organization (GO:0030199)	6.154	0.0001461638449276314306694846134604404142010025680065155029296875	0.0266555938733035839571794411995142581872642040252685546875	0.000162205072741123247463679302171613016980700194835662841796875	0.03597803315496965470554613375497865490615367889404296875	-3.2970447369815585	29.115484437357146	COMP;COL4A4;COL4A3;LAMA3;SPP1;CYP1B1
		sprouting angiogenesis (GO:0002040)	3.21	0.000164916574580191020900354903488960189861245453357696533203125	0.0266555938733035839571794411995142581872642040252685546875	0.00023878919496304448137451170719458559688064269721508026123046875	0.03597803315496965470554613375497865490615367889404296875	-2.6103701949156415	22.736509265520446	FLT4;CDH13;SEMA3E
		positive regulation of angiogenesis (GO:0045766)	5.1	0.00016786027938781849914474941787290163119905628263950347900390625	0.0266555938733035839571794411995142581872642040252685546875	0.00019473720704219927841831239145875542817520909011363983154296875	0.03597803315496965470554613375497865490615367889404296875	-2.9724290356803005	25.83747852461038	SEMA5A;ANXA3;CYP1B1;EMP2;VEGFA
		positive regulation of vascular endothelial cell proliferation (GO:1905564)	4.54	0.00017214366737220939719554824165470563457347452640533447265625	0.0266555938733035839571794411995142581872642040252685546875	0.00021447538236795188532936295988662322997697629034519195556640625	0.03597803315496965470554613375497865490615367889404296875	-2.7723032330339805	24.028054335577146	SEMA5A;FLT4;CDH13;VEGFA
		endothelial stalk cell fate specification (GO:0097103)	3.22	0.00019024258970036536067933774507565658495877869427204132080078125	0.0266555938733035839571794411995142581872642040252685546875	0.0002703615560611126781252744333272630683495663106441497802734375	0.03597803315496965470554613375497865490615367889404296875	-2.484205304098685	21.282709796004696	FLT4;CDH13;SEMA3E
		positive regulation of blood vessel endothelial cell proliferation involved in sprouting angiogenesis (GO:1903589)	4.57	0.00021248607379446685962387508794790846877731382846832275390625	0.0266555938733035839571794411995142581872642040252685546875	0.0002607908782218265890569253162567520121228881180286407470703125	0.03597803315496965470554613375497865490615367889404296875	-2.639014407191455	22.317179244276772	SEMA5A;FLT4;CDH13;VEGFA
		positive regulation of blood vessel endothelial cell migration (GO:0043536)	4.57	0.00021248607379446685962387508794790846877731382846832275390625	0.0266555938733035839571794411995142581872642040252685546875	0.0002607908782218265890569253162567520121228881180286407470703125	0.03597803315496965470554613375497865490615367889404296875	-2.4697175963357596	20.88549805941658	ANXA3;FLT4;ATOH8;VEGFA
		negative regulation of potassium ion transmembrane transport (GO:1901380)	3.23	0.000217961759840373261142010274937774738646112382411956787109375	0.0266555938733035839571794411995142581872642040252685546875	0.0003045114951753673834637659023627520582522265613079071044921875	0.03597803315496965470554613375497865490615367889404296875	-2.798493535589954	23.594633298525487	DPP6;CAV1;NEDD4L
		negative regulation of vascular endothelial cell proliferation (GO:1905563)	3.23	0.000217961759840373261142010274937774738646112382411956787109375	0.0266555938733035839571794411995142581872642040252685546875	0.0003045114951753673834637659023627520582522265613079071044921875	0.03597803315496965470554613375497865490615367889404296875	-2.5000135853813967	21.078091851289873	CAV2;CAV1;ATOH8
		endothelial tip cell fate specification (GO:0097102)	3.23	0.000217961759840373261142010274937774738646112382411956787109375	0.0266555938733035839571794411995142581872642040252685546875	0.0003045114951753673834637659023627520582522265613079071044921875	0.03597803315496965470554613375497865490615367889404296875	-2.4425674928879704	20.59375287763209	FLT4;CDH13;SEMA3E
		beta-catenin destruction complex disassembly (GO:1904886)	4.58	0.00022732798969693078679210618275874367100186645984649658203125	0.0266555938733035839571794411995142581872642040252685546875	0.000277710476275204302433474712330507827573455870151519775390625	0.03597803315496965470554613375497865490615367889404296875	-2.676675326997795	22.454941672268852	CAV1;WNT7B;FZD8;WNT7A
		blood vessel endothelial cell migration (GO:0043534)	3.24	0.0002481688807501814995025435361952759194537065923213958740234375	0.0266555938733035839571794411995142581872642040252685546875	0.000341326306505193382244411903769787386409007012844085693359375	0.03666154828508054464020204932239721529185771942138671875	-2.6663192339550674	22.134185349149387	CDH13;CYP1B1;EMP2
		central nervous system vasculogenesis (GO:0022009)	3.24	0.0002481688807501814995025435361952759194537065923213958740234375	0.0266555938733035839571794411995142581872642040252685546875	0.000341326306505193382244411903769787386409007012844085693359375	0.03666154828508054464020204932239721529185771942138671875	-2.6049232956630606	21.624513041147306	CAV1;WNT7B;VEGFA
		negative regulation of blood vessel endothelial cell proliferation involved in sprouting angiogenesis (GO:1903588)	3.26	0.0003164181310325012608415662374028443082352168858051300048828125	0.032508523636078277829764004991375259123742580413818359375	0.000423292373612200773132230313677837330033071339130401611328125	0.043488690384592625093329587571133743040263652801513671875	-2.497739816228918	20.12790147999734	CAV2;CAV1;ATOH8
		positive regulation of synaptic vesicle priming (GO:0010808)	3.27	0.000354641874857234014849216574560841763741336762905120849609375	0.034917447928651833277680083256200305186212062835693359375	0.00046861091309817449156172042279422385036014020442962646484375	0.04613864948545776112354133147164247930049896240234375	-2.8317460738452276	22.49652940161479	UNC13B;AJUBA;VEGFA
		regulation of hypoxia-induced intrinsic apoptotic signaling pathway (GO:1903297)	2.6	0.0003887181476361785382143965161816367981373332440853118896484375	0.03596457197831835761459018385721719823777675628662109375	0.000705461545843388067485169035109038304653950035572052001953125	0.05095663772098109334240945145211298950016498565673828125	-1.3175214134031288	10.346042475789076	DAPK2;AJUBA
		lung vasculature development (GO:0060426)	3.28	0.0003957168309082848890213812698135598111548461019992828369140625	0.03596457197831835761459018385721719823777675628662109375	0.000516928921486893241422910794113931842730380594730377197265625	0.048860121658941151057131691004542517475783824920654296875	-2.809481351434843	22.01175729561554	WNT7B;FLT4;VEGFA
		endothelial cell chemotaxis (GO:0035767)	4.72	0.000521670806026220822311512126390198318404145538806915283203125	0.0391159586388429014736090039150440134108066558837890625	0.00060537233913696771210599667512042287853546440601348876953125	0.05095663772098109334240945145211298950016498565673828125	-2.796511953565259	21.137362357061267	SEMA5A;CYP1B1;CDH13;VEGFA
		negative regulation of potassium ion export (GO:1902303)	2.7	0.000542375889884729269797836170852178838686086237430572509765625	0.0391159586388429014736090039150440134108066558837890625	0.000904030704149686912228511825873056295677088201045989990234375	0.05095663772098109334240945145211298950016498565673828125	-2.034922362329852	15.301703040375182	CAV1;NEDD4L
		lens fiber cell development (GO:0070307)	2.7	0.000542375889884729269797836170852178838686086237430572509765625	0.0391159586388429014736090039150440134108066558837890625	0.000904030704149686912228511825873056295677088201045989990234375	0.05095663772098109334240945145211298950016498565673828125	-1.9196794625375384	14.435128146522867	WNT7B;WNT7A
		lens fiber cell morphogenesis (GO:0070309)	2.7	0.000542375889884729269797836170852178838686086237430572509765625	0.0391159586388429014736090039150440134108066558837890625	0.000904030704149686912228511825873056295677088201045989990234375	0.05095663772098109334240945145211298950016498565673828125	-1.842804371458411	13.857061957526941	WNT7B;WNT7A
		positive regulation of positive chemotaxis to cAMP (GO:0061122)	2.7	0.000542375889884729269797836170852178838686086237430572509765625	0.0391159586388429014736090039150440134108066558837890625	0.000904030704149686912228511825873056295677088201045989990234375	0.05095663772098109334240945145211298950016498565673828125	-1.8270847003291164	13.738857084473493	CDH13;VEGFA
		caveolin-mediated endocytosis of virus by host cell (GO:0075513)	2.7	0.000542375889884729269797836170852178838686086237430572509765625	0.0391159586388429014736090039150440134108066558837890625	0.000904030704149686912228511825873056295677088201045989990234375	0.05095663772098109334240945145211298950016498565673828125	-1.5638565089141243	11.759499202595565	CAV2;CAV1
		positive regulation of endothelial cell chemotaxis by VEGF-activated vascular endothelial growth factor receptor signaling pathway (GO:0038033)	4.73	0.000549745897005907298814297856637267614132724702358245849609375	0.0391159586388429014736090039150440134108066558837890625	0.000636105828080974215928133919106812754762358963489532470703125	0.05095663772098109334240945145211298950016498565673828125	-2.859040415573491	21.46011286804639	SEMA5A;FLT4;BAIAP2;VEGFA
		extracellular matrix disassembly (GO:0022617)	6.198	0.00056281954876032948796582555672785019851289689540863037109375	0.0391159586388429014736090039150440134108066558837890625	0.00059700718646436552565492927868717742967419326305389404296875	0.05095663772098109334240945145211298950016498565673828125	-3.450241213470989	25.816607562046652	COMP;MMP1;COL4A4;COL4A3;LAMA3;SPP1
		regulation of sodium:potassium-exchanging ATPase activity (GO:1903406)	3.32	0.0005902443017198719284188701550419864361174404621124267578125	0.0396470625445582702806035513276583515107631683349609375	0.000741776276755688984514136574688336622784845530986785888671875	0.05095663772098109334240945145211298950016498565673828125	-2.7258420038013553	20.26656452465525	TNNC1;NEDD4L;FGF12
		canonical Wnt signaling pathway involved in positive regulation of apoptotic process (GO:0044337)	7.279	0.000604017880492635603380258135786107231979258358478546142578125	0.0396470625445582702806035513276583515107631683349609375	0.000620153517075260128470215459373093835893087089061737060546875	0.05095663772098109334240945145211298950016498565673828125	-4.270001795839098	31.648855162994778	UNC13B;ARHGEF26;WNT7B;CYP1B1;FZD8;WNT7A;ARHGEF2
		positive regulation blood vessel branching (GO:1905555)	4.78	0.0007064353734937572383556503297086237580515444278717041015625	0.04481850106351097096091251614780048839747905731201171875	0.0008065764095295494158499582937338345800526440143585205078125	0.05095663772098109334240945145211298950016498565673828125	-2.7133682766854683	19.686243427228472	SEMA5A;ANXA3;CYP1B1;VEGFA
		negative regulation of potassium ion import (GO:1903287)	2.8	0.000720737638769960585645446560221216714126057922840118408203125	0.04481850106351097096091251614780048839747905731201171875	0.001126312953722788216814887363170782919041812419891357421875	0.055113431689093238252663553566890186630189418792724609375	-2.3856200574273263	17.260522623896044	CAV1;NEDD4L
		positive regulation of sprouting angiogenesis (GO:1903672)	4.82	0.000852711388346197025726869167527866011369042098522186279296875	0.0456280503287661842737321649110526777803897857666015625	0.000964418885142790858165662282175389918847940862178802490234375	0.05095663772098109334240945145211298950016498565673828125	-2.7674947918037747	19.55813315385929	SEMA5A;ANXA3;CYP1B1;VEGFA
		biofilm matrix organization (GO:0098784)	5.143	0.0008696086884837895235322857701021348475478589534759521484375	0.0456280503287661842737321649110526777803897857666015625	0.00094151666714715185647899264864690849208272993564605712890625	0.05095663772098109334240945145211298950016498565673828125	-3.0314170140863133	21.36381206981591	COMP;COL4A4;COL4A3;LAMA3;SPP1
		extracellular matrix organization in marginal zone involved in cerebral cortex radial glia guided migration (GO:0021820)	5.143	0.0008696086884837895235322857701021348475478589534759521484375	0.0456280503287661842737321649110526777803897857666015625	0.00094151666714715185647899264864690849208272993564605712890625	0.05095663772098109334240945145211298950016498565673828125	-3.0288134913826124	21.345463828876806	COMP;COL4A4;COL4A3;LAMA3;SPP1
		extracellular matrix organization involved in endocardium development (GO:0061148)	5.143	0.0008696086884837895235322857701021348475478589534759521484375	0.0456280503287661842737321649110526777803897857666015625	0.00094151666714715185647899264864690849208272993564605712890625	0.05095663772098109334240945145211298950016498565673828125	-3.0280597611805793	21.340151939977073	COMP;COL4A4;COL4A3;LAMA3;SPP1
		cellulose microfibril organization (GO:0010215)	5.143	0.0008696086884837895235322857701021348475478589534759521484375	0.0456280503287661842737321649110526777803897857666015625	0.00094151666714715185647899264864690849208272993564605712890625	0.05095663772098109334240945145211298950016498565673828125	-3.025912947683268	21.325022342204026	COMP;COL4A4;COL4A3;LAMA3;SPP1
		extracellular matrix organization (GO:0030198)	5.143	0.0008696086884837895235322857701021348475478589534759521484375	0.0456280503287661842737321649110526777803897857666015625	0.00094151666714715185647899264864690849208272993564605712890625	0.05095663772098109334240945145211298950016498565673828125	-3.0235292551068746	21.308223346883473	COMP;COL4A4;COL4A3;LAMA3;SPP1
		fibronectin fibril organization (GO:1905590)	5.144	0.000897252074399764961744330182824569419608451426029205322265625	0.0456280503287661842737321649110526777803897857666015625	0.000970397248177803299455657093375293698045425117015838623046875	0.05095663772098109334240945145211298950016498565673828125	-3.0557496860816724	21.439670630119622	COMP;COL4A4;COL4A3;LAMA3;SPP1
		basement membrane organization (GO:0071711)	5.144	0.000897252074399764961744330182824569419608451426029205322265625	0.0456280503287661842737321649110526777803897857666015625	0.000970397248177803299455657093375293698045425117015838623046875	0.05095663772098109334240945145211298950016498565673828125	-3.04678123875211	21.37674644569274	COMP;COL4A4;COL4A3;LAMA3;SPP1
		positive regulation of protein oligomerization (GO:0032461)	3.37	0.00090754056938299222656585385493599460460245609283447265625	0.0456280503287661842737321649110526777803897857666015625	0.001099524401615423370437429895218883757479488849639892578125	0.055113431689093238252663553566890186630189418792724609375	-2.5321981362859503	17.737471333465336	MMP1;AJUBA;VEGFA
		gene expression involved in extracellular matrix organization (GO:1901148)	5.146	0.000954496827486242603415245167042257889988832175731658935546875	0.046989083403124819182661298100356361828744411468505859375	0.00103013178175230730483635799288322232314385473728179931640625	0.05291742174523265951346928659404511563479900360107421875	-3.016285787292682	20.976235393529244	COMP;COL4A4;COL4A3;LAMA3;SPP1
		positive regulation of endocytosis (GO:0045807)	3.38	0.00098166126829078866576627770967888864106498658657073974609375	0.047340113815737418223594801247600116766989231109619140625	0.0011820150068158163762788159800720677594654262065887451171875	0.055175601849546097865673033311395556665956974029541015625	-2.5924920954744057	17.95628531866007	CDH13;NEDD4L;RAB17
		positive regulation of endothelial cell proliferation (GO:0001938)	4.86	0.00101915099982316926900682840795298034208826720714569091796875	0.048165076251642978399924999166614725254476070404052734375	0.00114285152465745600165736295394935950753279030323028564453125	0.055113431689093238252663553566890186630189418792724609375	-2.8656820443891737	19.741068489154397	SEMA5A;FLT4;CDH13;VEGFA
		receptor internalization involved in canonical Wnt signaling pathway (GO:2000286)	4.87	0.001064081049064934114678493415340199135243892669677734375	0.049302421940008611667138893608353100717067718505859375	0.0011908403276880454024766464726781123317778110504150390625	0.055175601849546097865673033311395556665956974029541015625	-2.7347978250724694	18.721451548556196	CAV1;WNT7B;FZD8;WNT7A
		positive regulation of vascular wound healing (GO:0035470)	4.92	0.00130978253401764954851060895890668689389713108539581298828125	0.059519540920840503794853049157609348185360431671142578125	0.00145215635303643712632204465506902124616317451000213623046875	0.06598933581202116871455842783689149655401706695556640625	-2.7403878293177333	18.190404368681254	SEMA5A;ANXA3;CYP1B1;VEGFA
Module	Pathway/BP	Term	Overlap	P-value	Adjusted P-value	Old P-value	Old Adjusted P-value	Z-score	Combined Score	Genes
Brown	Pathway	Axon guidance_Homo sapiens_R-HSA-422475	10.515	0.0001532041677238219108680983282511078868992626667022705078125	0.0363093877505457907073349588245037011802196502685546875	0.000044376977834387445922929849029259230519528500735759735107421875	0.01051734374674982534780820486730590346269309520721435546875	-2.3652166485755823	20.77544594793796	DNM3;KL;SEMA6A;TRPC3;NRG3;KDR;NEO1;SPTAN1;EPHB4;SPTBN1
	Biological Process	axon guidance (GO:0007411)	7.182	0.0000241938152210768389898006003324582025015843100845813751220703125	0.002425704334926655734994138668980667716823518276214599609375	0.0000213334005988164216089698899114779351293691433966159820556640625	0.002299934248181271546906945246746545308269560337066650390625	-3.7259301783225878	39.6044526375311	NTNG1;SEMA6A;TUBB3;DOK6;SHANK3;SPTAN1;SPTBN1
		interneuron axon guidance (GO:0097376)	6.128	0.0000313837916294881045663374419252278357816976495087146759033203125	0.002425704334926655734994138668980667716823518276214599609375	0.00002986799148997311135794903436124769768866826780140399932861328125	0.002299934248181271546906945246746545308269560337066650390625	-3.168257701904367	32.85235792293964	SEMA6A;TUBB3;DOK6;SHANK3;SPTAN1;SPTBN1
		corticospinal neuron axon guidance through the basilar pons (GO:0021970)	6.128	0.0000313837916294881045663374419252278357816976495087146759033203125	0.002425704334926655734994138668980667716823518276214599609375	0.00002986799148997311135794903436124769768866826780140399932861328125	0.002299934248181271546906945246746545308269560337066650390625	-3.164865342273613	32.81718180304071	SEMA6A;TUBB3;DOK6;SHANK3;SPTAN1;SPTBN1
		photoreceptor cell axon guidance (GO:0072499)	6.128	0.0000313837916294881045663374419252278357816976495087146759033203125	0.002425704334926655734994138668980667716823518276214599609375	0.00002986799148997311135794903436124769768866826780140399932861328125	0.002299934248181271546906945246746545308269560337066650390625	-3.1625178047691707	32.792839672573514	SEMA6A;TUBB3;DOK6;SHANK3;SPTAN1;SPTBN1
		sympathetic neuron axon guidance (GO:0097492)	6.128	0.0000313837916294881045663374419252278357816976495087146759033203125	0.002425704334926655734994138668980667716823518276214599609375	0.00002986799148997311135794903436124769768866826780140399932861328125	0.002299934248181271546906945246746545308269560337066650390625	-3.15963711502548	32.76296916978336	SEMA6A;TUBB3;DOK6;SHANK3;SPTAN1;SPTBN1
		corticospinal neuron axon guidance through the internal capsule (GO:0021968)	6.128	0.0000313837916294881045663374419252278357816976495087146759033203125	0.002425704334926655734994138668980667716823518276214599609375	0.00002986799148997311135794903436124769768866826780140399932861328125	0.002299934248181271546906945246746545308269560337066650390625	-3.157100517955147	32.736666639275576	SEMA6A;TUBB3;DOK6;SHANK3;SPTAN1;SPTBN1
		corticospinal neuron axon guidance through spinal cord (GO:0021972)	6.128	0.0000313837916294881045663374419252278357816976495087146759033203125	0.002425704334926655734994138668980667716823518276214599609375	0.00002986799148997311135794903436124769768866826780140399932861328125	0.002299934248181271546906945246746545308269560337066650390625	-3.156184321644827	32.72716639909744	SEMA6A;TUBB3;DOK6;SHANK3;SPTAN1;SPTBN1
		semaphorin-plexin signaling pathway involved in axon guidance (GO:1902287)	6.128	0.0000313837916294881045663374419252278357816976495087146759033203125	0.002425704334926655734994138668980667716823518276214599609375	0.00002986799148997311135794903436124769768866826780140399932861328125	0.002299934248181271546906945246746545308269560337066650390625	-3.1522543415389777	32.68641557475958	SEMA6A;TUBB3;DOK6;SHANK3;SPTAN1;SPTBN1
		corticospinal neuron axon guidance through the cerebral peduncle (GO:0021969)	6.128	0.0000313837916294881045663374419252278357816976495087146759033203125	0.002425704334926655734994138668980667716823518276214599609375	0.00002986799148997311135794903436124769768866826780140399932861328125	0.002299934248181271546906945246746545308269560337066650390625	-3.151307925481705	32.67660197940752	SEMA6A;TUBB3;DOK6;SHANK3;SPTAN1;SPTBN1
		dorsal/ventral axon guidance (GO:0033563)	6.128	0.0000313837916294881045663374419252278357816976495087146759033203125	0.002425704334926655734994138668980667716823518276214599609375	0.00002986799148997311135794903436124769768866826780140399932861328125	0.002299934248181271546906945246746545308269560337066650390625	-3.149469472464974	32.657538657477026	SEMA6A;TUBB3;DOK6;SHANK3;SPTAN1;SPTBN1
		axon choice point recognition (GO:0016198)	6.128	0.0000313837916294881045663374419252278357816976495087146759033203125	0.002425704334926655734994138668980667716823518276214599609375	0.00002986799148997311135794903436124769768866826780140399932861328125	0.002299934248181271546906945246746545308269560337066650390625	-3.146599857697642	32.62778299354203	SEMA6A;TUBB3;DOK6;SHANK3;SPTAN1;SPTBN1
		sensory neuron axon guidance (GO:0097374)	6.128	0.0000313837916294881045663374419252278357816976495087146759033203125	0.002425704334926655734994138668980667716823518276214599609375	0.00002986799148997311135794903436124769768866826780140399932861328125	0.002299934248181271546906945246746545308269560337066650390625	-3.1449768673416525	32.610953851124606	SEMA6A;TUBB3;DOK6;SHANK3;SPTAN1;SPTBN1
		serotonergic neuron axon guidance (GO:0036515)	6.128	0.0000313837916294881045663374419252278357816976495087146759033203125	0.002425704334926655734994138668980667716823518276214599609375	0.00002986799148997311135794903436124769768866826780140399932861328125	0.002299934248181271546906945246746545308269560337066650390625	-3.14161455067543	32.57608925330398	SEMA6A;TUBB3;DOK6;SHANK3;SPTAN1;SPTBN1
		anterior/posterior axon guidance (GO:0033564)	6.128	0.0000313837916294881045663374419252278357816976495087146759033203125	0.002425704334926655734994138668980667716823518276214599609375	0.00002986799148997311135794903436124769768866826780140399932861328125	0.002299934248181271546906945246746545308269560337066650390625	-3.14126876406418	32.572503716208644	SEMA6A;TUBB3;DOK6;SHANK3;SPTAN1;SPTBN1
		olfactory bulb axon guidance (GO:0071678)	6.128	0.0000313837916294881045663374419252278357816976495087146759033203125	0.002425704334926655734994138668980667716823518276214599609375	0.00002986799148997311135794903436124769768866826780140399932861328125	0.002299934248181271546906945246746545308269560337066650390625	-3.134649548138452	32.50386761674283	SEMA6A;TUBB3;DOK6;SHANK3;SPTAN1;SPTBN1
		dopaminergic neuron axon guidance (GO:0036514)	6.128	0.0000313837916294881045663374419252278357816976495087146759033203125	0.002425704334926655734994138668980667716823518276214599609375	0.00002986799148997311135794903436124769768866826780140399932861328125	0.002299934248181271546906945246746545308269560337066650390625	-3.1342069059351845	32.499277762803615	SEMA6A;TUBB3;DOK6;SHANK3;SPTAN1;SPTBN1
		corticospinal neuron axon guidance through the cerebral cortex (GO:0021967)	6.128	0.0000313837916294881045663374419252278357816976495087146759033203125	0.002425704334926655734994138668980667716823518276214599609375	0.00002986799148997311135794903436124769768866826780140399932861328125	0.002299934248181271546906945246746545308269560337066650390625	-3.1328422349759593	32.485127190780204	SEMA6A;TUBB3;DOK6;SHANK3;SPTAN1;SPTBN1
		corticospinal neuron axon guidance through the medullary pyramid (GO:0021971)	6.128	0.0000313837916294881045663374419252278357816976495087146759033203125	0.002425704334926655734994138668980667716823518276214599609375	0.00002986799148997311135794903436124769768866826780140399932861328125	0.002299934248181271546906945246746545308269560337066650390625	-3.1318090808030585	32.474414188912554	SEMA6A;TUBB3;DOK6;SHANK3;SPTAN1;SPTBN1
		corticospinal neuron axon guidance (GO:0021966)	6.129	0.0000327911345631219891365304430763671916793100535869598388671875	0.002425704334926655734994138668980667716823518276214599609375	0.000031148585866264553371866863340500231061014346778392791748046875	0.002299934248181271546906945246746545308269560337066650390625	-3.2058537238886924	33.101569335626984	SEMA6A;TUBB3;DOK6;SHANK3;SPTAN1;SPTBN1
		VEGF-activated neuropilin signaling pathway involved in axon guidance (GO:1902378)	6.129	0.0000327911345631219891365304430763671916793100535869598388671875	0.002425704334926655734994138668980667716823518276214599609375	0.000031148585866264553371866863340500231061014346778392791748046875	0.002299934248181271546906945246746545308269560337066650390625	-3.183530654263035	32.87107577583305	SEMA6A;TUBB3;DOK6;SHANK3;SPTAN1;SPTBN1
		commissural neuron axon guidance (GO:0071679)	6.13	0.0000342487413771105488687236662048718471851316280663013458251953125	0.002425704334926655734994138668980667716823518276214599609375	0.00003247298201852010066277565147885297847096808254718780517578125	0.002299934248181271546906945246746545308269560337066650390625	-3.1882501575861686	32.78114413110347	SEMA6A;TUBB3;DOK6;SHANK3;SPTAN1;SPTBN1
		retinal ganglion cell axon guidance (GO:0031290)	6.13	0.0000342487413771105488687236662048718471851316280663013458251953125	0.002425704334926655734994138668980667716823518276214599609375	0.00003247298201852010066277565147885297847096808254718780517578125	0.002299934248181271546906945246746545308269560337066650390625	-3.1867978828354335	32.76621204435722	SEMA6A;TUBB3;DOK6;SHANK3;SPTAN1;SPTBN1
		Roundabout signaling pathway involved in axon guidance (GO:2001266)	6.13	0.0000342487413771105488687236662048718471851316280663013458251953125	0.002425704334926655734994138668980667716823518276214599609375	0.00003247298201852010066277565147885297847096808254718780517578125	0.002299934248181271546906945246746545308269560337066650390625	-3.176332511159613	32.658608550172694	SEMA6A;TUBB3;DOK6;SHANK3;SPTAN1;SPTBN1
		motor neuron axon guidance (GO:0008045)	6.133	0.0000389365222443351807171847689392762958959792740643024444580078125	0.00264281644733425045978858491935170604847371578216552734375	0.0000367201753350017943977601220240103430114686489105224609375	0.0024911359951699783323031400783520439290441572666168212890625	-3.129076549919145	31.77132241903004	SEMA6A;TUBB3;DOK6;SHANK3;SPTAN1;SPTBN1
		chemorepulsion of axon (GO:0061643)	6.134	0.0000406086717283786038435768050991470090593793429434299468994140625	0.0026460610498211501427634484429063377319835126399993896484375	0.0000382310619271021863018085451546568265257519669830799102783203125	0.0024911359951699783323031400783520439290441572666168212890625	-3.2278316045822044	32.63831263409918	SEMA6A;TUBB3;DOK6;SHANK3;SPTAN1;SPTBN1
		axon extension involved in axon guidance (GO:0048846)	6.139	0.0000498552700242277662019685369187982360017485916614532470703125	0.0031236244180564243060060913848019481520168483257293701171875	0.00004655276455437659340920453221457364634261466562747955322265625	0.0029167097484261331023780439153370025451295077800750732421875	-3.2279112643801913	31.976936086874762	SEMA6A;TUBB3;DOK6;SHANK3;SPTAN1;SPTBN1
		chemoattraction of axon (GO:0061642)	6.142	0.000056165681025645235028599666637916243416839279234409332275390625	0.0033886627552139289044907943804219030425883829593658447265625	0.0000522044522000104658566478621484208133551874198019504547119140625	0.0031496686160672978695151957850839607999660074710845947265625	-3.220384906903463	31.51856612113972	SEMA6A;TUBB3;DOK6;SHANK3;SPTAN1;SPTBN1
		vasculogenesis involved in coronary vascular morphogenesis (GO:0060979)	3.25	0.00021453665630933457732394675776532722011324949562549591064453125	0.01248143618313950035936255034130226704291999340057373046875	0.0002634838273584780179818742862352110023493878543376922607421875	0.01532911267024859684748872012960418942384421825408935546875	-2.5124446788872064	21.22269543096155	TGFBR3;KDR;RASIP1
		planar cell polarity pathway involved in axon guidance (GO:1904938)	6.213	0.000508077761939119119417862524556994685553945600986480712890625	0.0285399542827181017246029881562208174727857112884521484375	0.000442726719368453859766721070201356269535608589649200439453125	0.0248690284776279767198214898371588787995278835296630859375	-3.877029985687273	29.406791873557726	SEMA6A;TUBB3;DOK6;SPTAN1;SHANK3;SPTBN1
		ventricular cardiac muscle tissue morphogenesis (GO:0055010)	3.35	0.000590079850338432018892753649907945145969279110431671142578125	0.03204133587337686106533141128238639794290065765380859375	0.00065710400126331902810605800624443872948177158832550048828125	0.03568074726859822576319203335515339858829975128173828125	-2.444056704051075	18.172179184934603	TGFBR3;TCAP;SMAD7
		embryonic heart tube morphogenesis (GO:0003143)	3.38	0.000752855429301868442175382778458470056648366153240203857421875	0.039561338526862700748498724578894325532019138336181640625	0.000822404346995346947728211528527708651381544768810272216796875	0.043216021975981296077140569877883535809814929962158203125	-2.514984376153172	18.08685555297406	TGFBR3;NDRG4;EPHB4
		cardiac muscle tissue morphogenesis (GO:0055008)	3.39	0.000812828461128003976719769152481376295327208936214447021484375	0.04137804884929745241617382589538465254008769989013671875	0.000882837460980313089471682719278078366187401115894317626953125	0.04494194449802905999558078065092558972537517547607421875	-2.5546779602302228	18.176509329720393	TGFBR3;TCAP;EPHB4
		mammary gland development (GO:0030879)	2.1	0.00095967883462055674458068832421986371628008782863616943359375	0.04597990651755549940116196694361860863864421844482421875	0.0012817324455019203470473865280609970795921981334686279296875	0.0614100633447831889544232808475499041378498077392578125	-2.7817871820818536	19.33039398814857	NOTCH4;TBX3
		thelarche (GO:0042695)	2.1	0.00095967883462055674458068832421986371628008782863616943359375	0.04597990651755549940116196694361860863864421844482421875	0.0012817324455019203470473865280609970795921981334686279296875	0.0614100633447831889544232808475499041378498077392578125	-2.677867145281941	18.60826281019777	NOTCH4;TBX3
Module	Pathway/BP	Term	Overlap	P-value	Adjusted P-value	Old P-value	Old Adjusted P-value	Z-score	Combined Score	Genes
Green	Pathway	Primary immunodeficiency_Homo sapiens_hsa05340	2.37	0.00224493270657235947929120101207445259205996990203857421875	0.033673990598585390454644539204309694468975067138671875	0.0022551440701021464689535189762636946397833526134490966796875	0.033827161051532196600621915649753645993769168853759765625	-1.7609915613430116	10.740427941837936	CD79A;IGLL1
		CTCF: First Multivalent Nuclear Factor_Homo sapiens_h_ctcfPathway	1.23	0.04282176988708004394812434156847302801907062530517578125	0.05729354208506387546862015369697473943233489990234375	0.017790956263874453668893949043194879777729511260986328125	0.0237212750185115499312882292315407539717853069305419921875	-1.4516906802285758	4.57385440290023	CD79A
		BCR Signaling Pathway_Homo sapiens_h_bcrPathway	1.31	0.05729354208506387546862015369697473943233489990234375	0.05729354208506387546862015369697473943233489990234375	0.0237212750185115499312882292315407539717853069305419921875	0.0237212750185115499312882292315407539717853069305419921875	-1.8978922590981628	5.42715076676291	CD79A
