# Supplementary material for: Identification of biomarkers in common chronic lung diseases by co-expression networks and drug-target interactions analysis
Source: Mol Med. 2020 Jan 17;26:9. doi: 10.1186/s10020-019-0135-9 (PMC6969427; doi:10.1186/s10020-019-0135-9)
Supplement: Supplementary file 9 — Additional file 9. Significant GO biological processes of overlapping DEGs among three diseases. [file 10020_2019_135_MOESM9_ESM.xlsx]

## Sheet: Overlapping DEGs Enrichment
DEGs	Pathway/BP	Term	Overlap	P-value	Adjusted P-value	Old P-value	Old Adjusted P-value	Z-score	Combined Score	Genes
Overlapping DEGs	Biological Process	cilium movement (GO:0003341)	9/50	5.58121e-08	7.18301e-05	3.59368e-08	4.62506e-05	-1.82926	30.5509	SPAG17;DNAH11;RSPH4A;DNAH7;DNAH5;ARMC4;TEKT1;TEKT3;WDR66
		plasma membrane bounded cell projection assembly (GO:0120031)	14/242	2.16684e-05	0.0139436	3.04501e-06	0.00195946	-1.78626	19.1838	DYNC2H1;INTU;DNAH5;DNAH6;RFX2;EMP2;UBXN10;SPATA13;TEKT1;ARHGEF4;CDH13;TEKT3;CCDC65;CC2D2A
		cilium assembly (GO:0060271)	15/289	3.91971e-05	0.0168156	4.73911e-06	0.00203308	-1.45896	14.8039	DYNC2H1;HSP90AA1;RSPH4A;INTU;CETN2;DNAH5;DNAH6;RFX2;RSPH1;UBXN10;NPHP1;TEKT1;TEKT3;CCDC65;CC2D2A
		positive regulation of positive chemotaxis (GO:0050927)	2018-04-17	0.000106536	0.034278	0.000108385	0.0278983	-2.36149	21.6006	CXCL12;NTRK3;KDR;CDH13
		flagellated sperm motility (GO:0030317)	5/36	0.000201104	0.0431368	0.000133246	0.0285813	-2.16921	18.4636	DNAH11;DNAH5;TEKT1;SORD;TEKT3
		cilium organization (GO:0044782)	11/193	0.000187351	0.0431368	4.0893e-05	0.0131573	-1.39387	11.9629	DYNC2H1;INTU;UBXN10;DNAH5;DNAH6;TEKT1;RFX2;TEKT3;CCDC65;MNS1;CC2D2A
		regulation of positive chemotaxis (GO:0050926)	2018-03-09	0.000272927	0.0439072	0.000360727	0.0513027	-3.60819	29.6099	NTRK3;KDR;CDH13
		regulation of cilium movement (GO:0003352)	2018-03-09	0.000272927	0.0439072	0.000360727	0.0513027	-1.94939	15.9973	DNAH11;ARMC4;CCDC65
