# Supplementary material for: Identification of biomarkers in common chronic lung diseases by co-expression networks and drug-target interactions analysis
Source: Mol Med. 2020 Jan 17;26:9. doi: 10.1186/s10020-019-0135-9 (PMC6969427; doi:10.1186/s10020-019-0135-9)
Supplement: Supplementary file 10 — Additional file 10:. The list of candidate disease-specific drug-target interactions. [file 10020_2019_135_MOESM10_ESM.xlsx]

## Sheet: Asthma Drug-Target
Drug	Target	Type
CYPROTERONE ACETATE	ADRA1D
CABERGOLINE	ADRA1D	binder
TAMSULOSIN	ADRA1D
TERAZOSIN	ADRA1D	antagonist
YOHIMBINE	ADRA2B	antagonist
CABERGOLINE	ADRA2B	antagonist
YOHIMBINE	ADRA2C	antagonist
CABERGOLINE	ADRA2C	antagonist
DAUNORUBICIN	ANXA5
TRAMETINIB	ATM
IBRUTINIB	ATM
PACLITAXEL	ATM
OLAPARIB	ATM
IRINOTECAN	ATM
RUCAPARIB	ATM
EVEROLIMUS	ATM
VANDETANIB	ATM
NIRAPARIB	ATM
TEMOZOLOMIDE	ATM
VALPROIC ACID	ATM
BENDAMUSTINE	ATM
TEMOZOLOMIDE	ATRX
PROCARBAZINE	ATRX
VINCRISTINE	ATRX
IRINOTECAN	ATRX
GEMCITABINE	ATRX
LOMUSTINE	ATRX
TOPOTECAN	ATRX
DOXORUBICIN	ATRX
VORINOSTAT	BAP1
PANOBINOSTAT	BAP1
SUNITINIB	BAP1
EVEROLIMUS	BAP1
VALPROIC ACID	BAP1
EPIRUBICIN	BCL2
VALPROIC ACID	BCL2
ISOSORBIDE	BCL2	inhibitor
STREPTOZOTOCIN	BCL2
FLOXURIDINE	BCL2
CARBOPLATIN	BCL2
AMINOLEVULINIC ACID	BCL2
MITOXANTRONE	BCL2
VENETOCLAX	BCL2	antagonist|inhibitor
BORTEZOMIB	BCL2	inhibitor
PACLITAXEL	BCL2	inhibitor
OXALIPLATIN	BCL2
TRETINOIN	BCL2
ETOPOSIDE	BCL2
DOXORUBICIN	BCL2
RALTITREXED	BCL2
DOCETAXEL	BCL2
TENIPOSIDE	BCL2
VENETOCLAX	BCL2L1	antagonist
ISOSORBIDE	BCL2L1	inhibitor
VERAPAMIL	CACNA1I	blocker|inhibitor
FLUOROURACIL	CBLB
PALBOCICLIB	CCND3
Ribociclib	CCND3
OLAPARIB	CDK12
EPIRUBICIN	CHD1	antagonist
CARBOPLATIN	CLCN6
BUSULFAN	CLCN6
VINCRISTINE	CLCN6
CYCLOPHOSPHAMIDE	CLCN6
DACTINOMYCIN	CLCN6
METHYLPHENIDATE	CREBBP
MITOTANE	CYP11A1	inhibitor
AMINOGLUTETHIMIDE	CYP11A1	inhibitor
DOCETAXEL	CYP2A6
LETROZOLE	CYP2A6
VALPROIC ACID	CYP2A6
MYCOPHENOLIC ACID	DALRD3
GEMCITABINE	DCP1B
REGORAFENIB	DDR2	inhibitor
SORAFENIB	DDR2	inhibitor
DASATINIB	DDR2	inhibitor
ERLOTINIB	DDR2
IMATINIB	DDR2	inhibitor
NILOTINIB	DDR2	inhibitor
TRAMETINIB	DDX43
RALTITREXED	DPYD
FLUOROURACIL	DPYD
CYCLOPHOSPHAMIDE	DPYD
CAPECITABINE	DPYD
CETUXIMAB	DPYD
TEGAFUR	DPYD
BEVACIZUMAB	DPYD
LEUCOVORIN	DPYD
OXALIPLATIN	DPYD
MITOMYCIN	DPYD
CARBOPLATIN	ENOSF1
GEMCITABINE	ENOSF1
FLUOROURACIL	ENOSF1
EVEROLIMUS	ESR1
PALBOCICLIB	ESR1
MEGESTROL ACETATE	ESR1
MEDROXYPROGESTERONE ACETATE	ESR1	agonist
TRASTUZUMAB	ESR1
TRILOSTANE	ESR1	allosteric modulator
FULVESTRANT	ESR1	antagonist
LETROZOLE	ESR1
TAMOXIFEN	ESR1	antagonist|agonist
LEFLUNOMIDE	ESR1
GONADORELIN	ESR1
Ribociclib	ESR1
MITOTANE	ESR1	binder
PERTUZUMAB	ESR1
TIBOLONE	ESR1	agonist
TOREMIFENE	ESR1	modulator
LAPATINIB	ESR1
EXEMESTANE	ESR1
ANASTROZOLE	ESR1
CHLOROTRIANISENE	ESR1	binder|agonist
CARBOPLATIN	ETS2
PACLITAXEL	ETS2
MITOMYCIN	FANCC
CHLORAMBUCIL	FANCC
GEMCITABINE	FANCC
MELPHALAN	FANCC
IMATINIB	FIP1L1
DEXAMETHASONE	FOLR1
FLUOROURACIL	FPGS
RALTITREXED	FPGS	antagonist
TRETINOIN	FUS
COLCHICINE	GFAP
ASPIRIN	GFAP
PROCARBAZINE	GFAP
FLUOROURACIL	GNAS
TACROLIMUS	GPT
VERAPAMIL	GRK5
TRETINOIN	HAS3
TRETINOIN	HES1
DIPHENHYDRAMINE HYDROCHLORIDE	HRH1	antagonist
TRILOSTANE	HSD3B1	inhibitor
TRETINOIN	HSPA8
DEXAMETHASONE	HSPA8
YOHIMBINE	HTR1E	antagonist
YOHIMBINE	HTR1F	antagonist
VALPROIC ACID	HTT	inhibitor
DEXAMETHASONE	HYAL2
COLCHICINE	IL18
TACROLIMUS	IL18
MYCOPHENOLIC ACID	IL18
TRETINOIN	IL1R1
ANAKINRA	IL1R1	inhibitor|antagonist
ANAKINRA	IL1R2
THIOGUANINE	IMPDH2	inhibitor
MYCOPHENOLIC ACID	IMPDH2	inhibitor
ASPIRIN	ITGA2B
METHOTREXATE	KCNA1
YOHIMBINE	KCNJ1
BLEOMYCIN (CHEMBL3039590)	LIG1
CYCLOPHOSPHAMIDE	LPAR3	antagonist|agonist
IBRUTINIB	LYN	inhibitor
DASATINIB	LYN	inhibitor
NINTEDANIB	LYN	Inhibitor|inhibitor
BOSUTINIB	LYN	inhibitor
PONATINIB	LYN	inhibitor
ARSENIC TRIOXIDE	MAPK1	inducer
ERLOTINIB	MAPK1
PIRFENIDONE	MAPK13
ASPIRIN	ME3
BICALUTAMIDE	KMT2D
PEMBROLIZUMAB	MSH3
NIVOLUMAB	MSH3
IPILIMUMAB	MSH3
ATEZOLIZUMAB	MSH3
DOXORUBICIN	MYOD1
BEVACIZUMAB	MYOD1
TAMOXIFEN	MYOD1
TRETINOIN	MYOD1
GOSERELIN	MYOD1
TAMOXIFEN	NCOA1
METFORMIN HYDROCHLORIDE	NDUFA11	inhibitor
METFORMIN HYDROCHLORIDE	NDUFAF2	inhibitor
NILOTINIB	NF1
VINBLASTINE	NF1
TRAMETINIB	NF1
VEMURAFENIB	NF1
BEVACIZUMAB	NF1
PAZOPANIB	NF1
SORAFENIB	NF1
TAMOXIFEN	NF1
EVEROLIMUS	NF1
DASATINIB	NF1
IMATINIB	NF1
DABRAFENIB	NF1
ERLOTINIB	NF1
COBIMETINIB	NF1
SIROLIMUS	NF1
DEXAMETHASONE	NPPC
PREDNISONE	NR3C1	agonist
MEGESTROL ACETATE	NR3C1	agonist
PREDNISOLONE	NR3C1	agonist
METHOTREXATE	NR3C1
DEXAMETHASONE	NR3C1	agonist
CYCLOPHOSPHAMIDE	NTRK1
CRIZOTINIB	NTRK1
DEXAMETHASONE	NTRK1
CYTARABINE	NTRK1
REGORAFENIB	NTRK1	inhibitor
METHOTREXATE	NTRK1
STREPTOZOTOCIN	NTRK1
IMATINIB	NTRK1
TAMOXIFEN	NTRK1
DOXORUBICIN	NTRK2
ETOPOSIDE	PAPOLA
OLAPARIB	PARP3	inhibitor|Inhibitor
RUCAPARIB	PARP3	inhibitor|antagonist
PACLITAXEL	PDCD4
TRETINOIN	PML
ARSENIC TRIOXIDE	PML
CLADRIBINE	PNP	inducer
CLADRIBINE	POLE4	inhibitor
SULINDAC	PPARD	negative modulator
THALIDOMIDE	PPARD
TRETINOIN	PPARD	agonist
DOCETAXEL	PPARD
CARFILZOMIB	PSMB2	inhibitor
BORTEZOMIB	PSMB2	inhibitor
CARFILZOMIB	PSMC1	inhibitor
BORTEZOMIB	PSMC1	inhibitor
BORTEZOMIB	PSMC3IP	inhibitor
CARFILZOMIB	PSMC3IP	inhibitor
IXAZOMIB	PSMC5	inhibitor
BORTEZOMIB	PSMC5	inhibitor
CARFILZOMIB	PSMC5	inhibitor
CARFILZOMIB	PSMC6	inhibitor
BORTEZOMIB	PSMC6	inhibitor
BORTEZOMIB	PSMD13	inhibitor
CARFILZOMIB	PSMD13	inhibitor
CARFILZOMIB	PSMD8	inhibitor
BORTEZOMIB	PSMD8	inhibitor
ILOPROST	PTGIR	agonist
TRETINOIN	RARB	agonist
ALITRETINOIN	RARB	agonist
TRETINOIN	RARG	agonist
ALITRETINOIN	RARG	agonist
OMACETAXINE MEPESUCCINATE	RPL3	antagonist
DEXAMETHASONE	RPS19
RETINOL	RPS19
AMILORIDE	SCNN1G
FLUOROURACIL	SLC22A7
MERCAPTOPURINE	SLC29A2
METHYLPHENIDATE	SLC6A2	inhibitor
PHENMETRAZINE	SLC6A2	inhibitor
VALPROIC ACID	SMN1
TRETINOIN	SMARCA4
VINORELBINE BASE	SMARCA4
DOXORUBICIN	SP3
VINCRISTINE	SRI
COLCHICINE	SRI
LANREOTIDE	SSTR5	agonist
OCTREOTIDE	SSTR5	agonist
PASIREOTIDE	SSTR5	agonist
DOCETAXEL	STK11
METFORMIN	STK11
EVEROLIMUS	STK11
TRAMETINIB	STK11
SIROLIMUS	STK11
BOSUTINIB	STK4	inhibitor
DOXORUBICIN	TAF1
ILOPROST	TBXA2R	agonist
VINBLASTINE	TBXA2R
CLADRIBINE	TGFB1
ETOPOSIDE	TGFB1
TOREMIFENE	TGFB1
TRETINOIN	TGFB1
DOXORUBICIN	TGFB1
STREPTOZOTOCIN	TGFB1
VERAPAMIL	TGFB1
TAMOXIFEN	TGFB1
PIRFENIDONE	TGFB1
GALLIUM NITRATE	TGFB1
INTERFERON ALFA-2B	TGFB1
FINASTERIDE	TGM2
DECITABINE	TGM2
BEVACIZUMAB	TGM2
SIROLIMUS	TGM2
DOXORUBICIN	TGM2
TAMOXIFEN	TGM2
GEMCITABINE	TGM2
RETINOL	TGM2
STREPTOZOTOCIN	THRSP
DEXAMETHASONE	THRSP
POMALIDOMIDE	TNF	inhibitor
THALIDOMIDE	TNF	inhibitor
LENALIDOMIDE	TNF	inhibitor
HYDROXYCHLOROQUINE	TNF
NORDIHYDROGUAIARETIC ACID	TNF
PROCARBAZINE	TNF
PIRFENIDONE	TNF	inhibitor
CYCLOPHOSPHAMIDE	TNFRSF1A
TRETINOIN	TPO
MEBENDAZOLE	TUBA1A	inhibitor
PACLITAXEL	TUBA1A	inhibitor
ALBENDAZOLE	TUBA1A	inhibitor
COLCHICINE	TUBA1A	inhibitor
TRASTUZUMAB EMTANSINE	TUBA1A	inhibitor
VINBLASTINE	TUBA1A	adduct
BRENTUXIMAB VEDOTIN	TUBA1A	inhibitor
IXABEPILONE	TUBA1A	inhibitor
CABAZITAXEL	TUBA1A	inhibitor
CABAZITAXEL	TUBA1C	inhibitor
TRASTUZUMAB EMTANSINE	TUBA1C	inhibitor
COLCHICINE	TUBA1C	inhibitor
PACLITAXEL	TUBA1C	inhibitor
IXABEPILONE	TUBA1C	inhibitor
BRENTUXIMAB VEDOTIN	TUBA1C	inhibitor
BRENTUXIMAB VEDOTIN	TUBA4A	inhibitor
PODOFILOX	TUBA4A	inhibitor
VINCRISTINE	TUBA4A	inhibitor
IXABEPILONE	TUBA4A	inhibitor
CABAZITAXEL	TUBA4A	inhibitor|binder
PACLITAXEL	TUBA4A	inhibitor
COLCHICINE	TUBA4A	inhibitor
TRASTUZUMAB EMTANSINE	TUBA4A	inhibitor
VINBLASTINE	TUBE1	adduct
MYCOPHENOLIC ACID	TYMP
FLUOROURACIL	TYMP
REGORAFENIB	VHL
SORAFENIB	VHL
BEVACIZUMAB	VHL
OLAPARIB	VHL
TEMSIROLIMUS	VHL
RUXOLITINIB	VHL
TRAMETINIB	VHL
EVEROLIMUS	VHL
IBUPROFEN	VHL
SUNITINIB	VHL
AXITINIB	VHL
FLUOROURACIL	WRAP53
CYCLOPHOSPHAMIDE	WRAP53
VALPROIC ACID	XBP1

## Sheet: COPD Drug-Target
Drug	Target	Type
PACLITAXEL	ABCC10
FLUOROURACIL	ABCC5
DOCETAXEL	ABCC6
THALIDOMIDE	ABCC6
FLUTAMIDE	AHR	agonist
LEFLUNOMIDE	AHR	agonist
METHOTREXATE	ALOX5
NORDIHYDROGUAIARETIC ACID	ALOX5	inhibitor
SULINDAC	APC
IBUPROFEN	APC
LEUCOVORIN	APC
DASATINIB	APC
NICLOSAMIDE	APC
DECITABINE	APC
REGORAFENIB	APC
SIROLIMUS	APC
PYRVINIUM	APC
ERLOTINIB	APC
FLUOROURACIL	APC
VINORELBINE BASE	APC
VANDETANIB	APC
TRASTUZUMAB	APC
TRETINOIN	APOE
PREDNISONE	APOE
HYDROXYCHLOROQUINE	APP
DAUNORUBICIN	APP
FLUTAMIDE	AQP9
METHYLTESTOSTERONE	AR	agonist
NILUTAMIDE	AR	antagonist
FLUTAMIDE	AR	antagonist
ENZALUTAMIDE	AR	antagonist|inhibitor
ABIRATERONE	AR
BICALUTAMIDE	AR	antagonist
CYPROTERONE ACETATE	AR	antagonist
DACARBAZINE	ASGR1	activator
AMILORIDE	ASGR1	channel blocker
THALIDOMIDE	ATP7A
CARBOPLATIN	ATP7A
DOCETAXEL	ATP7A
OXALIPLATIN	ATP7A
OXALIPLATIN	ATP7B
CARBOPLATIN	ATP7B
MERCAPTOPURINE	AVPR2	antagonist
TRETINOIN	BCOR
BLINATUMOMAB	BCR
PONATINIB	BCR	inhibitor
BOSUTINIB	BCR	inhibitor
BUSULFAN	BCR
IMATINIB	BCR	inhibitor
DASATINIB	BCR	inhibitor
NILOTINIB	BCR
HYDROXYUREA	BLM
IBRUTINIB	BTK	inhibitor
IBRITUMOMAB TIUXETAN	C1QA
BEVACIZUMAB	C1QA
TOSITUMOMAB	C1QA
ALEMTUZUMAB	C1QA
TRASTUZUMAB	C1QA
CETUXIMAB	C1QA
RITUXIMAB	C1QA
CETUXIMAB	C1QB
IBRITUMOMAB TIUXETAN	C1QB
BEVACIZUMAB	C1QB
ALEMTUZUMAB	C1QB
TOSITUMOMAB	C1QB
TRASTUZUMAB	C1QB
RITUXIMAB	C1QB
CETUXIMAB	C1QC
ALEMTUZUMAB	C1QC
BEVACIZUMAB	C1QC
TRASTUZUMAB	C1QC
IBRITUMOMAB TIUXETAN	C1QC
TOSITUMOMAB	C1QC
RITUXIMAB	C1QC
VERAPAMIL	CACNA1D	channel blocker|inhibitor
VERAPAMIL	CACNB2	inhibitor
PRAMLINTIDE	CALCR	agonist
LOVASTATIN	CD14
DACTINOMYCIN	CEL
NITROGLYCERIN	COL4A5	activator
FLUOROURACIL	COLEC10
EVEROLIMUS	CTNNB1
TRAMETINIB	CTNNB1
TEMSIROLIMUS	CTNNB1
IMATINIB	CTNNB1
LETROZOLE	CTNNB1
YOHIMBINE	CTSC	inhibitor
STREPTOZOTOCIN	CTSD
PLERIXAFOR	ACKR3	agonist
ENZALUTAMIDE	CYP17A1
ABIRATERONE ACETATE	CYP17A1	inhibitor
ABIRATERONE	CYP17A1	inhibitor
GEMCITABINE	DAPK1
IMATINIB	DDR1	inhibitor
NILOTINIB	DDR1	inhibitor
HYDROXYUREA	DNMT1
IFOSFAMIDE	DNMT1
ARSENIC TRIOXIDE	DNMT1
FLOXURIDINE	DNMT1
DECITABINE	DNMT1	inhibitor
MITOXANTRONE	DNMT1
AZACITIDINE	DNMT1	inhibitor
DEXRAZOXANE	DPYS
ASPIRIN	EDNRA
PACLITAXEL	EIF4EBP1
VANDETANIB	EPHA8	inhibitor
CHOLESTEROL	F10	activator
TRETINOIN	FAS
VALPROIC ACID	FAS
FLUOROURACIL	FAS
TENIPOSIDE	FAS
FLOXURIDINE	FAS
CYCLOPHOSPHAMIDE	FAS
ASPIRIN	FAS
DAUNORUBICIN	FAS
MYCOPHENOLIC ACID	FAS
ARSENIC TRIOXIDE	FAS
CYCLOPHOSPHAMIDE	FCGR2A
IBRITUMOMAB TIUXETAN	FCGR2A
BEVACIZUMAB	FCGR2A
TRASTUZUMAB	FCGR2A
PACLITAXEL	FCGR2A
ALEMTUZUMAB	FCGR2A
CETUXIMAB	FCGR2A
TOSITUMOMAB	FCGR2A
RITUXIMAB	FCGR2A
RITUXIMAB	FCGR2C
CETUXIMAB	FCGR2C
TRASTUZUMAB	FCGR2C
BEVACIZUMAB	FCGR2C
IBRITUMOMAB TIUXETAN	FCGR2C
TOSITUMOMAB	FCGR2C
ALEMTUZUMAB	FCGR2C
SORAFENIB	FGF3
PAZOPANIB	FGFR2
NINTEDANIB	FGFR2	Inhibitor|inhibitor
TRABECTEDIN	FGFR2
LAPATINIB	FGFR2
LENVATINIB	FGFR2	inhibitor
PONATINIB	FGFR2	inhibitor
TRAMETINIB	FGFR2
INTERFERON ALFA-2A	FGFR2	binder
SUNITINIB	FGFR2
THALIDOMIDE	FGFR2	antagonist
REGORAFENIB	FGFR2	inhibitor
CETUXIMAB	FGFR2
GEFITINIB	FGFR2
DASATINIB	FGR	inhibitor
NINTEDANIB	FGR	inhibitor
VANDETANIB	FLT1	inhibitor
AXITINIB	FLT1	inhibitor
RANIBIZUMAB	FLT1	inhibitor
SORAFENIB	FLT1	inhibitor
SORAFENIB TOSYLATE	FLT1	inhibitor
LENVATINIB	FLT1	inhibitor
REGORAFENIB	FLT1	inhibitor
NINTEDANIB	FLT1	Inhibitor|inhibitor
SUNITINIB	FLT1	inhibitor
PAZOPANIB	FLT1	inhibitor
NALIDIXIC ACID	G6PD
DABRAFENIB	G6PD
BUSULFAN	G6PD
TRAMETINIB	G6PD
PREDNISOLONE	G6PD
CARMUSTINE	G6PD
BUSULFAN	GALC
GOSERELIN	GNRH1	activator
AMINOGLUTETHIMIDE	GNRH1
LEUPROLIDE	GNRH1	activator
ABARELIX	GNRH1	inhibitor
DEXAMETHASONE	GPR119	agonist
PREDNISOLONE	GPR119	agonist
NITROGLYCERIN	GUCY1A3	activator
FLOXURIDINE	HCAR2	agonist
CHLOROTRIANISENE	HCRTR1	antagonist
ROMIDEPSIN	HDAC7	inhibitor
PANOBINOSTAT	HDAC7	inhibitor
SODIUM PHENYLBUTYRATE	HDAC7	inhibitor
VALPROIC ACID	HDAC7	inhibitor
VORINOSTAT	HDAC7	inhibitor
BELINOSTAT	HDAC7	inhibitor
THALIDOMIDE	HGF
ASPIRIN	HGF
TRASTUZUMAB	HGF
METHOTREXATE	HGF
STREPTOZOTOCIN	HGF
CABOZANTINIB	HGF
ASPIRIN	HMOX1
SORAFENIB	HMOX1
SUNITINIB	HMOX1
METHOTREXATE	ICAM3
NIRAPARIB	IDH1
VENETOCLAX	IDH1
BEVACIZUMAB	IDH1
DECITABINE	IDH1
DASATINIB	IDH1
VANDETANIB	IDH1
AZACITIDINE	IDH1
LOMUSTINE	IDH1
METFORMIN	IDH1
OLAPARIB	IDH1
TEMOZOLOMIDE	IDH1
GEMCITABINE	IDH1
RUCAPARIB	IDH1
ASPIRIN	IKBKB
ARSENIC TRIOXIDE	IKBKB	inducer
OPRELVEKIN	IL11RA	binder|agonist
CYCLOPHOSPHAMIDE	IL5
CERITINIB	INSR	inhibitor
IRINOTECAN	ISG15	inhibitor
VERAPAMIL	KCNMB1
DEXAMETHASONE	KRT19
DABRAFENIB	LIMK1	inhibitor
LOVASTATIN	LIPA
REGORAFENIB	MAPK11	inhibitor
PIRFENIDONE	MAPK11
TRETINOIN	MDK
DOXORUBICIN	KMT2A
DAUNORUBICIN	KMT2A
BELINOSTAT	KMT2A
PANOBINOSTAT	KMT2A
CYTARABINE	KMT2A
ROMIDEPSIN	KMT2A
METFORMIN HYDROCHLORIDE	MT-ND3	inhibitor
METFORMIN HYDROCHLORIDE	NDUFA6	inhibitor
VERAPAMIL	NOS1AP
DOCETAXEL	NOTCH1
PREDNISOLONE	NOTCH1
DEXAMETHASONE	NOTCH1
Ribociclib	NOTCH1
ASPARAGINASE	NOTCH1
PACLITAXEL	NOTCH1
EVEROLIMUS	NOTCH1
BORTEZOMIB	NOTCH1
METHOTREXATE	NOTCH1
MERCAPTOPURINE	NOTCH1
TEMOZOLOMIDE	NOTCH1
ETOPOSIDE	NQO1
CYCLOPHOSPHAMIDE	NQO1
DOXORUBICIN	NT5E
CETUXIMAB	NT5E
LOVASTATIN	NT5E
CYPROTERONE ACETATE	PAEP
SUNITINIB	PDGFC	inhibitor
Ribociclib	PGR
MEGESTROL ACETATE	PGR	binder|agonist
HYDROXYPROGESTERONE CAPROATE	PGR	agonist
ANASTROZOLE	PGR
TAMOXIFEN	PGR
MEDROXYPROGESTERONE ACETATE	PGR	agonist
TOREMIFENE	PGR
SIROLIMUS	PGR
LETROZOLE	PGR
LAPATINIB	PGR
TRASTUZUMAB	PGR
CALCITRIOL	PHEX
TRETINOIN	PTCH1
ERISMODEGIB	PTCH1
VISMODEGIB	PTCH1	inhibitor
RUXOLITINIB PHOSPHATE	PTK2B	inhibitor
LEFLUNOMIDE	PTK2B	antagonist
ERLOTINIB HYDROCHLORIDE	PTPRF
DEXAMETHASONE	SDS
BEVACIZUMAB	SHMT1
FLUOROURACIL	SHMT1
THALIDOMIDE	SLC10A2
DOCETAXEL	SLC10A2
OFLOXACIN	SLC6A12	inhibitor
DEXAMETHASONE	SOAT1
LOVASTATIN	SOAT1
CYCLOPHOSPHAMIDE	SOD2
OLAPARIB	STAG2
VEMURAFENIB	STAG2
TRAMETINIB	STAG2
DABRAFENIB	STAG2
RUCAPARIB	STAG2
TEMOZOLOMIDE	STAG2
PACLITAXEL	SYK
NELFINAVIR	TLR4
TRETINOIN	ALPL
VERAPAMIL	TPCN1	channel blocker
VINBLASTINE	TUBD1	adduct
FLUOROURACIL	UPP1
FLUTAMIDE	VIP
DOXORUBICIN	ZEB1

## Sheet: IPF Drug-Target
Drug	Target	Type
MELPHALAN	ABCB1
MITOMYCIN	ABCB1
PACLITAXEL	ABCB1
PREDNISONE	ABCB1
SIROLIMUS	ABCB1
HYDROXYUREA	ABCB1
CARBOPLATIN	ABCB1
RITUXIMAB	ABCB1
TENIPOSIDE	ABCB1
FLUOROURACIL	ABCB1
EPIRUBICIN	ABCB1
VINCRISTINE	ABCB1
VINBLASTINE	ABCB4
MITOMYCIN	ABCB4
VINCRISTINE	ABCB4
CYCLOPHOSPHAMIDE	ALDH1A1
THIOTEPA	ALDH1A1
CARBOPLATIN	ALDH1A1
TRETINOIN	ALDH1A1
TRETINOIN	ALPL
TRETINOIN	APOA1
FLUOROURACIL	BDNF
PACLITAXEL	BDNF
DACTINOMYCIN	BDNF
ANAKINRA	BDNF
VINCRISTINE	BDNF
TOPOTECAN	BDNF
TRETINOIN	BHLHE40
DOCETAXEL	BIRC5
TRETINOIN	BIRC5
FLUOROURACIL	BIRC5
EPIRUBICIN	BIRC5
PACLITAXEL	BIRC5
DACTINOMYCIN	BIRC5
CARBOPLATIN	BIRC5
CYTARABINE	BIRC5
MYCOPHENOLIC ACID	BIRC5
IRINOTECAN	BIRC5
DASATINIB	BLK	inhibitor
IBRUTINIB	BLK	inhibitor
IBRITUMOMAB TIUXETAN	C1S
RITUXIMAB	C1S
PREDNISONE	CALCA
TACROLIMUS	CCL17
BLINATUMOMAB	CD19	antibody|activator
BLINATUMOMAB	CD247
AZACITIDINE	CD247
MYCOPHENOLIC ACID	CD28
LENALIDOMIDE	CDH5	antagonist
PALBOCICLIB	CDKN2B
TRETINOIN	CEACAM1
SORAFENIB	CENPE	inhibitor
FLUOROURACIL	CHRM1	agonist
OXALIPLATIN	CXCL10
CYCLOPHOSPHAMIDE	CYP2C9
DOCETAXEL	CYP4B1
THALIDOMIDE	CYP4B1
STREPTOZOTOCIN	CYP7B1
MITOMYCIN	CYP7B1
PALBOCICLIB	DRD2	antagonist
PALBOCICLIB	DRD4	antagonist
TRETINOIN	DUSP6
TRETINOIN	EGR2
PAZOPANIB	FGFR3	inhibitor
SORAFENIB	FGFR3
SORAFENIB	FLT3	antagonist|inhibitor
SUNITINIB	FLT3	inhibitor
AZACITIDINE	FLT3	inhibitor
CLOFARABINE	FLT3	inhibitor
PALBOCICLIB	FLT3
NILOTINIB	FLT3
CYTARABINE	FLT3
TRETINOIN	FLT3
PACLITAXEL	FOS
AZACITIDINE	GATA2
THIOGUANINE	GDA
AZACITIDINE	GGT1
TRETINOIN	GLI1
CYCLOPHOSPHAMIDE	GPR87	antagonist
PANOBINOSTAT	HDAC10	inhibitor
PAZOPANIB	HLA-B
THALIDOMIDE	HLA-B
MELPHALAN	IFNG
PREDNISONE	IFNG
TRETINOIN	IFNG
INTERFERON ALFA-2B	IFNG
CYCLOPHOSPHAMIDE	IFNG
FLUOROURACIL	IL11
AZACITIDINE	IL11
PACLITAXEL	IL2RA
CLADRIBINE	IL2RA
MERCAPTOPURINE	IL2RA
FLUOROURACIL	IL2RA
SILTUXIMAB	IL6	antagonist|antibody|inhibitor
GALLIUM NITRATE	IL6
INTERFERON ALFA-2B	IL6
IFOSFAMIDE	IL6
RUXOLITINIB	IL7R
PAZOPANIB	ITK	inhibitor
IBRUTINIB	ITK	inhibitor
VINBLASTINE	JUN
DASATINIB	LCK	multitarget|inhibitor
IBRUTINIB	LCK	inhibitor
DOCETAXEL	MAP2
PACLITAXEL	MAP2
PACLITAXEL	MAPT
DOCETAXEL	MAPT
DOCETAXEL	MCL1
SIROLIMUS	MCL1
CARBOPLATIN	MCL1
OXALIPLATIN	MET
SORAFENIB	MET
CAPECITABINE	MET
PACLITAXEL	MET
CARBOPLATIN	MET
DASATINIB	MET
FLUOROURACIL	MET
PACLITAXEL	MMP2
STREPTOZOTOCIN	MMP2
VINBLASTINE	MMP2
RITUXIMAB	MS4A1	antibody|inhibitor
IBRITUMOMAB TIUXETAN	MS4A1	antibody
TOSITUMOMAB	MS4A1	antibody|inhibitor
OBINUTUZUMAB	MS4A1	antibody|inhibitor
STREPTOZOTOCIN	MT1H
FLUOROURACIL	MYB
PACLITAXEL	MYB
DINUTUXIMAB	MYCN
VINCRISTINE	MYCN
TRETINOIN	MYCN
CYCLOPHOSPHAMIDE	MYCN
ANAKINRA	NLRP3
TRETINOIN	OCLN
THALIDOMIDE	ORM1	binder
PROCARBAZINE	PDCD1
SUNITINIB	PDGFD	inhibitor
SIROLIMUS	PIM1
MYCOPHENOLIC ACID	PLA2G1B
MERCAPTOPURINE	PPAT
FLUOROURACIL	PPAT
LENALIDOMIDE	PTGS2	negative modulator
THALIDOMIDE	PTGS2	antagonist
POMALIDOMIDE	PTGS2	inhibitor
OXALIPLATIN	PTGS2
CAPECITABINE	PTGS2
TRETINOIN	PTPRZ1
TRETINOIN	RARRES1	agonist
ANAKINRA	SAA1
EPIRUBICIN	SERPINE1
ANAKINRA	SFTPA1
TRETINOIN	SFTPA1
DASATINIB	SIK2	inhibitor
FLUOROURACIL	SLC19A1
CARBOPLATIN	SLC19A1
PREDNISONE	SLC19A1
TRETINOIN	SLC2A1
STREPTOZOTOCIN	SLC2A4
AZACITIDINE	TET2
DACTINOMYCIN	TNFRSF1B
BRENTUXIMAB VEDOTIN	TNFRSF8	antibody|binder|inhibitor
DACTINOMYCIN	TNFRSF8
TENIPOSIDE	TOP2A	inhibitor
AMSACRINE	TOP2A	inhibitor
EPIRUBICIN	TOP2A	inhibitor
MITOXANTRONE	TOP2A	inhibitor
DACTINOMYCIN	TOP2A
PACLITAXEL	TOP2A
VINCRISTINE	TOP2A
IBRUTINIB	TXK	inhibitor
GEMCITABINE	TYMS	inhibitor
CAPECITABINE	TYMS	inhibitor
PRALATREXATE	TYMS	inhibitor
FLOXURIDINE	TYMS	inhibitor
FLUOROURACIL	TYMS	inhibitor
MITOMYCIN	TYMS
PREDNISONE	TYMS
IRINOTECAN	TYMS
CYTARABINE	TYMS
TOPOTECAN	TYMS
OXALIPLATIN	TYMS
VINCRISTINE	TYMS
MERCAPTOPURINE	VCAM1
STREPTOZOTOCIN	VWF
VINCRISTINE	VWF
MITOMYCIN	VWF
PREDNISONE	VWF
THALIDOMIDE	VWF
SIROLIMUS	WT1
TRETINOIN	WT1
CYTARABINE	WT1
MITOMYCIN	XDH
VINCRISTINE	XDH
