# Supplementary material for: Identification of biomarkers in common chronic lung diseases by co-expression networks and drug-target interactions analysis
Source: Mol Med. 2020 Jan 17;26:9. doi: 10.1186/s10020-019-0135-9 (PMC6969427; doi:10.1186/s10020-019-0135-9)
Supplement: Supplementary file 11 — Additional file 11. The list of candidate consensus drug-target interactions. [file 10020_2019_135_MOESM11_ESM.xlsx]

## Sheet: Asthma-COPD Drug-Target
Drug	Target	Type
TENIPOSIDE	ABCC1
MELPHALAN	ABCC1
IRINOTECAN	ABCC1
FLUOROURACIL	ABCC3
PACLITAXEL	ABCC3
CYCLOPHOSPHAMIDE	ALK
BRENTUXIMAB VEDOTIN	ALK
TOPOTECAN	ALK
TEMOZOLOMIDE	ATR
TRETINOIN	CD55
GEMCITABINE	CDA
CYTARABINE	CDA
CYCLOPHOSPHAMIDE	CYP2B6
THIOTEPA	CYP2B6
IFOSFAMIDE	CYP2B6
PRALATREXATE	DHFR	inhibitor
MITOMYCIN	DHFR
VINCRISTINE	FGF2
SIROLIMUS	FGF2
SORAFENIB	FGFR1	inhibitor
PAZOPANIB	FGFR1	inhibitor
SUNITINIB	FGFR1	inhibitor
SIROLIMUS	FGFR1
TACROLIMUS	FKBP1A	inhibitor
SIROLIMUS	FKBP1A	other|inhibitor
EVEROLIMUS	FKBP1A	inhibitor
TEMSIROLIMUS	FKBP1A	inhibitor
TRETINOIN	HOXD1
CABAZITAXEL	IGF2
DOCETAXEL	IGF2
SORAFENIB	KDR	antagonist|inhibitor
SUNITINIB	KDR	inhibitor
PAZOPANIB	KDR	inhibitor
GEMCITABINE	KDR
FLUOROURACIL	KLC3
OXALIPLATIN	KLC3
IFOSFAMIDE	KLC3
MITOMYCIN	KRT18
IRINOTECAN	MAPK10
SIROLIMUS	MAPK10
MITOMYCIN	MAPK10
FLUOROURACIL	MUC2
CARBOPLATIN	NRG1
GEMCITABINE	NRG1
PACLITAXEL	NRG1
DACTINOMYCIN	NRG1
MYCOPHENOLIC ACID	NRG1
VINCRISTINE	NRG1
CYTARABINE	NRG1
DACARBAZINE	PGD	inhibitor
TRETINOIN	RARA	agonist
DOCETAXEL	SPG7
THALIDOMIDE	SPG7
TRASTUZUMAB EMTANSINE	TUBA3D	inhibitor
BRENTUXIMAB VEDOTIN	TUBA3D	inhibitor
CABAZITAXEL	TUBA3D	inhibitor
PACLITAXEL	TUBA3D	inhibitor
TRASTUZUMAB EMTANSINE	TUBB3	inhibitor
PACLITAXEL	TUBB3	inhibitor
CABAZITAXEL	TUBB3	inhibitor
BRENTUXIMAB VEDOTIN	TUBB3	inhibitor
DOCETAXEL	TUBB3

## Sheet: Asthma-IPF Drug-Target
Drug	Target	Type
FLUOROURACIL	ABCC3
PACLITAXEL	ABCC3
TACROLIMUS	ABCG2
SIROLIMUS	ABCG2
FLUOROURACIL	ABCG2
MITOXANTRONE	ABCG2
THIOGUANINE	ACHE
STREPTOZOTOCIN	ADCYAP1
CAPECITABINE	CES1
ANAKINRA	CP
HYDROXYUREA	CP
VINCRISTINE	CP
SIROLIMUS	DDC
HYDROXYUREA	DUSP1
PACLITAXEL	EDNRB
VINCRISTINE	FGF2
SIROLIMUS	FGF2
TACROLIMUS	FKBP1A	inhibitor
SIROLIMUS	FKBP1A	other|inhibitor
EVEROLIMUS	FKBP1A	inhibitor
TEMSIROLIMUS	FKBP1A	inhibitor
TOFACITINIB	JAK3	inhibitor
IBRUTINIB	JAK3	inhibitor
RUXOLITINIB	JAK3	inhibitor
SORAFENIB	KDR	antagonist|inhibitor
SUNITINIB	KDR	inhibitor
PAZOPANIB	KDR	inhibitor
GEMCITABINE	KDR
FLUOROURACIL	KLC3
OXALIPLATIN	KLC3
IFOSFAMIDE	KLC3
IRINOTECAN	MAPK10
SIROLIMUS	MAPK10
MITOMYCIN	MAPK10
PREDNISONE	MBP
TOSITUMOMAB	MS4A2
GEMCITABINE	MS4A2
PREDNISONE	MYC
TEMOZOLOMIDE	MYC
THIOGUANINE	MYC
AZACITIDINE	MYC
NILOTINIB	NOS2	inhibitor
CARBOPLATIN	NRG1
GEMCITABINE	NRG1
PACLITAXEL	NRG1
DACTINOMYCIN	NRG1
MYCOPHENOLIC ACID	NRG1
VINCRISTINE	NRG1
CYTARABINE	NRG1
SUNITINIB	PDGFB	inhibitor
STREPTOZOTOCIN	RAMP3
DASATINIB	SIK1	inhibitor
CYCLOPHOSPHAMIDE	SLC22A16
PREDNISONE	TG
TRETINOIN	TG
AZACITIDINE	TG
INTERFERON ALFA-2A	TG
TRETINOIN	THBS1
PACLITAXEL	TUBB2B	inhibitor
TRASTUZUMAB EMTANSINE	TUBB2B	inhibitor
CABAZITAXEL	TUBB2B	inhibitor
BRENTUXIMAB VEDOTIN	TUBB2B	inhibitor
TRASTUZUMAB EMTANSINE	TUBB3	inhibitor
PACLITAXEL	TUBB3	inhibitor
CABAZITAXEL	TUBB3	inhibitor
BRENTUXIMAB VEDOTIN	TUBB3	inhibitor
DOCETAXEL	TUBB3
LENALIDOMIDE	VEGFC
GEMCITABINE	WEE1

## Sheet: COPD-IPF Drug-Target
Drug	Target	Type
FLUOROURACIL	ABCC3
PACLITAXEL	ABCC3
DASATINIB	ABL2	multitarget|inhibitor
NILOTINIB	ABL2	inhibitor
CARBOPLATIN	ALDH3A1
THIOTEPA	ALDH3A1
CYCLOPHOSPHAMIDE	ALDH3A1
IRINOTECAN	BCHE
PALBOCICLIB	CCNE1
TRETINOIN	CDKN1B
STREPTOZOTOCIN	CDKN1B
VINCRISTINE	CDKN1B
CARBOPLATIN	CDKN2A
GEMCITABINE	CDKN2A
PALBOCICLIB	CDKN2A
PACLITAXEL	CDKN2A
DACTINOMYCIN	CSF1
DASATINIB	CSF3R
RUXOLITINIB	CSF3R
CYCLOPHOSPHAMIDE	CXCR2
THALIDOMIDE	CYP1A2
PACLITAXEL	CYP1B1
SIROLIMUS	CYP3A5
DOCETAXEL	CYP3A5
PACLITAXEL	CYP3A5
THALIDOMIDE	F2R
PACLITAXEL	FASN
TOSITUMOMAB	FCGR2B
ALEMTUZUMAB	FCGR2B
RITUXIMAB	FCGR2B
IBRITUMOMAB TIUXETAN	FCGR2B
VINCRISTINE	FGF2
SIROLIMUS	FGF2
TACROLIMUS	FKBP1A	inhibitor
SIROLIMUS	FKBP1A	other|inhibitor
EVEROLIMUS	FKBP1A	inhibitor
TEMSIROLIMUS	FKBP1A	inhibitor
SORAFENIB	FLT4	antagonist|inhibitor
PAZOPANIB	FLT4	inhibitor
SUNITINIB	FLT4	inhibitor
DOCETAXEL	FOLH1	inhibitor
FLUOROURACIL	GALNT14
ANAKINRA	GHRL
TRETINOIN	GPRC5A
IBRUTINIB	HCK	inhibitor
DASATINIB	HCK	inhibitor
SUNITINIB	HIF1A
FLUOROURACIL	IGFBP3
MITOMYCIN	IL1A
CANAKINUMAB	IL1B	inhibitor|binder|antibody
GALLIUM NITRATE	IL1B	antagonist|inhibitor
CYTARABINE	IL1B
TOCILIZUMAB	IL6R	antibody|inhibitor
THALIDOMIDE	IL6R
FLUOROURACIL	IL6R
TRETINOIN	IL8
CYCLOPHOSPHAMIDE	IL8
PACLITAXEL	IL8
LEFLUNOMIDE	IL8
TACROLIMUS	ITGAL
CYCLOPHOSPHAMIDE	ITGAL
FLUOROURACIL	ITGAL
SIROLIMUS	ITGAL
BUSULFAN	ITGAL
CYCLOPHOSPHAMIDE	ITGB2
PREDNISONE	ITGB2
THALIDOMIDE	ITGB2
TRETINOIN	ITGB2
SORAFENIB	KDR	antagonist|inhibitor
SUNITINIB	KDR	inhibitor
PAZOPANIB	KDR	inhibitor
GEMCITABINE	KDR
FLUOROURACIL	KLC3
OXALIPLATIN	KLC3
IFOSFAMIDE	KLC3
IRINOTECAN	MAPK10
SIROLIMUS	MAPK10
MITOMYCIN	MAPK10
SIROLIMUS	MMP1
LEFLUNOMIDE	MMP1
TOPOTECAN	MUC16
DOCETAXEL	MUC16
PACLITAXEL	NFE2
TRETINOIN	NR4A1
CARBOPLATIN	NRG1
GEMCITABINE	NRG1
PACLITAXEL	NRG1
DACTINOMYCIN	NRG1
MYCOPHENOLIC ACID	NRG1
VINCRISTINE	NRG1
CYTARABINE	NRG1
CYCLOPHOSPHAMIDE	NTF3
VINCRISTINE	NTF3
DACTINOMYCIN	NTF3
AMSACRINE	OXTR	agonist
SUNITINIB	PDGFA	inhibitor
AZACITIDINE	PLAU
DACARBAZINE	PLAU
CARMUSTINE	PLAU
SIROLIMUS	PLAU
SUNITINIB	PTPRB
PREDNISONE	PTPRC
FLUOROURACIL	PTPRC
SORAFENIB	RET	inhibitor
SUNITINIB	RET	inhibitor
EVEROLIMUS	RET
TRETINOIN	RET
CYTARABINE	RUNX1
STREPTOZOTOCIN	S100B
STREPTOZOTOCIN	SLC2A5
STREPTOZOTOCIN	SLC5A1
TACROLIMUS	SPP1
TRETINOIN	SPP1
DASATINIB	SRMS	inhibitor
STREPTOZOTOCIN	SSTR1
CYTARABINE	SULT2B1
TRETINOIN	TGFBR3
IMIQUIMOD	TLR8	agonist
BELIMUMAB	TNFSF13B	neutralizer|antibody|inhibitor
IRINOTECAN	TOP1	inhibitor
CYCLOPHOSPHAMIDE	TOP1
TOPOTECAN	TOP1
THIOGUANINE	TPM3
TRASTUZUMAB EMTANSINE	TUBB3	inhibitor
PACLITAXEL	TUBB3	inhibitor
CABAZITAXEL	TUBB3	inhibitor
BRENTUXIMAB VEDOTIN	TUBB3	inhibitor
DOCETAXEL	TUBB3
PACLITAXEL	TUBB8	inhibitor
CABAZITAXEL	TUBB8	inhibitor
TRASTUZUMAB EMTANSINE	TUBB8	inhibitor
BRENTUXIMAB VEDOTIN	TUBB8	inhibitor
SORAFENIB	VEGFA
LENALIDOMIDE	VEGFA
