# Supplementary material for: Identification of biomarkers in common chronic lung diseases by co-expression networks and drug-target interactions analysis
Source: Mol Med. 2020 Jan 17;26:9. doi: 10.1186/s10020-019-0135-9 (PMC6969427; doi:10.1186/s10020-019-0135-9)
Supplement: Supplementary file 12 — Additional file 12. The list of candidates shared drug-target interactions among three diseases. [file 10020_2019_135_MOESM12_ESM.xlsx]

## Sheet: Asthma-COPD-IPF Drug-Target
Drug	Target	Type
FLUOROURACIL	ABCC3
PACLITAXEL	ABCC3
VINCRISTINE	FGF2
SIROLIMUS	FGF2
TACROLIMUS	FKBP1A	inhibitor
SIROLIMUS	FKBP1A	other|inhibitor
EVEROLIMUS	FKBP1A	inhibitor
TEMSIROLIMUS	FKBP1A	inhibitor
SORAFENIB	KDR	antagonist|inhibitor
SUNITINIB	KDR	inhibitor
PAZOPANIB	KDR	inhibitor
GEMCITABINE	KDR
FLUOROURACIL	KLC3
OXALIPLATIN	KLC3
IFOSFAMIDE	KLC3
IRINOTECAN	MAPK10
SIROLIMUS	MAPK10
MITOMYCIN	MAPK10
CARBOPLATIN	NRG1
GEMCITABINE	NRG1
PACLITAXEL	NRG1
DACTINOMYCIN	NRG1
MYCOPHENOLIC ACID	NRG1
VINCRISTINE	NRG1
CYTARABINE	NRG1
TRASTUZUMAB EMTANSINE	TUBB3	inhibitor
PACLITAXEL	TUBB3	inhibitor
CABAZITAXEL	TUBB3	inhibitor
BRENTUXIMAB VEDOTIN	TUBB3	inhibitor
DOCETAXEL	TUBB3
